# Supplementary material for: Coding Variants Coupled With Rapid Modeling in Zebrafish Implicate Dynein Genes, dnaaf1 and zmynd10, as Adolescent Idiopathic Scoliosis Candidate Genes
Source: Front Cell Dev Biol. 2020 Nov 4;8:582255. doi: 10.3389/fcell.2020.582255 (PMC7672046; doi:10.3389/fcell.2020.582255)
Supplement: Supplementary Table 1 — The clinical characteristics of the 195 included patients. [file Data_Sheet_1.XLSX]

## Sheet: S1.Clinical data
Clinical Data	Types	Sample count
Sex	Female	156
	Male	39
Main Curve Direction	Left	52
	Right	143
Location of Apical Vertebrae	<T10	106
	>=T10	89
Curve Shape	C	131
	S	64
Cobb Angle	< 41.88°	120
	>= 41.88°	75
	Mean(SD)
Age	14±3.04 (years)
Total Tilted Vertebrae	13±3.84

## Sheet: S2.SNVs
Chr	Pos	Ref	Obs	AC	AF	AC_EAS	AN_EAS	AF_EAS	p_value	q_value	Func	Gene	Transcript	Codon_Change	Impact	COSMIC	X1000G_ALL	X1000G_EAS	dbSNP141	SIFT	PolyPhen2	LRT	MutationTaster	FATHMM	ENCODE	HGMD	Clinvar	GWAS
chr1	151655836	T	C	2	0.00512821	0			0	0	missense_variant	SNX27	NM_030918.5:p.Val385Ala/c.1154T>C	gTc/gCc	MODERATE		0.000199681	0.001		0.23(T)	0.046,0.297(B,B)	0.000008(D)	0.996(D)	0.54,0.55,0.76(T,T,T)	H1ESC:H3K36me3,HSMM:H3K36me3,IMR90:H3K36me3,NHEK:H3K36me3,HepG2:H3K36me3,GM06990:H3K36me3
chr1	151810813	C	T	2	0.00512821	0			0	0	missense_variant	C2CD4D	NM_001136003.1:p.Gly218Asp/c.653G>A	gGc/gAc	MODERATE					0.17(T)	0.998(D)		0.979(D)	1.1(T)	H1ESC:H3K9ac,GM06990:H3K27me3,HUVEC:H3K27me3,HUVEC:H3K4me3,GM12878:H3K27me3,H1ESC:H3K4me2,H1ESC:H3K27me3,H1ESC:DNase1,H1ESC:H3K4me3,NH-A:H3K27me3,HUVEC:DNase1,IMR90:H3K27me3,HepG2:H3K27me3,GM06990:DNase1,GM12878:Tcf12
chr1	153654274	G	C	2	0.00512821	0			0	0	missense_variant	NPR1	NM_000906.3:p.Gly377Ala/c.1130G>C	gGg/gCg	MODERATE					0.07(T)	0.889(P)	0.000001(D)	1.000(D)	-1.25(T)	H1ESC:H3K36me3,GM06990:H3K27me3,HUVEC:H3K27me3,GM12878:H3K27me3,HUVEC:H3K36me3,GM12878:H3K36me3,H1ESC:H3K27me3,NH-A:H3K27me3,HMEC:H3K27me3,K562:H3K27me3,NHEK:H3K27me3,IMR90:H3K27me3,HSMM:H3K27me3,HeLa-S3:H3K36me3,HepG2:H3K27me3
chr1	155884052	C	T	2	0.00512821	0			0	0	missense_variant	KIAA0907	NM_014949.2:p.Ala569Thr/c.1705G>A	Gca/Aca	MODERATE					0.01(D)	0.086(B)	0.000000(D)	1.000(D)		H1ESC:H3K36me3,NH-A:H3K36me3,HUVEC:H3K36me3,GM12878:H3K36me3,K562:H3K36me3,HMEC:H3K36me3,HSMM:H3K36me3,IMR90:DNase1,HSMM:DNase1,IMR90:H3K36me3,NHEK:H3K36me3,HepG2:H3K36me3,HeLa-S3:H3K36me3,GM06990:H3K36me3
chr1	225562451	T	C	2	0.00512821	0			0	0	missense_variant	DNAH14	NM_001373.1:p.Leu4034Pro/c.12101T>C	cTg/cCg	MODERATE		0.000199681	0.001		0(D)	0.971(D)		1.000(D)	2.31,2.31(T,T)	GM12878:H3K36me3,K562:H3K27me3
chr1	248845065	G	A	2	0.00512821	0			0	0	missense_variant	OR14I1	NM_001004734.1:p.His181Tyr/c.541C>T	Cat/Tat	MODERATE	COSM534053(2)				0.03(D)	0.943(D)	0.006380(N)	1.000(N)	8.7(T)	H1ESC:H3K9me3
chr1	26107459	G	A	2	0.00512821	0			0	0	stop_gained	MAN1C1	NM_020379.3:p.Trp502*/c.1506G>A	tgG/tgA	HIGH					0.27(T)		0.000325(D)	1.000(A)		IMR90:H3K36me3,CD4:H4K91ac,H1ESC:H3K27me3,H1ESC:DNase1,HepG2:H3K27me3
chr1	33160930	G	A	3	0.00769231	0			0	0	stop_gained	SYNC	NM_030786.2:p.Gln257*/c.769C>T	Caa/Taa	HIGH					0(D)			1.000(A)		NH-A:DNase1,HSMM:DNase1,HepG2:H3K4me2,IMR90:H3K36me3,K562:PolII,HepG2:ELF1,K562:H3K9ac,K562:ELF1,HepG2:H3K4me3,NHEK:H3K36me3,NH-A:H3K36me3,K562:H3K4me1,HepG2:H3K9ac,HepG2:H3K27ac,HSMM:H3K36me3,IMR90:DNase1,HepG2:DNase1,HepG2:PolII,K562:SP1,K562:H3K4me2,K562:H2AZ,K562:DNase1,HepG2:HEY1,HUVEC:DNase1
chr1	38025037	C	T	2	0.00512821	0			0	0	missense_variant	DNALI1	NM_003462.3:p.Arg135Trp/c.403C>T	Cgg/Tgg	MODERATE					0.04(D)	0.042(B)	0.000021(D)	1.000(D)	0.57(T)	IMR90:H3K36me3
chr1	51578208	C	T	2	0.00512821	0			0	0	missense_variant	C1orf185	NM_001136508.1:p.Ala30Val/c.89C>T	gCa/gTa	MODERATE					0(D)	0.998(D)	0.001147(N)	0.974(D)		K562:H3K27me3,GM12878:H3K36me3
chr1	92648032	C	T	2	0.00512821	0			0	0	missense_variant	KIAA1107	NM_015237.2:p.Pro1160Ser/c.3478C>T	Cca/Tca	MODERATE		0.000199681	0.001		0.47(T)	0.976(D)	0.004428(N)	0.980(D)	3.56,3.56(T,T)
chr10	35896812	G	A	2	0.00512821	0			0	0	missense_variant	GJD4	NM_153368.2:p.Cys124Tyr/c.371G>A	tGc/tAc	MODERATE					0.04(D)	0.189(B)	0.000000(N)	1.000(N)	-4.46(D)	GM06990:H3K27me3,HUVEC:H3K27me3,HUVEC:H3K4me3,GM12878:H3K36me3,H1ESC:H3K27me3,HMEC:H3K4me2,HUVEC:DNase1,HMEC:H3K27me3,NHEK:H3K27me3,IMR90:H3K27me3,HMEC:H3K4me3
chr10	72136223	C	T	2	0.00512821	0			0	0	missense_variant	LRRC20	NM_001278211.1:p.Gly23Ser/c.67G>A	Ggc/Agc	MODERATE		0.000199681	0.001	rs115734772	1(T)	0.003,0.002,0.001(B,B,B)	0.000082(D)	0.994(D)	1.25,1.25,2.15,2.15,1.28(T,T,T,T,T)	H1ESC:H3K36me3,GM12878:H3K36me3,IMR90:H3K36me3,GM06990:H3K36me3
chr10	75006510	T	C	2	0.00512821	0			0	0	missense_variant	DNAJC9	NM_015190.3:p.Glu86Gly/c.257A>G	gAg/gGg	MODERATE					0.06(T)	0.919(D)	0.000000(D)	1.000(D)	1.98(T)	H1ESC:PolII,NHEK:H3K9ac,NHEK:H3K27ac,K562:H3K4me3,HepG2:H3K4me2,HeLa-S3:DNase1,CD4:H3K18ac,K562:PolII,H1ESC:H3K9ac,HMEC:H3K9ac,NHEK:H3K4me3,H1ESC:TAF1,IMR90:H3K9ac,CD4:H2BK5ac,K562:H3K27ac,GM12878:H3K4me3,HUVEC:H3K4me3,CD4:DNase1,GM12878:H3K27ac,HeLa-S3:H3K9ac,HUVEC:PolII,H1ESC:H3K4me2,K562:H3K36me3,HUVEC:H3K9ac,IMR90:H3K4me2,HepG2:H3K27ac,H1ESC:DNase1,HeLa-S3:TAF1,CD4:H3K4me3,HMEC:H3K27ac,CD4:H3…
chr10	99145008	A	T	2	0.00512821	0			0	0	missense_variant	RRP12	NM_015179.3:p.Tyr375Asn/c.1123T>A	Tac/Aac	MODERATE					0.23(T)	0.937,0.57,0.624,0.254(D,P,P,B)	0.000011(D)	1.000(D)	-0.11,-0.11,-0.11,-0.11(T,T,T,T)	H1ESC:H3K36me3,NH-A:H3K36me3,HUVEC:H3K36me3,GM12878:H3K36me3,K562:H3K36me3,HMEC:H3K36me3,HSMM:H3K36me3,IMR90:H3K36me3,NHEK:H3K36me3,HepG2:H3K36me3,HeLa-S3:H3K36me3,GM06990:H3K36me3
chr11	113270208	A	C	2	0.00512821	0			0	0	missense_variant	ANKK1	NM_178510.1:p.His506Pro/c.1517A>C	cAt/cCt	MODERATE					0.01(D)	0.999(D)	0.000011(D)	1.000(D)	-0.35(T)	GM06990:H3K27me3,GM12878:H3K27me3,GM12878:H3K36me3,K562:H3K27me3,NHEK:H3K36me3,IMR90:H3K27me3,HepG2:H3K27me3
chr11	124492984	G	A	2	0.00512821	0			0	0	missense_variant	TBRG1	NM_032811.2:p.Ser2Asn/c.5G>A	aGc/aAc	MODERATE					0(D)	0.003,0.543(B,P)	0.005032(N)	1.000(D)	-1.24,-1.52(T,D)	H1ESC:PolII,NHEK:H3K9ac,CD4:H4K16ac,NHEK:H3K27ac,HepG2:Gabp,K562:H3K4me3,HeLa-S3:DNase1,CD4:H3K18ac,K562:PolII,HMEC:H3K9ac,NHEK:H3K4me3,H1ESC:TAF1,IMR90:H3K9ac,CD4:H2BK5ac,K562:H3K27ac,GM12878:H3K4me3,HepG2:Sin3Ak20,HUVEC:H3K4me3,CD4:H4K91ac,CD4:DNase1,GM12878:H3K27ac,HSMM:H3K27ac,HeLa-S3:H3K9ac,HUVEC:PolII,CD4:H2BK20ac,HUVEC:H3K9ac,CD4:H4K8ac,HepG2:H3K27ac,GM12878:H3K79me2,IMR90:DNase1,H1ESC:DNa…
chr11	47493874	C	A	2	0.00512821	0			0	0	missense_variant	CELF1	NM_001172639.1:p.Ala483Ser/c.1447G>T	Gct/Tct	MODERATE					0.1(T)	0.055,0.055,0.123,0.123,0.055,0.282(B,B,B,B,B,B)	0.000000(D)	1.000(D)	2.29,2.29,2.29,2.29,2.29,2.29,2.29(T,T,T,T,T,T,T)	H1ESC:H3K36me3,NH-A:H3K36me3,HUVEC:H3K36me3,GM12878:H3K36me3,K562:H3K36me3,HMEC:H3K36me3,HSMM:H3K36me3,IMR90:H3K36me3,CD4:H3K36me3,NHEK:H3K36me3,HepG2:H3K36me3,HeLa-S3:H3K36me3,GM06990:H3K36me3
chr11	4843199	A	T	2	0.00512821	0			0	0	missense_variant	OR51F2	NM_001004753.1:p.His195Leu/c.584A>T	cAt/cTt	MODERATE					0(D)	0.98(D)	0.000797(U)	1.000(N)	8.7(T)	GM12878:H3K36me3,HepG2:H3K27me3
chr11	63766825	C	A	2	0.00512821	0			0	0	missense_variant	MACROD1	NM_014067.3:p.Trp290Leu/c.869G>T	tGg/tTg	MODERATE					0.02(D)	0.13(B)	0.007594(U)	1.000(D)	2.05(T)	H1ESC:H3K9ac,K562:PolII,HUVEC:H3K36me3,H1ESC:H3K4me2,GM12878:H3K36me3,K562:H3K36me3,H1ESC:H3K27me3,H1ESC:H3K27ac,H1ESC:DNase1,CD4:H4K20me1,HMEC:H3K4me2,H1ESC:H3K4me3,HUVEC:DNase1,NH-A:DNase1,IMR90:H3K36me3,HMEC:CTCF,GM12878:PolII,HepG2:H3K36me3,HMEC:DNase1,GM06990:H3K36me3,NHEK:DNase1,K562:DNase1
chr11	695803	C	G	3	0.00769231	0			0	0	missense_variant	TMEM80	NM_001276274.1:p.Asp65Glu/c.195C>G	gaC/gaG	MODERATE					1(T)	0.026,0.012(B,B)	0.586656(U)	1.000(D)	-2.63,-1.38(D,T)	H1ESC:PolII,NHEK:H3K9ac,CD4:CBP,HepG2:Gabp,K562:H3K4me3,HeLa-S3:DNase1,CD4:H3K18ac,K562:PolII,NHEK:H3K4me3,H1ESC:TAF1,IMR90:H3K9ac,GM12878:H3K4me3,HUVEC:H3K4me3,CD4:H4K91ac,CD4:DNase1,HSMM:H3K27ac,HUVEC:PolII,HUVEC:H3K9ac,IMR90:DNase1,H1ESC:DNase1,HepG2:PolII,GM12878:ELF1,GM12878:Yy1,H1ESC:H3K4me3,HepG2:HNF4G,GM06990:H3K4me3,HepG2:HEY1,HUVEC:DNase1,NH-A:DNase1,HSMM:DNase1,K562:Gabp,K562:Cmyc,K562…
chr12	102471200	G	C	2	0.00512821	0			0	0	missense_variant	NUP37	NM_024057.2:p.Gln208Glu/c.622C>G	Caa/Gaa	MODERATE					0.98(T)	0.275(B)	0.000000(D)	1.000(D)	1.65,1.65(T,T)	H1ESC:H3K36me3,NH-A:H3K36me3,HUVEC:H3K36me3,GM12878:H3K36me3,K562:H3K36me3,HMEC:H3K36me3,HSMM:H3K36me3,IMR90:H3K36me3,NHEK:H3K36me3,HepG2:H3K36me3,GM06990:H3K36me3
chr12	104033970	T	C	2	0.00512821	0			0	0	missense_variant	STAB2	NM_017564.9:p.Cys326Arg/c.976T>C	Tgt/Cgt	MODERATE					0.02(D)	0.999(D)	0.000000(D)	1.000(D)	-3.12(D)	HUVEC:DNase1
chr12	126138753	A	G	2	0.00512821	0			0	0	missense_variant	TMEM132B	NM_052907.3:p.Ile912Val/c.2734A>G	Att/Gtt	MODERATE					0.03(D)	0.919(D)	0.000005(D)	1.000(D)	2.13,2.13(T,T)	H1ESC:H3K36me3
chr12	20522579	G	A	2	0.00512821	0			0	0	missense_variant	PDE3A	NM_000921.4:p.Gly121Arg/c.361G>A	Ggg/Agg	MODERATE					0(D)	0.003(B)	0.557256(N)	0.740(D)	-0.19(T)	HeLa-S3:DNase1,HUVEC:H3K4me3,GM12878:H3K27me3,HeLa-S3:H3K9ac,HUVEC:PolII,H1ESC:H3K4me2,HUVEC:H3K9ac,H1ESC:H3K27me3,HUVEC:CTCF,H1ESC:DNase1,HeLa-S3:TAF1,H1ESC:H3K4me3,HUVEC:DNase1,NH-A:H3K4me3,NH-A:DNase1,HMEC:H3K27me3,HeLa-S3:PolII,NHEK:H3K27me3,HeLa-S3:H3K27ac,HSMM:H3K27me3,HeLa-S3:H3K4me3,HSMM:H3K4me3,HepG2:H3K27me3,IMR90:H3K4me3
chr12	49375146	C	A	2	0.00512821	0			0	0	missense_variant	WNT1	NM_005430.3:p.Pro279Gln/c.836C>A	cCg/cAg	MODERATE					0.26(T)	0.997(D)	0.000533(D)	1.000(D)	-0.94(T)	H1ESC:H3K36me3,CD4:H3K18ac,GM06990:H3K27me3,HUVEC:H3K27me3,GM12878:H3K27me3,CD4:DNase1,H1ESC:H3K4me2,GM12878:H3K36me3,H1ESC:H3K27me3,H1ESC:DNase1,H1ESC:H3K4me3,NH-A:H3K27me3,HUVEC:DNase1,HMEC:H3K27me3,K562:H3K27me3,NHEK:H3K27me3,IMR90:H3K27me3,HSMM:H3K27me3,HepG2:H3K27me3,GM06990:DNase1
chr12	51566178	C	T	2	0.00512821	0			0	0	missense_variant	TFCP2	NM_005653.4:p.Ala10Thr/c.28G>A	Gcc/Acc	MODERATE					0.18(T)	0.004,0.002,0.002,0.004(B,B,B,B)	0.000522(D)	1.000(D)	2.2,0.89,2.21,0.89(T,T,T,T)	CD4:H3K9me1,NHEK:H3K9ac,NHEK:H3K27ac,K562:H3K4me3,HepG2:H3K4me2,HeLa-S3:DNase1,CD4:H3K18ac,K562:PolII,H1ESC:H3K9ac,HMEC:H3K9ac,NHEK:H3K4me3,HeLa-S3:H3K79me2,IMR90:H3K9ac,K562:H3K27ac,GM12878:H3K4me3,HUVEC:H3K4me3,CD4:H4K91ac,GM12878:H3K27ac,HSMM:H3K27ac,HeLa-S3:H3K9ac,IMR90:H3K56ac,H1ESC:H3K4me2,HUVEC:H3K9ac,IMR90:H3K4me2,HepG2:H3K27ac,HeLa-S3:H3K4me2,GM12878:H3K79me2,CD4:H3K4me3,HMEC:H3K4me2,H1E…
chr12	51584187	T	C	2	0.00512821	0			0	0	missense_variant	POU6F1	NM_002702.3:p.Asn250Ser/c.749A>G	aAt/aGt	MODERATE		0.000199681	0.001	rs186003252	0.01(D)	0.768(P)	0.000000(D)	1.000(D)	-3.93,-3.93,-3.93(D,D,D)	HUVEC:H3K36me3,IMR90:H3K36me3,CD4:H3K36me3,NHEK:H3K27me3,HepG2:H3K27me3
chr12	53238485	T	C	2	0.00512821	0			0	0	missense_variant	KRT78	NM_173352.3:p.Gln260Arg/c.779A>G	cAg/cGg	MODERATE					0.02(D)	0.761(P)	0.253707(N)	0.999(N)	-2.53,-2.53,-2.53(D,D,D)	GM12878:H3K36me3,K562:H3K27me3,NHEK:H3K27me3,IMR90:H3K27me3,HepG2:H3K27me3
chr12	55759613	C	T	2	0.00512821	0			0	0	missense_variant	OR6C75	NM_001005497.1:p.Ser240Phe/c.719C>T	tCc/tTc	MODERATE					0.01(D)	0.981(D)	0.000349(D)	0.809(N)	1.22(T)
chr12	55794407	C	G	2	0.00512821	0			0	0	missense_variant	OR6C65	NM_001005518.1:p.Thr32Arg/c.95C>G	aCa/aGa	MODERATE					0(D)	0.909(D)	0.002544(U)	1.000(N)	7.43(T)
chr12	56641848	A	C	2	0.00512821	0			0	0	missense_variant	ANKRD52	NM_173595.3:p.Ile646Ser/c.1937T>G	aTc/aGc	MODERATE					0.82(T)	0.016(B)	0.000092(D)	1.000(D)	-0.13(T)	H1ESC:H3K36me3,NH-A:H3K36me3,HUVEC:H3K36me3,GM12878:H3K36me3,HMEC:H3K36me3,K562:H3K36me3,HSMM:H3K36me3,IMR90:H3K36me3,CD4:H3K36me3,NHEK:H3K36me3,HepG2:H3K36me3,HeLa-S3:H3K36me3,GM06990:H3K36me3
chr12	8205368	G	A	2	0.00512821	0			0	0	missense_variant	FOXJ2	NM_018416.2:p.Met549Ile/c.1647G>A	atG/atA	MODERATE					0.02(D)	0.004(B)	0.169486(N)	1.000(D)	-3.54(D)	H1ESC:H3K36me3,NH-A:H3K36me3,HUVEC:H3K36me3,GM12878:H3K36me3,K562:H3K36me3,HMEC:H3K36me3,HSMM:H3K36me3,IMR90:H3K36me3,CD4:H3K36me3,NHEK:H3K36me3,HepG2:H3K36me3,GM06990:H3K36me3,K562:DNase1
chr14	20898339	G	A	2	0.00512821	0			0	0	missense_variant	KLHL33	NM_001109997.2:p.Arg166Cys/c.496C>T	Cgc/Tgc	MODERATE					0.01(D)	0.939(D)	0.000256(D)	0.988(D)	-0.33(T)	HepG2:DNase1,K562:DNase1
chr14	23993539	A	T	4	0.0102564	0			0	0	missense_variant	ZFHX2	NM_033400.2:p.Ile1871Asn/c.5612T>A	aTc/aAc	MODERATE					0.17(T)	0.995(D)	0.000353(D)	1.000(D)	-4.05(D)	H1ESC:H3K36me3,NHEK:H3K36me3,HepG2:H3K36me3
chr14	61517257	G	A	2	0.00512821	0			0	0	missense_variant	SLC38A6	NM_001172702.1:p.Gly318Asp/c.953G>A	gGt/gAt	MODERATE					0.07(T)	0.795,0.845,0.909(P,P,D)	0.000156(D)	0.996(D)	4.4,4.4,4.4,4.4,4.4(T,T,T,T,T)
chr14	63468070	T	C	2	0.00512821	0			0	0	missense_variant	KCNH5	NM_139318.4:p.Ile138Val/c.412A>G	Ata/Gta	MODERATE					0.12(T)	0.075,0.373,0.281,0.596(B,B,B,P)	0.000000(D)	1.000(D)	-5.26,-5.04,-5.04,-5.04(D,D,D,D)
chr14	71444958	C	T	2	0.00512821	0			0	0	missense_variant	PCNX	NM_014982.2:p.Ser635Phe/c.1904C>T	tCt/tTt	MODERATE					0(D)	0.991,0.991,0.999(D,D,D)	0.000017(D)	1.000(D)	5.42,5.42,5.42(T,T,T)	H1ESC:H3K36me3,NH-A:H3K36me3,HUVEC:H3K36me3,GM12878:H3K36me3,HMEC:H3K36me3,HSMM:H3K36me3,IMR90:H3K36me3,CD4:H3K36me3,NHEK:H3K36me3,HepG2:H3K36me3,HeLa-S3:H3K36me3,GM06990:H3K36me3
chr14	88401137	A	G	2	0.00512821	0			0	0	missense_variant	GALC	NM_000153.3:p.Ile666Thr/c.1997T>C	aTt/aCt	MODERATE					0(D)	0.991,0.999,1.0(D,D,D)	0.000000(D)	1.000(D)	-3.52,-3.52,-3.52(D,D,D)	IMR90:H3K36me3,CD4:H3K36me3
chr15	41362679	C	T	2	0.00512821	0			0	0	missense_variant	INO80	NM_017553.2:p.Ala558Thr/c.1672G>A	Gcc/Acc	MODERATE					0.19(T)	0.784(P)	0.000001(D)	1.000(D)	-3.33,-3.33(D,D)	H1ESC:H3K36me3,NH-A:H3K36me3,HUVEC:H3K36me3,GM12878:H3K36me3,K562:H3K36me3,HMEC:H3K36me3,HSMM:H3K36me3,IMR90:H3K36me3,NHEK:H3K36me3,HepG2:H3K36me3,HeLa-S3:H3K36me3,GM06990:H3K36me3
chr15	42279417	T	C	2	0.00512821	0			0	0	missense_variant	PLA2G4E	NM_001206670.1:p.Gln663Arg/c.1988A>G	cAg/cGg	MODERATE					0.06(T)	0.641,0.564(P,P)	0.000055(D)	0.861(D)	2.73,2.73(T,T)	GM12878:H3K36me3,K562:H3K27me3,IMR90:H3K27me3,HepG2:H3K27me3
chr15	43028842	G	A	2	0.00512821	0			0	0	missense_variant	CDAN1	NM_138477.2:p.Pro76Leu/c.227C>T	cCg/cTg	MODERATE					0(D)	0.569(P)	0.000025(D)	1.000(D)	-2.69(D)	NHEK:H3K9ac,K562:H3K4me3,HeLa-S3:DNase1,H1ESC:H3K9ac,HMEC:H3K9ac,NHEK:H3K4me3,IMR90:H3K9ac,GM12878:H3K4me3,HUVEC:H3K4me3,HeLa-S3:H3K9ac,HUVEC:H3K9ac,H1ESC:H3K27me3,H1ESC:DNase1,CD4:H3K4me3,HMEC:H3K4me2,H1ESC:H3K4me3,GM06990:H3K4me3,HUVEC:DNase1,NH-A:H3K4me3,HSMM:H3K9ac,IMR90:H3K36me3,K562:H3K9ac,HepG2:H3K4me3,HepG2:H3K36me3,HepG2:H3K9ac,HepG2:DNase1,HeLa-S3:H3K4me3,GM12878:H3K9ac,HSMM:H3K4me3,Hep…
chr15	66839007	A	T	2	0.00512821	0			0	0	missense_variant	ZWILCH	NM_017975.4:p.His589Leu/c.1766A>T	cAt/cTt	MODERATE					0.01(D)	0.125(B)	0.000006(D)	1.000(D)	0.82,0.85,0.85(T,T,T)	H1ESC:H3K36me3,NH-A:H3K36me3,HMEC:H3K36me3,K562:H3K36me3,HSMM:H3K36me3,NHEK:H3K36me3,HepG2:H3K36me3,GM06990:H3K36me3
chr16	1547497	A	G	2	0.00512821	0			0	0	missense_variant	TELO2	NM_016111.3:p.Glu273Gly/c.818A>G	gAg/gGg	MODERATE					0.32(T)	0.105(B)	0.000030(D)	0.613(N)	-1.87(D)	H1ESC:H3K36me3,HUVEC:H3K36me3,GM12878:H3K36me3,HMEC:H3K36me3,K562:H3K36me3,HSMM:H3K36me3,IMR90:H3K36me3,NHEK:H3K36me3,HepG2:H3K36me3,HeLa-S3:H3K36me3,GM06990:H3K36me3
chr16	2224297	G	A	2	0.00512821	0			0	0	missense_variant	TRAF7	NM_032271.2:p.Gly437Ser/c.1309G>A	Ggc/Agc	MODERATE					0(D)	0.96(D)	0.000004(D)	1.000(D)	-0.45(T)	H1ESC:H3K36me3,HUVEC:H3K36me3,GM12878:H3K36me3,HMEC:H3K36me3,K562:H3K36me3,HSMM:H3K36me3,IMR90:H3K36me3,NHEK:H3K36me3,HepG2:H3K36me3,GM06990:H3K36me3
chr16	58001133	T	C	2	0.00512821	0			0	0	missense_variant	CNGB1	NM_001297.4:p.Lys20Glu/c.58A>G	Aag/Gag	MODERATE					0(D)	0.019,0.002(B,B)		1.000(N)	-4.15,0.85(D,T)	HepG2:H3K27me3
chr16	67688516	A	G	2	0.00512821	0			0	0	missense_variant	RLTPR	NM_001013838.1:p.Tyr1168Cys/c.3503A>G	tAc/tGc	MODERATE					0.03(D)	0.32,0.32(B,B)	0.000089(D)	0.802(D)	2.51,2.51(T,T)	H1ESC:H3K36me3,HUVEC:H3K27me3,GM12878:H3K36me3,H1ESC:H3K27me3,CD4:H4K20me1,IMR90:H3K36me3,HMEC:H3K27me3,K562:H3K27me3,NHEK:H3K27me3,HepG2:H3K27me3,GM06990:H3K36me3
chr16	767310	C	T	2	0.00512821	0			0	0	stop_gained	METRN	NM_024042.2:p.Arg269*/c.805C>T	Cga/Tga	HIGH				rs373456390	1(T)		0.000000(D)	1.000(D)		H1ESC:H3K36me3,K562:H3K36me3,H1ESC:H3K27me3,IMR90:H3K36me3,HeLa-S3:PolII,NHEK:H3K36me3,HepG2:H3K36me3
chr17	1540276	G	A	2	0.00512821	0			0	0	missense_variant	SCARF1	NM_003693.3:p.Pro482Leu/c.1445C>T	cCc/cTc	MODERATE					0.04(D)	0.399,0.287,0.192(B,B,B)	0.000311(D)	1.000(D)	1.23,1.23(T,T)	HUVEC:H3K36me3,NHEK:H3K27me3,HepG2:H3K27me3,GM06990:H3K36me3
chr17	1945466	T	G	2	0.00512821	0			0	0	missense_variant	OVCA2	NM_080822.2:p.Leu42Arg/c.125T>G	cTc/cGc	MODERATE					0.03(D)	0.701(P)	0.144014(U)	1.000(D)		K562:ZBTB7A,H1ESC:PolII,NHEK:CTCF,NHEK:H3K9ac,NHEK:H3K27ac,HeLa-S3:Cmyc,HepG2:Gabp,K562:H3K4me3,HeLa-S3:DNase1,CD4:H3K18ac,K562:PolII,HMEC:H3K9ac,HepG2:ELF1,NHEK:H3K4me3,H1ESC:TAF1,IMR90:H3K9ac,K562:H3K27ac,GM12878:H3K4me3,HepG2:Sin3Ak20,HUVEC:H3K4me3,CD4:H4K91ac,CD4:DNase1,GM12878:Gabp,GM12878:H3K27ac,HSMM:H3K27ac,HeLa-S3:H3K9ac,K562:CTCF,HUVEC:PolII,HUVEC:H3K36me3,H1ESC:H3K4me2,GM12878:ETS1,HUV…
chr17	21117450	T	C	2	0.00512821	0			0	0	missense_variant	TMEM11	NM_003876.2:p.Arg6Gly/c.16A>G	Agg/Ggg	MODERATE					0.02(D)	0.011(B)	0.000000(D)	0.999(D)		H1ESC:PolII,NHEK:H3K9ac,CD4:H2AZ,NHEK:H3K27ac,HepG2:Gabp,HeLa-S3:Cmyc,K562:H3K4me3,GM12878:ZBTB33,HeLa-S3:DNase1,CD4:H3K18ac,K562:PolII,H1ESC:H3K9ac,HepG2:ELF1,HMEC:H3K9ac,K562:ETS1,NHEK:H3K4me3,H1ESC:TAF1,IMR90:H3K9ac,CD4:H2BK5ac,K562:H3K27ac,GM12878:H3K4me3,HUVEC:H3K4me3,CD4:H4K91ac,HeLa-S3:Max,CD4:DNase1,GM12878:Gabp,GM12878:H3K27ac,HSMM:H3K27ac,HeLa-S3:H3K9ac,HUVEC:PolII,CD4:H2BK20ac,GM12878:…
chr17	7329993	G	C	2	0.00512821	0			0	0	missense_variant	C17orf74	NM_175734.4:p.Ser228Thr/c.683G>C	aGt/aCt	MODERATE					0.02(D)	0.971(D)	0.000044(D)	0.999(N)	0.81(T)	H1ESC:DNase1
chr17	74387590	G	T	2	0.00512821	0			0	0	missense_variant	UBE2O	NM_022066.3:p.Leu1105Met/c.3313C>A	Ctg/Atg	MODERATE					0.04(D)	0.999(D)	0.000028(D)	0.978(D)	-0.67(T)	H1ESC:H3K36me3,HUVEC:H3K36me3,GM12878:H3K36me3,K562:H3K36me3,HSMM:H3K36me3,IMR90:H3K36me3,NHEK:H3K36me3,HepG2:H3K36me3,GM06990:H3K36me3
chr19	17303865	G	A	2	0.00512821	0			0	0	missense_variant	MYO9B	NM_004145.3:p.Arg1041His/c.3122G>A	cGc/cAc	MODERATE					0(D)	0.934,0.934,1.0(D,D,D)	0.000055(D)	1.000(D)	-0.16(T)	H1ESC:H3K36me3,NH-A:H3K36me3,HUVEC:H3K36me3,GM12878:H3K36me3,HMEC:H3K36me3,K562:H3K36me3,HSMM:H3K36me3,IMR90:H3K36me3,NHEK:H3K36me3,HepG2:H3K36me3,HeLa-S3:H3K36me3,GM06990:H3K36me3
chr19	38384838	T	A	3	0.00769231	0			0	0	missense_variant	WDR87	NM_001291088.1:p.His502Leu/c.1505A>T	cAc/cTc	MODERATE		0.000199681	0.001	rs188057301	0(D)	0.997,0.997(D,D)	0.000004(D)	0.785(D)	1.42,3.75(T,T)	HepG2:HNF4A,IMR90:H3K27me3,HepG2:H3K27me3
chr19	39663830	G	T	2	0.00512821	0			0	0	missense_variant	PAK4	NM_001014831.2:p.Arg159Ser/c.477G>T	agG/agT	MODERATE					0.82(T)	0.006(B)	0.000004(D)	1.000(D)	-0.63,-0.63,-0.63(T,T,T)	H1ESC:H3K36me3,HUVEC:H3K36me3,GM12878:H3K36me3,K562:H3K36me3,IMR90:H3K36me3,NHEK:H3K36me3,HepG2:H3K36me3,GM06990:H3K36me3
chr19	42566753	C	T	2	0.00512821	0			0	0	missense_variant	GRIK5	NM_001301030.1:p.Arg132His/c.395G>A	cGc/cAc	MODERATE					0.09(T)	0.973(D)	0.000000(D)	1.000(D)	2.02,2.02(T,T)	H1ESC:H3K36me3,HUVEC:H3K27me3,IMR90:H3K27me3,HepG2:H3K27me3
chr19	46269301	T	C	2	0.00512821	0			0	0	missense_variant	SIX5	NM_175875.4:p.Lys560Glu/c.1678A>G	Aag/Gag	MODERATE					0.03(D)	0.06(B)	0.048968(N)	0.531(D)	-3.03(D)	HUVEC:H3K36me3,K562:H3K36me3,IMR90:H3K36me3
chr19	48965645	C	A	2	0.00512821	0			0	0	missense_variant	KCNJ14	NM_013348.3:p.Leu222Met/c.664C>A	Ctg/Atg	MODERATE					0.27(T)	0.47(P)	0.000043(D)	0.993(D)	-3.8,-3.8(D,D)	H1ESC:H3K36me3,K562:PolII,GM12878:H3K36me3,HMEC:H3K36me3,K562:H3K36me3,GM12878:SIX5,H1ESC:DNase1,H1ESC:SIX5,HUVEC:DNase1,IMR90:H3K36me3,K562:ELF1,GM12878:PolII,NHEK:H3K36me3,HepG2:H3K36me3,GM06990:H3K36me3,GM06990:DNase1,K562:DNase1
chr2	128334170	G	T	2	0.00512821	0			0	0	missense_variant	MYO7B	NM_001080527.1:p.Ala246Ser/c.736G>T	Gct/Tct	MODERATE						0.936(D)	0.000000(D)	1.000(D)	-2.24,-2.24,-2.24(D,D,D)	HeLa-S3:DNase1,GM12878:H3K36me3,IMR90:DNase1,NH-A:DNase1,HSMM:DNase1,K562:H3K27me3,NHEK:H3K27me3,HMEC:DNase1,HepG2:H3K27me3,NHEK:DNase1
chr2	189875585	T	C	2	0.00512821	0			0	0	missense_variant	COL3A1	NM_000090.3:p.Phe1408Ser/c.4223T>C	tTc/tCc	MODERATE					0.01(D)	0.697(P)	0.014757(N)	0.980(D)	-0.75,-0.75(T,T)	NH-A:H3K36me3,HSMM:H3K36me3,IMR90:H3K36me3
chr2	218713043	G	A	3	0.00769231	0			0	0	missense_variant	TNS1	NM_022648.4:p.His608Tyr/c.1822C>T	Cac/Tac	MODERATE					0.66(T)	0.15,0.004,0.052,0.035,0.035(B,B,B,B,B)	0.111946(N)	1.000(D)	-2.79,-2.79,-2.79,-3.31(D,D,D,D)	NH-A:H3K36me3,HUVEC:H3K36me3,HSMM:H3K36me3,IMR90:H3K36me3,HepG2:H3K36me3
chr2	36749421	T	C	2	0.00512821	0			0	0	missense_variant	CRIM1	NM_016441.2:p.Val798Ala/c.2393T>C	gTc/gCc	MODERATE					0.13(T)	0.996(D)	0.000000(D)	1.000(D)	-0.27,-0.27(T,T)	H1ESC:H3K36me3,NH-A:H3K36me3,HUVEC:H3K36me3,HMEC:H3K36me3,HSMM:H3K36me3,IMR90:H3K36me3,NHEK:H3K36me3,HepG2:H3K36me3,HeLa-S3:H3K36me3
chr2	46707830	T	C	2	0.00512821	0			0	0	missense_variant	TMEM247	NM_001145051.2:p.Met135Thr/c.404T>C	aTg/aCg	MODERATE		0.000199681	0.001	rs368102006	0(D)	0.962(D)	0.000108(D)			GM12878:H3K36me3,K562:H3K27me3,NHEK:H3K27me3,HepG2:H3K27me3
chr2	99013558	C	A	2	0.00512821	0			0	0	missense_variant	CNGA3	NM_001298.2:p.Thr642Asn/c.1925C>A	aCc/aAc	MODERATE					0.05(D)	0.038,0.055,0.087(B,B,B)	0.000262(D)	0.999(D)	-4.42,-4.36,-4.42,-4.51(D,D,D,D)	GM06990:H3K27me3,HUVEC:H3K27me3,GM12878:H3K27me3,GM12878:H3K36me3,H1ESC:H3K27me3,K562:H3K27me3,NHEK:H3K27me3,HeLa-S3:H3K27me3,IMR90:H3K27me3,HepG2:H3K27me3
chr20	37272363	T	C	2	0.00512821	0			0	0	missense_variant	ARHGAP40	NM_001164431.1:p.Leu459Pro/c.1376T>C	cTc/cCc	MODERATE							0.000031(D)	1.000(D)	0.8(T)	HUVEC:H3K27me3,GM12878:H3K36me3,H1ESC:H3K27me3,NH-A:H3K27me3,K562:H3K27me3,NHEK:H3K27me3,HeLa-S3:H3K27me3,IMR90:H3K27me3,HepG2:H3K27me3
chr20	50090681	C	G	2	0.00512821	0			0	0	missense_variant	NFATC2	NM_173091.3:p.Cys515Ser/c.1544G>C	tGt/tCt	MODERATE					0(D)	0.999,0.994,0.999,0.999(D,D,D,D)	0.000000(N)	1.000(D)	-1.95,-1.95,-1.95(D,D,D)	HUVEC:H3K36me3,GM12878:H3K36me3,K562:H3K36me3,NHEK:H3K27me3,HepG2:H3K36me3,GM06990:H3K36me3
chr20	57036030	G	A	2	0.00512821	0			0	0	missense_variant	APCDD1L	NM_153360.1:p.Pro441Leu/c.1322C>T	cCa/cTa	MODERATE					0(D)	0.999,1.0(D,D)	0.000003(D)	1.000(D)	2.35,2.34(T,T)	IMR90:H3K36me3,NHEK:H3K36me3,HepG2:H3K27me3
chr20	60885594	A	G	2	0.00512821	0			0	0	missense_variant	LAMA5	NM_005560.4:p.Leu3494Pro/c.10481T>C	cTg/cCg	MODERATE					0.05(D)	0.434(B)	0.006937(N)	1.000(D)	-1.66(D)	H1ESC:H3K36me3,HUVEC:H3K36me3,GM12878:H3K36me3,HMEC:H3K36me3,K562:H3K36me3,H1ESC:DNase1,IMR90:H3K36me3,NHEK:H3K36me3,HepG2:H3K36me3,HeLa-S3:H3K36me3,GM06990:H3K36me3
chr20	60898901	C	T	2	0.00512821	0			0	0	missense_variant	LAMA5	NM_005560.4:p.Gly1927Asp/c.5780G>A	gGc/gAc	MODERATE					0.02(D)	0.863(P)	0.000231(U)	1.000(D)	0.17(T)	H1ESC:H3K36me3,HUVEC:H3K36me3,HMEC:H3K36me3,K562:H3K36me3,IMR90:H3K36me3,NHEK:H3K36me3,HepG2:H3K36me3
chr21	45079582	G	A	2	0.00512821	0			0	0	missense_variant	RRP1B	NM_015056.2:p.Ala13Thr/c.37G>A	Gcc/Acc	MODERATE					0(D)	0.999(D)	0.000006(D)	1.000(D)	0.88(T)	H1ESC:PolII,NHEK:H3K9ac,NHEK:H3K27ac,HeLa-S3:Cmyc,K562:Max,K562:H3K4me3,HepG2:H3K4me2,HSMM:H2AZ,HeLa-S3:DNase1,H1ESC:H3K9ac,K562:PolII,NHEK:H3K4me3,H1ESC:TAF1,IMR90:H3K9ac,CD4:H2BK5ac,GM12878:H3K4me3,HepG2:Sin3Ak20,HUVEC:H3K4me3,CD4:H4K91ac,HeLa-S3:Max,CD4:DNase1,GM12878:H3K27ac,HeLa-S3:H3K9ac,K562:ATF3,HUVEC:PolII,H1ESC:H3K4me2,HUVEC:H3K9ac,H1ESC:H3K27me3,HepG2:H3K27ac,H1ESC:H3K27ac,H1ESC:DNase1…
chr22	19210266	G	A	2	0.00512821	0			0	0	missense_variant	CLTCL1	NM_007098.3:p.Leu787Phe/c.2359C>T	Ctt/Ttt	MODERATE					0(D)	1.0,1.0(D,D)	0.000005(D)	1.000(D)	1.83,1.83,1.83(T,T,T)	H1ESC:H3K36me3,HUVEC:H3K36me3,GM12878:H3K36me3,HMEC:H3K36me3,K562:H3K36me3,HSMM:H3K36me3,IMR90:H3K36me3,NHEK:H3K36me3,HepG2:H3K36me3
chr22	26864587	A	G	2	0.00512821	0			0	0	missense_variant	HPS4	NM_022081.5:p.Ile200Thr/c.599T>C	aTt/aCt	MODERATE					0(D)	0.747,0.283,0.117,0.813,0.117(P,B,B,P,B)	0.000274(D)	0.982(D)	-2.57,-2.57,-2.57,-2.57,-2.57(D,D,D,D,D)	H1ESC:H3K36me3,NH-A:H3K36me3,HUVEC:H3K36me3,GM12878:H3K36me3,K562:H3K36me3,HMEC:H3K36me3,HSMM:H3K36me3,IMR90:H3K36me3,CD4:H3K36me3,NHEK:H3K36me3,HepG2:H3K36me3,HeLa-S3:H3K36me3,GM06990:H3K36me3
chr22	28395130	G	A	2	0.00512821	0			0	0	missense_variant	TTC28	NM_001145418.1:p.Ser1506Leu/c.4517C>T	tCg/tTg	MODERATE					0.48(T)	0.129(B)	0.000559(D)	1.000(D)	-2.39(D)	H1ESC:H3K36me3,HUVEC:H3K36me3,IMR90:H3K36me3,HepG2:H3K36me3
chr22	46654477	C	A	2	0.00512821	0			0	0	missense_variant	PKDREJ	NM_006071.1:p.Trp1581Cys/c.4743G>T	tgG/tgT	MODERATE					0(D)	0.999(D)	0.000115(D)	1.000(D)	1.77(T)	HUVEC:H3K27me3,GM12878:H3K27me3,H1ESC:H3K27me3,NH-A:H3K27me3,NHEK:H3K27me3,IMR90:H3K27me3
chr3	121527799	A	C	2	0.00512821	0			0	0	missense_variant	IQCB1	NM_001023570.2:p.Trp151Gly/c.451T>G	Tgg/Ggg	MODERATE					0(D)	0.932,0.996(D,D)	0.000002(D)	1.000(N)	2.96,2.96(T,T)	GM12878:H3K27ac,K562:H3K36me3,HSMM:H3K36me3,HepG2:H3K36me3
chr3	124810399	G	A	2	0.00512821	0			0	0	missense_variant	SLC12A8	NM_001195483.1:p.Ala602Val/c.1805C>T	gCt/gTt	MODERATE					0.04(D)	0.919,0.788,0.895(D,P,P)		1.000(D)	-2.76,-2.67,-2.69,-2.67(D,D,D,D)	GM12878:H3K36me3,NHEK:H3K36me3,GM06990:H3K36me3
chr3	161221570	A	G	2	0.00512821	0			0	0	missense_variant	OTOL1	NM_001080440.1:p.Asp425Gly/c.1274A>G	gAc/gGc	MODERATE					0(D)	0.993(D)	0.000000(D)	0.989(D)	-2.1(D)
chr3	196281639	T	C	2	0.00512821	0			0	0	missense_variant	WDR53	NM_182627.1:p.Ile174Val/c.520A>G	Att/Gtt	MODERATE					0.19(T)	0.007(B)	0.000180(D)	0.997(D)	1.64,1.63,1.63(T,T,T)	H1ESC:H3K36me3,HUVEC:H3K36me3,K562:H3K36me3,IMR90:H3K36me3,NHEK:H3K36me3,HepG2:H3K36me3
chr3	20042969	C	T	3	0.00769231	0			0	0	missense_variant	PP2D1	NM_001252657.1:p.Ala215Thr/c.643G>A	Gcg/Acg	MODERATE					0(D)	0.963(D)	0.000102(D)	0.982(D)	2.77(T)
chr3	38138748	C	G	2	0.00512821	0			0	0	missense_variant	DLEC1	NM_007337.2:p.Pro806Ala/c.2416C>G	Ccc/Gcc	MODERATE		0.000199681	0.001		0.03(D)	0.94,0.975,0.959(D,D,D)	0.000028(D)	1.000(D)	2.26,2.25,2.46(T,T,T)	GM06990:H3K27me3,GM12878:H3K36me3,K562:H3K27me3,NHEK:H3K27me3,IMR90:H3K27me3,HepG2:H3K27me3
chr3	50382640	A	G	2	0.00512821	0			0	0	missense_variant	ZMYND10	NM_015896.2:p.Leu39Pro/c.116T>C	cTg/cCg	MODERATE					0(D)	0.957,0.873(D,P)	0.002317(N)	1.000(D)	1.55,1.55(T,T)	H1ESC:H3K27me3
chr3	52406258	C	T	2	0.00512821	0			0	0	missense_variant	DNAH1	NM_015512.4:p.Pro2228Ser/c.6682C>T	Cca/Tca	MODERATE					0.05(D)	0.958(D)	0.000877(U)	1.000(D)	0.31(T)	HUVEC:H3K27me3,H1ESC:H3K27me3,NHEK:H3K27me3,GM06990:H3K36me3
chr3	52548142	G	C	2	0.00512821	0			0	0	missense_variant	STAB1	NM_015136.2:p.Leu1153Phe/c.3459G>C	ttG/ttC	MODERATE					0.05(D)	0.994(D)	0.000323(D)	0.932(D)	-3.27(D)	HUVEC:H3K36me3,K562:H3K27me3,NHEK:H3K27me3,IMR90:H3K27me3,HepG2:H3K27me3
chr4	106588367	C	T	3	0.00769231	0			0	0	missense_variant	ARHGEF38	NM_001242729.1:p.Arg591Cys/c.1771C>T	Cgc/Tgc	MODERATE		0.000399361	0.002	rs183826115	0.08(T)	1.0(D)		1.000(D)	0.17(T)	HUVEC:H3K27me3
chr4	152550996	C	T	4	0.0102564	0			0	0	missense_variant	FAM160A1	NM_001109977.1:p.Thr374Met/c.1121C>T	aCg/aTg	MODERATE		0.000199681	0.001		0.05(D)	0.577(P)		0.630(D)	1.62,1.62(T,T)	H1ESC:H3K36me3,HUVEC:H3K27me3,GM12878:H3K36me3,NHEK:H3K36me3
chr4	2945914	A	T	2	0.00512821	0			0	0	missense_variant	NOP14	NM_001291978.1:p.Phe593Ile/c.1777T>A	Ttc/Atc	MODERATE					0(D)	0.592,0.468,0.123(P,P,B)	0.000932(D)	0.996(D)	1.46,1.46,1.46,1.46(T,T,T,T)	H1ESC:H3K36me3,NH-A:H3K36me3,HUVEC:H3K36me3,GM12878:H3K36me3,HMEC:H3K36me3,K562:H3K36me3,HSMM:H3K36me3,IMR90:H3K36me3,CD4:H3K36me3,NHEK:H3K36me3,HepG2:H3K36me3,HeLa-S3:H3K36me3,GM06990:H3K36me3
chr4	39297246	T	A	2	0.00512821	0			0	0	missense_variant	RFC1	NM_001204747.1:p.His982Leu/c.2945A>T	cAt/cTt	MODERATE					0(D)	0.995,0.999(D,D)	0.000000(D)	1.000(D)	0.73,0.73(T,T)	H1ESC:H3K36me3,NH-A:H3K36me3,HUVEC:H3K36me3,GM12878:H3K36me3,K562:H3K36me3,HMEC:H3K36me3,HSMM:H3K36me3,IMR90:H3K36me3,NHEK:H3K36me3,HepG2:H3K36me3,GM06990:H3K36me3
chr4	40832523	G	C	2	0.00512821	0			0	0	missense_variant	APBB2	NM_004307.1:p.Pro534Arg/c.1601C>G	cCa/cGa	MODERATE					0(D)	1.0,0.999,1.0(D,D,D)	0.000000(D)	1.000(D)	2.57,2.57,2.57,2.57,2.16(T,T,T,T,T)	H1ESC:H3K36me3,NH-A:H3K36me3,HUVEC:H3K36me3,GM12878:H3K36me3,HMEC:H3K36me3,HSMM:H3K36me3,IMR90:H3K36me3,K562:H3K27me3,NHEK:H3K36me3,HepG2:H3K36me3
chr4	62800653	G	A	2	0.00512821	0			0	0	missense_variant	LPHN3	NM_015236.4:p.Met668Ile/c.2004G>A	atG/atA	MODERATE					0.08(T)	0.014,0.014,0.014(B,B,B)	0.000009(D)	0.999(D)	2.86,2.86,2.86,2.86,2.86,2.86,2.86,2.86,2.86,2.86,2.86,2.86,2.86,2.86,2.86(T,T,T,T,T,T,T,T,T,T,T,T,T,T,T)
chr4	76440699	C	T	2	0.00512821	0			0	0	missense_variant	THAP6	NM_144721.4:p.Arg13Cys/c.37C>T	Cgc/Tgc	MODERATE					0(D)	0.922,0.649,0.987(D,P,D)	0.892688(N)	1.000(D)	-4.04,-4.04,-4.04,-4.04,-4.04,-4.04(D,D,D,D,D,D)	NHEK:H3K27ac,K562:H3K4me3,HepG2:H3K4me2,NHEK:H3K4me3,CD4:H2BK5ac,GM12878:H3K4me3,CD4:DNase1,GM12878:BATF,GM12878:H3K27ac,GM12878:Jund,CD4:H3K27ac,HMEC:H3K4me2,GM12878:Yy1,GM06990:H3K4me3,HepG2:H3K4me3,NHEK:H3K4me2,GM12878:H3K9ac,CD4:H2BK120ac,GM12878:DNase1,HepG2:H3K27me3,GM12878:H3K4me2,K562:H3K4me2,GM06990:DNase1
chr5	10286571	A	G	2	0.00512821	0			0	0	missense_variant	CMBL	NM_138809.3:p.Cys121Arg/c.361T>C	Tgt/Cgt	MODERATE					0.34(T)	0.046(B)	0.000000(D)	1.000(D)	1.01(T)	H1ESC:H3K36me3,HUVEC:H3K36me3,HMEC:H3K36me3,K562:H3K36me3,IMR90:H3K36me3,NHEK:H3K36me3,HepG2:H3K36me3,HeLa-S3:H3K36me3,GM06990:H3K36me3
chr5	114499436	T	C	2	0.00512821	0			0	0	missense_variant	TRIM36	NM_018700.3:p.Asn26Ser/c.77A>G	aAt/aGt	MODERATE					0.45(T)	0.018,0.1(B,B)	0.000004(D)	1.000(D)	0.64,0.77,0.99(T,T,T)	H1ESC:H3K36me3,IMR90:H3K27me3
chr5	146777372	G	A	2	0.00512821	0			0	0	missense_variant	DPYSL3	NM_001197294.1:p.Arg554Cys/c.1660C>T	Cgc/Tgc	MODERATE					0(D)	0.92,0.745(D,P)	0.000000(D)	1.000(D)	-0.81,-0.81,-0.81(T,T,T)	H1ESC:H3K36me3,NH-A:H3K36me3,HUVEC:H3K36me3,H1ESC:DNase1,IMR90:H3K36me3,HMEC:CTCF,HepG2:CTCF,H1ESC:CTCF,GM06990:CTCF
chr5	149428234	G	A	2	0.00512821	0			0	0	missense_variant	HMGXB3	NM_014983.2:p.Val1063Met/c.3187G>A	Gtg/Atg	MODERATE		0.000199681	0.001		0(D)	0.115(B)	0.000019(N)	1.000(D)		H1ESC:H3K36me3,NH-A:H3K36me3,HUVEC:H3K36me3,GM12878:H3K36me3,HMEC:H3K36me3,K562:H3K36me3,HSMM:H3K36me3,IMR90:H3K36me3,CD4:H3K36me3,NHEK:H3K36me3,HepG2:H3K36me3,HeLa-S3:H3K36me3,GM06990:H3K36me3
chr5	160044903	C	T	2	0.00512821	0			0	0	missense_variant	ATP10B	NM_025153.2:p.Asp832Asn/c.2494G>A	Gat/Aat	MODERATE		0.000199681	0.001	rs189998416		0.947,0.961(D,D)	0.000000(D)	1.000(D)	-0.52,-0.52(T,T)
chr5	172195881	C	T	2	0.00512821	0			0	0	missense_variant	DUSP1	NM_004417.3:p.Asp330Asn/c.988G>A	Gac/Aac	MODERATE					0.56(T)	0.52,0.415(P,B)	0.000018(D)	0.996(D)	4.43(T)	NHEK:H3K9ac,NHEK:H3K27ac,H1ESC:H3K36me3,HepG2:H3K4me2,K562:PolII,HeLa-S3:H3K79me2,NHEK:H3K4me3,IMR90:H3K9ac,HUVEC:H3K4me3,NHEK:PolII,CD4:DNase1,HSMM:H3K27ac,HeLa-S3:H3K9ac,NH-A:H3K36me3,HUVEC:PolII,HUVEC:H3K36me3,HSMM:H3K4me2,GM12878:H3K36me3,HMEC:H3K36me3,K562:H3K36me3,HUVEC:H3K9ac,H1ESC:H3K27me3,IMR90:H3K4me2,HeLa-S3:H3K4me2,HSMM:H3K36me3,IMR90:DNase1,IMR90:H4K20me1,CD4:H4K20me1,HepG2:PolII,HME…
chr5	54570721	G	A	3	0.00769231	0			0	0	missense_variant	DHX29	NM_019030.2:p.Leu849Phe/c.2545C>T	Ctc/Ttc	MODERATE					0(D)	0.995(D)	0.000000(D)	1.000(D)	4.19(T)	H1ESC:H3K36me3,NH-A:H3K36me3,HUVEC:H3K36me3,K562:H3K36me3,HMEC:H3K36me3,HSMM:H3K36me3,IMR90:H3K36me3,NHEK:H3K36me3,HepG2:H3K36me3,GM06990:H3K36me3
chr5	73236833	C	T	3	0.00769231	0			0	0	missense_variant	ARHGEF28	NM_001080479.2:p.Leu1731Phe/c.5191C>T	Ctc/Ttc	MODERATE		0.000199681	0.001	rs138061478	0(D)	0.997,0.997,0.997,0.999(D,D,D,D)		1.000(D)	1.94,2.54,1.73,1.94,2.54,2.35,0.26(T,T,T,T,T,T,T)	HUVEC:H3K36me3,HMEC:H3K36me3,HSMM:H3K36me3,IMR90:H3K36me3,NHEK:H3K36me3,HepG2:H3K36me3
chr5	80628380	T	A	2	0.00512821	0			0	0	missense_variant	ACOT12	NM_130767.2:p.Tyr436Phe/c.1307A>T	tAt/tTt	MODERATE					0.15(T)	0.656(P)	0.000179(D)	1.000(D)	-1.27(T)	HUVEC:H3K27me3,GM12878:H3K36me3,K562:H3K27me3
chr6	135777020	T	C	2	0.00512821	0			0	0	missense_variant	AHI1	NM_001134830.1:p.Tyr399Cys/c.1196A>G	tAt/tGt	MODERATE					0.17(T)	0.964,0.921(D,D)	0.000140(D)	1.000(D)	0.32,0.32,0.32,0.27(T,T,T,T)	NH-A:H3K36me3,HSMM:H3K36me3,IMR90:H3K36me3
chr6	24806639	C	T	3	0.00769231	0			0	0	missense_variant	FAM65B	NM_014722.3:p.Gly1057Arg/c.3169G>A	Gga/Aga	MODERATE					0.04(D)	1.0,1.0(D,D)	0.000000(D)	1.000(D)	-1.09,-1.09(T,T)	H1ESC:H3K36me3,GM12878:H3K36me3,IMR90:H3K36me3,CD4:H3K36me3,GM06990:H3K36me3
chr6	24836065	G	A	3	0.00769231	0			0	0	missense_variant	FAM65B	NM_014722.3:p.Leu713Phe/c.2137C>T	Ctc/Ttc	MODERATE					0.06(T)	0.668,0.79(P,P)	0.000009(D)	1.000(D)	1.02,1.02(T,T)	H1ESC:H3K36me3,IMR90:H3K36me3,CD4:H3K36me3,HepG2:H3K27me3,GM06990:H3K36me3
chr6	34123080	G	A	3	0.00769231	0			0	0	missense_variant	GRM4	NM_001256809.2:p.Pro30Ser/c.88C>T	Ccc/Tcc	MODERATE					0(D)			1.000(N)	-2.38(D)	HUVEC:H3K27me3,K562:CTCF,H1ESC:H3K4me2,GM12878:H3K36me3,H1ESC:H3K27me3,HUVEC:CTCF,H1ESC:DNase1,H1ESC:H3K4me3,NH-A:H3K27me3,K562:H3K27me3,NHEK:H3K27me3,IMR90:H3K27me3,HepG2:DNase1,HepG2:H3K27me3
chr6	34214305	G	T	2	0.00512821	0			0	0	missense_variant	C6orf1	NM_001008703.2:p.Leu156Ile/c.466C>A	Ctt/Att	MODERATE					0(D)	0.941(D)		1.000(N)	1.13,1.12,1.13,1.13,1.12,1.13(T,T,T,T,T,T)	H1ESC:PolII,NHEK:CTCF,H1ESC:H3K36me3,K562:PolII,K562:CTCF,HUVEC:PolII,HUVEC:H3K36me3,GM12878:H3K36me3,HMEC:H3K36me3,K562:H3K36me3,HUVEC:CTCF,HSMM:H3K36me3,H1ESC:DNase1,HSMM:CTCF,HepG2:PolII,GM12878:CTCF,IMR90:H3K36me3,HeLa-S3:PolII,GM12878:PolII,NHEK:H3K36me3,HepG2:CTCF,HeLa-S3:Ap2gamma,HepG2:H3K36me3,CD4:PolII,H1ESC:Jund,HepG2:DNase1,GM06990:H3K36me3,GM06990:DNase1,NHEK:DNase1,K562:DNase1,GM0699…
chr6	36168670	C	T	2	0.00512821	0			0	0	missense_variant	BRPF3	NM_015695.2:p.Leu191Phe/c.571C>T	Ctt/Ttt	MODERATE					0.31(T)	0.999,0.999,0.999(D,D,D)	0.000000(D)	1.000(D)	0.62,0.62,0.62,0.62,0.62,0.62(T,T,T,T,T,T)	H1ESC:H3K36me3,NH-A:H3K36me3,HUVEC:H3K36me3,GM12878:H3K36me3,HMEC:H3K36me3,K562:H3K36me3,HSMM:H3K36me3,CD4:H4K20me1,IMR90:H3K36me3,CD4:H2BK5me1,CD4:H3K36me3,NHEK:H3K36me3,HepG2:H3K36me3,HeLa-S3:H3K36me3,GM06990:H3K36me3
chr6	42890849	T	C	2	0.00512821	0			0	0	missense_variant	PTCRA	NM_001243168.1:p.Leu48Pro/c.143T>C	cTg/cCg	MODERATE					0(D)	0.998(D)	0.041584(N)	1.000(D)	0.27(T)	HepG2:H3K27me3
chr7	127991211	C	T	4	0.0102564	0			0	0	missense_variant	PRRT4	NM_001174164.1:p.Ser800Asn/c.2399G>A	aGc/aAc	MODERATE		0.000199681	0.001		0.01(D)	0.983(D)		1.000(D)		H1ESC:H3K36me3,HUVEC:H3K27me3,GM12878:H3K27me3,H1ESC:H3K27me3,H1ESC:DNase1,NH-A:H3K27me3,HMEC:H3K27me3,NHEK:H3K27me3,IMR90:H3K27me3,HepG2:H3K27me3
chr7	4119103	G	A	2	0.00512821	0			0	0	missense_variant	SDK1	NM_152744.3:p.Gly1071Ser/c.3211G>A	Ggt/Agt	MODERATE					0.08(T)	0.916,0.787(D,P)	0.000001(D)	1.000(D)	0.7,0.7(T,T)	NHEK:H3K27me3,NHEK:H3K36me3,HeLa-S3:H3K27me3
chr7	6550575	G	A	2	0.00512821	0			0	0	missense_variant	GRID2IP	NM_001145118.1:p.Leu507Phe/c.1519C>T	Ctc/Ttc	MODERATE					0(D)	0.421(B)	0.922118(U)	0.857(D)	0.97,0.97,0.96(T,T,T)	IMR90:H3K27me3,HepG2:H3K27me3
chr7	76825877	T	C	2	0.00512821	0			0	0	missense_variant	FGL2	NM_006682.2:p.Lys347Glu/c.1039A>G	Aaa/Gaa	MODERATE					0.96(T)	0.765(P)	0.000000(D)	1.000(D)	-1.05(T)	IMR90:H3K36me3
chr8	132980644	G	C	2	0.00512821	0			0	0	missense_variant	EFR3A	NM_015137.4:p.Glu320Gln/c.958G>C	Gag/Cag	MODERATE					0.05(D)	0.073(B)	0.000000(D)	1.000(D)	0.9,0.9,0.9(T,T,T)	H1ESC:H3K36me3,NH-A:H3K36me3,HUVEC:H3K36me3,K562:H3K36me3,HMEC:H3K36me3,HSMM:H3K36me3,IMR90:H3K36me3,CD4:H3K36me3,NHEK:H3K36me3
chr8	144657501	C	A	2	0.00512821	0			0	0	missense_variant	NAPRT	NM_145201.5:p.Asp436Tyr/c.1306G>T	Gac/Tac	MODERATE					0(D)	1.0,1.0,0.999,1.0(D,D,D,D)	0.000001(D)	1.000(D)	-0.26,-0.35,-0.47,-0.35,-0.36(T,T,T,T,T)	H1ESC:H3K36me3,HUVEC:H3K36me3,GM12878:H3K36me3,HMEC:H3K36me3,K562:H3K36me3,CD4:H4K20me1,IMR90:H3K36me3,NHEK:H3K36me3,HepG2:H3K36me3,GM06990:H3K36me3
chr8	27516967	A	G	2	0.00512821	0			0	0	missense_variant	SCARA3	NM_016240.2:p.Asn427Ser/c.1280A>G	aAc/aGc	MODERATE					0.43(T)	0.003,0.0(B,B)	0.000007(N)	0.672(D)	2.49,-2.76(T,D)	H1ESC:H3K36me3,GM06990:H3K27me3,GM12878:H3K27me3,NH-A:H3K36me3,HUVEC:H3K36me3,GM12878:H3K36me3,HMEC:H3K36me3,HSMM:H3K36me3,IMR90:H3K36me3,K562:H3K27me3,NHEK:H3K36me3,HepG2:H3K36me3
chr8	55060163	A	G	2	0.00512821	0			0	0	missense_variant	MRPL15	NM_014175.3:p.Arg259Gly/c.775A>G	Agg/Ggg	MODERATE					0.07(T)	0.147(B)	0.000000(D)	1.000(D)	-0.09(T)	H1ESC:H3K36me3,NH-A:H3K36me3,HUVEC:H3K36me3,GM12878:H3K36me3,HMEC:H3K36me3,K562:H3K36me3,HSMM:H3K36me3,IMR90:H3K36me3,CD4:H3K36me3,NHEK:H3K36me3,HepG2:H3K36me3,HeLa-S3:H3K36me3,GM06990:H3K36me3
chr8	93107611	G	A	4	0.0102564	0			0	0	missense_variant	RUNX1T1	NM_001198679.1:p.Arg29Trp/c.85C>T	Cgg/Tgg	MODERATE		0.000798722	0.003	rs148735340	0.02(D)	0.0(B)		1.000(D)	1.44(T)	K562:PolII,GM06990:H3K27me3,HUVEC:H3K4me3,GM12878:H3K27me3,H1ESC:H3K4me2,HUVEC:H3K9ac,IMR90:H3K4me2,H1ESC:H3K27ac,IMR90:DNase1,H1ESC:DNase1,H1ESC:H3K4me3,NH-A:H3K27me3,HUVEC:DNase1,NH-A:DNase1,HMEC:H3K27me3,HUVEC:H3K4me2,K562:Gata2,NHEK:H3K27me3,HSMM:H3K27me3,HepG2:H3K27me3,IMR90:H3K4me3,K562:DNase1
chr8	99248442	C	T	2	0.00512821	0			0	0	missense_variant	NIPAL2	NM_024759.1:p.Gly126Asp/c.377G>A	gGt/gAt	MODERATE					0.07(T)	0.968,0.993(D,D)	0.000002(D)	0.997(D)	-0.44,-0.44(T,T)	HSMM:DNase1
chr9	100983389	C	T	2	0.00512821	0			0	0	missense_variant	TBC1D2	NM_001267571.1:p.Arg367Gln/c.1100G>A	cGg/cAg	MODERATE					0.09(T)	0.998,0.999(D,D)	0.000000(D)	1.000(D)	2.6,3.07,2.6(T,T,T)	H1ESC:H3K36me3,HUVEC:H3K36me3,K562:H3K36me3,HMEC:H3K36me3,HSMM:H3K36me3,IMR90:H3K36me3,CD4:H3K36me3,NHEK:H3K36me3,HepG2:H3K36me3,HeLa-S3:H3K36me3
chr9	131477724	G	A	2	0.00512821	0			0	0	missense_variant	PKN3	NM_013355.3:p.Arg598Gln/c.1793G>A	cGg/cAg	MODERATE					0.05(D)	0.994(D)		1.000(D)	-0.12(T)	H1ESC:H3K36me3,HUVEC:H3K36me3,K562:H3K36me3,IMR90:H3K36me3,HepG2:H3K36me3,HeLa-S3:H3K36me3
chr9	14116275	T	C	2	0.00512821	0			0	0	missense_variant	NFIB	NM_001190737.1:p.His439Arg/c.1316A>G	cAt/cGt	MODERATE		0.000599042	0.003	rs377077381	0.12(T)	0.677,0.887(P,P)	0.000000(D)	1.000(D)	0.95,0.95,0.95,0.95(T,T,T,T)	H1ESC:H3K36me3,NH-A:H3K36me3,HUVEC:H3K36me3,HMEC:H3K36me3,HSMM:H3K36me3,NHEK:H3K36me3,HepG2:H3K36me3
chr1	15904224	G	A	4	0.0102564	0	8654	0	3.41e-06	0.000272579	missense_variant	AGMAT	NM_024758.4:p.Pro286Ser/c.856C>T	Cca/Tca	MODERATE					0(D)	0.987(D)	0.000000(D)	1.000(D)	0.26(T)	CD4:H2BK5ac,CD4:H3K4me1,CD4:H4K5ac,HepG2:H3K36me3,CD4:H4K8ac,CD4:H3K27ac
chr11	77727937	C	T	3	0.00769231	0	8654	0	7.96e-05	0.00322874	missense_variant	KCTD14	NM_023930.3:p.Arg157His/c.470G>A	cGt/cAt	MODERATE	COSM932228(1)	0.000798722	0	rs141944721	0.1(T)	0.998(D)	0.000000(D)	0.996(N)	-0.25,-0.23(T,T)	H1ESC:H3K36me3,HMEC:H3K36me3,NHEK:H3K36me3,HepG2:H3K36me3
chr2	31620548	G	A	3	0.00769231	0	8654	0	7.96e-05	0.00322874	missense_variant	XDH	NM_000379.3:p.Arg161Trp/c.481C>T	Cgg/Tgg	MODERATE		0.000199681	0.001		0(D)	0.981(D)	0.000005(D)	1.000(D)	-0.7(T)	HMEC:H3K36me3,NHEK:H3K36me3,HepG2:H3K27me3
chr10	104183848	C	G	3	0.00769231	0	8612	0	8.07e-05	0.00322874	missense_variant	CUEDC2	NM_024040.2:p.Val167Leu/c.499G>C	Gtg/Ctg	MODERATE					0.14(T)	0.089(B)	0.000004(D)	0.555(D)	-2.33(D)	H1ESC:H3K36me3,HUVEC:H3K36me3,GM12878:H3K36me3,HMEC:H3K36me3,K562:H3K36me3,IMR90:H3K36me3,NHEK:H3K36me3,HepG2:H3K36me3,GM06990:H3K36me3
chr1	205272832	C	T	4	0.0102564	3	8436	0.000355619	0.00011817	0.00405156	missense_variant	NUAK2	NM_030952.1:p.Glu545Lys/c.1633G>A	Gag/Aag	MODERATE	COSM1259684(1)				0.05(D)	0.557(P)	0.000384(D)	1.000(D)	-0.95(T)	H1ESC:H3K36me3,NH-A:H3K36me3,HUVEC:H3K36me3,GM12878:H3K36me3,HMEC:H3K36me3,H1ESC:H3K27ac,IMR90:H3K36me3,CD4:H3K36me3,K562:H3K27me3,NHEK:H3K36me3,HepG2:H3K36me3,HeLa-S3:H3K36me3,GM06990:H3K36me3
chr10	105805530	C	T	2	0.00512821	0	8654	0	0.00185499	0.00564486	missense_variant	COL17A1	NM_000494.3:p.Arg795Gln/c.2384G>A	cGa/cAa	MODERATE		0.000199681	0	rs187326973	0.57(T)	0.02(B)	0.050844(N)	1.000(D)	-3.2,-3.2(D,D)	NHEK:CTCF,HeLa-S3:DNase1,GM06990:H3K27me3,K562:CTCF,HMEC:H3K36me3,HUVEC:CTCF,IMR90:DNase1,H1ESC:DNase1,HSMM:CTCF,HeLa-S3:CTCF,GM12878:CTCF,HUVEC:DNase1,NH-A:DNase1,HSMM:DNase1,NH-A:CTCF,K562:Rad21,NHEK:H3K36me3,HepG2:CTCF,GM12878:Rad21,HepG2:DNase1,HepG2:H3K27me3,HepG2:Rad21,H1ESC:Rad21,H1ESC:CTCF
chr11	7064465	A	G	2	0.00512821	0	8654	0	0.00185499	0.00564486	missense_variant	NLRP14	NM_176822.3:p.Tyr403Cys/c.1208A>G	tAt/tGt	MODERATE					0(D)	0.005(B)	0.343864(N)	1.000(N)	-1.83(D)
chr11	88068196	T	C	2	0.00512821	0	8654	0	0.00185499	0.00564486	missense_variant	CTSC	NM_001814.4:p.Asp76Gly/c.227A>G	gAt/gGt	MODERATE		0.000199681	0			0.999,1.0,0.998(D,D,D)	0.000015(D)	1.000(D)	-3.2,-3.2,-3.2(D,D,D)	H1ESC:H3K36me3,GM12878:H3K4me3,NH-A:H3K36me3,HUVEC:H3K36me3,K562:H3K36me3,HMEC:H3K36me3,GM12878:H3K79me2,HSMM:H3K36me3,GM06990:H3K4me3,IMR90:H3K36me3,NHEK:H3K36me3,NHEK:H3K4me2,K562:H3K79me2,GM06990:H3K36me3,GM12878:H3K4me2,HMEC:H3K4me3
chr12	104031859	C	T	2	0.00512821	0	8654	0	0.00185499	0.00564486	missense_variant	STAB2	NM_017564.9:p.Arg259Trp/c.775C>T	Cgg/Tgg	MODERATE		0.000199681	0		0.01(D)	0.863(P)	0.081424(N)	0.713(N)	-2.67(D)	HUVEC:H3K27me3
chr15	101109544	G	A	2	0.00512821	0	8654	0	0.00185499	0.00564486	missense_variant	LINS	NM_001040616.2:p.Arg725Cys/c.2173C>T	Cgt/Tgt	MODERATE				rs371728866	0(D)	0.999(D)	0.000042(D)	1.000(D)	2.02(T)	HUVEC:H3K36me3,GM12878:H3K36me3,HMEC:H3K36me3,K562:H3K36me3,IMR90:H3K36me3,NHEK:H3K36me3,HepG2:H3K36me3,GM06990:H3K36me3
chr17	9545090	G	A	3	0.00769231	3	8654	0.000346661	0.00144383	0.00564486	missense_variant	WDR16	NM_145054.4:p.Gly542Asp/c.1625G>A	gGt/gAt	MODERATE		0.000199681	0.001		0.04(D)	0.992,0.985,0.149(D,D,B)	0.000000(D)	1.000(D)	0.98,2.63,1.88(T,T,T)	HepG2:H3K27me3
chr2	112751898	C	T	2	0.00512821	0	8654	0	0.00185499	0.00564486	missense_variant	MERTK	NM_006343.2:p.Thr456Met/c.1367C>T	aCg/aTg	MODERATE					0(D)	0.981(D)	0.003955(U)	1.000(D)	0.5,0.5,0.5(T,T,T)	HUVEC:H3K36me3,HMEC:H3K27me3,NHEK:H3K27me3,HepG2:H3K36me3
chr20	47569272	A	G	2	0.00512821	0	8654	0	0.00185499	0.00564486	missense_variant	ARFGEF2	NM_006420.2:p.Ile152Val/c.454A>G	Att/Gtt	MODERATE					0.47(T)	0.002(B)	0.000000(D)	1.000(D)	1.94(T)	H1ESC:H3K36me3,NH-A:H3K36me3,HUVEC:H3K36me3,GM12878:H3K36me3,K562:H3K36me3,HMEC:H3K36me3,HSMM:H3K36me3,IMR90:H3K36me3,CD4:H3K36me3,NHEK:H3K36me3,HepG2:H3K36me3,HeLa-S3:H3K36me3,GM06990:H3K36me3
chr3	49137517	C	T	2	0.00512821	0	8654	0	0.00185499	0.00564486	missense_variant	QARS	NM_005051.2:p.Arg391His/c.1172G>A	cGc/cAc	MODERATE	COSM1046029(1)				0(D)	0.795,0.795(P,P)	0.000765(N)	1.000(D)	1.87,1.87(T,T)	H1ESC:H3K36me3,NH-A:H3K36me3,HUVEC:H3K36me3,GM12878:H3K36me3,HMEC:H3K36me3,K562:H3K36me3,HSMM:H3K36me3,IMR90:H3K36me3,CD4:H3K36me3,NHEK:H3K36me3,HepG2:H3K36me3,HeLa-S3:H3K36me3,GM06990:H3K36me3
chr7	34125551	A	G	2	0.00512821	0	8654	0	0.00185499	0.00564486	missense_variant	BMPER	NM_133468.4:p.Asn531Ser/c.1592A>G	aAt/aGt	MODERATE		0.000199681	0	rs140570715	0.56(T)	0.052(B)	0.000000(D)	1.000(D)	2.25,2.25(T,T)
chr7	92734722	C	T	2	0.00512821	0	8654	0	0.00185499	0.00564486	missense_variant	SAMD9	NM_001193307.1:p.Arg230His/c.689G>A	cGt/cAt	MODERATE		0.000199681	0.001	rs201086023	0(D)	0.97(D)	0.000005(D)	0.893(D)	2.41,2.41(T,T)	HUVEC:H3K36me3,GM12878:H3K36me3,HMEC:H3K36me3,HSMM:H3K36me3,CD4:H3K79me3,IMR90:H3K36me3,CD4:H3K36me3,NHEK:H3K36me3,CD4:H4K20me3,GM06990:H3K36me3
chr9	33986767	G	A	2	0.00512821	0	8654	0	0.00185499	0.00564486	missense_variant	UBAP2	NM_018449.3:p.Arg171Trp/c.511C>T	Cgg/Tgg	MODERATE				rs368580806	0.03(D)	0.917,0.99,0.781,0.977,0.998(D,D,P,D,D)	0.000003(D)	1.000(D)	1.2,1.2,1.2,1.2,1.2(T,T,T,T,T)	H1ESC:H3K36me3,NH-A:H3K36me3,HUVEC:H3K36me3,GM12878:H3K36me3,K562:H3K36me3,HMEC:H3K36me3,HSMM:H3K36me3,IMR90:H3K36me3,NHEK:H3K36me3,HepG2:H3K36me3,HeLa-S3:H3K36me3,GM06990:H3K36me3
chr1	153580105	G	A	2	0.00512821	0	8652	0	0.00185581	0.00564486	missense_variant	S100A16	NM_080388.1:p.Arg73Cys/c.217C>T	Cgc/Tgc	MODERATE	COSM2207775(1)			rs371864464	0(D)	0.006(B)	0.001232(N)	0.999(D)	-0.66,-0.66,-0.66,-0.66(T,T,T,T)	H1ESC:H3K36me3,HUVEC:H3K4me3,NH-A:H3K36me3,HUVEC:H3K36me3,HMEC:H3K36me3,HSMM:H3K36me3,IMR90:H3K36me3,HUVEC:H3K4me2,NHEK:H3K36me3,HepG2:H3K36me3,HUVEC:H3K4me1,HeLa-S3:H3K36me3,HUVEC:H3K27ac,NHEK:DNase1
chr1	165664520	C	T	2	0.00512821	0	8652	0	0.00185581	0.00564486	missense_variant	ALDH9A1	NM_000696.3:p.Arg99Gln/c.296G>A	cGa/cAa	MODERATE					0.05(D)	0.055,0.034,0.118,0.051(B,B,B,B)	0.000032(N)	0.988(D)	-1.05,-1.05(T,T)	HUVEC:H3K36me3,K562:H3K36me3,IMR90:H3K36me3,GM06990:H3K36me3
chr12	57858964	T	C	2	0.00512821	0	8652	0	0.00185581	0.00564486	missense_variant	GLI1	NM_005269.2:p.Cys154Arg/c.460T>C	Tgt/Cgt	MODERATE		0.000199681	0	rs202066753	0.11(T)	0.671(P)	0.000088(D)	1.000(D)	-0.64,2.7,2.66,2.73,2.73(T,T,T,T,T)	H1ESC:H3K36me3,HUVEC:H3K27me3,GM12878:H3K36me3,NHEK:H3K27me3,HeLa-S3:H3K27me3,IMR90:H3K27me3,HepG2:H3K27me3
chr14	93717956	G	A	2	0.00512821	0	8652	0	0.00185581	0.00564486	missense_variant	BTBD7	NM_001002860.3:p.Arg599Cys/c.1795C>T	Cgc/Tgc	MODERATE	COSM958947(1)			rs147262200	0.02(D)	0.989,0.998,0.99(D,D,D)	0.000000(D)	1.000(D)	0.9,0.59(T,T)	H1ESC:H3K36me3,NH-A:H3K36me3,HUVEC:H3K36me3,GM12878:H3K36me3,K562:H3K36me3,HMEC:H3K36me3,HSMM:H3K36me3,IMR90:H3K36me3,CD4:H3K36me3,NHEK:H3K36me3,HepG2:H3K36me3,HeLa-S3:H3K36me3,GM06990:H3K36me3
chr21	37518581	C	T	5	0.0128205	12	8652	0.00138696	0.000585473	0.00564486	missense_variant	CBR3	NM_001236.3:p.Thr202Met/c.605C>T	aCg/aTg	MODERATE	COSM1190347(1)	0	0		0.02(D)	0.97(D)	0.000000(D)	1.000(D)	2.97(T)	CD4:H4K91ac,IMR90:H3K36me3,NHEK:H3K36me3,CD4:H2BK120ac
chr3	47449942	G	A	2	0.00512821	0	8652	0	0.00185581	0.00564486	missense_variant	PTPN23	NM_015466.2:p.Arg431Gln/c.1292G>A	cGg/cAg	MODERATE		0.000199681	0	rs183299169	0.16(T)	0.013,0.874(B,P)	0.000000(D)	1.000(D)	1.63(T)	H1ESC:H3K36me3,HUVEC:H3K36me3,GM12878:H3K36me3,HMEC:H3K36me3,K562:H3K36me3,HSMM:H3K36me3,IMR90:H3K36me3,NHEK:H3K36me3,HepG2:H3K36me3,GM06990:H3K36me3
chr5	1242880	G	T	2	0.00512821	0	8652	0	0.00185581	0.00564486	missense_variant	SLC6A18	NM_182632.2:p.Asp345Tyr/c.1033G>T	Gac/Tac	MODERATE		0.000199681	0.001	rs201233463	0(D)	0.929(D)	0.998695(N)	1.000(N)	-0.91(T)	GM12878:H3K36me3,K562:H3K27me3,HeLa-S3:H3K27me3,IMR90:H3K27me3,HepG2:H3K27me3
chr9	100892102	C	T	2	0.00512821	0	8652	0	0.00185581	0.00564486	missense_variant	CORO2A	NM_003389.3:p.Arg314His/c.941G>A	cGc/cAc	MODERATE		0.000199681	0	rs144120813	0.05(D)	0.112(B)	0.000001(N)	1.000(D)	1.49,1.49(T,T)	H1ESC:H3K36me3,K562:H3K36me3,NHEK:H3K36me3,HepG2:H3K36me3
chr9	131186498	A	G	2	0.00512821	0	8652	0	0.00185581	0.00564486	missense_variant	CERCAM	NM_016174.4:p.Met170Val/c.508A>G	Atg/Gtg	MODERATE				rs144617260	0(D)	0.885(P)	0.000000(D)	1.000(D)	1.93,1.93,1.93(T,T,T)	HUVEC:H3K36me3,K562:H3K36me3,H1ESC:H3K27me3,IMR90:H3K36me3,NHEK:H3K36me3,HepG2:H3K36me3
chr11	126278040	C	T	2	0.00512821	0	8650	0	0.00185663	0.00564486	missense_variant	ST3GAL4	NM_001254757.1:p.Arg130Trp/c.388C>T	Cgg/Tgg	MODERATE					0.01(D)	0.933,0.933(D,D)		0.908(N)	1.41,1.41,1.41,1.41,1.41,1.41,1.41,1.41,1.41,1.41,1.41(T,T,T,T,T,T,T,T,T,T,T)	H1ESC:H3K36me3,HUVEC:H3K36me3,HMEC:H3K36me3,K562:H3K36me3,IMR90:H3K36me3,NHEK:H3K36me3,HepG2:H3K36me3,HeLa-S3:H3K36me3
chr5	14716871	G	A	2	0.00512821	0	8650	0	0.00185663	0.00564486	missense_variant	ANKH	NM_054027.4:p.Ala362Val/c.1085C>T	gCc/gTc	MODERATE					0.18(T)	0.191(B)	0.000000(D)	1.000(D)	-3.18,-3.77(D,D)	CD4:H4K91ac,GM12878:H3K36me3,HMEC:H3K36me3,K562:H3K36me3,IMR90:H3K36me3,CD4:H3K36me3,NHEK:H3K36me3,HepG2:H3K36me3,HeLa-S3:H3K36me3,GM06990:H3K36me3
chr9	97563121	C	T	2	0.00512821	0	8650	0	0.00185663	0.00564486	missense_variant	C9orf3	NM_001193329.1:p.Arg401Trp/c.1201C>T	Cgg/Tgg	MODERATE					0(D)	0.999,0.999,0.999,0.998(D,D,D,D)	0.000001(D)	1.000(D)	3.95,3.35,3.35,3.35,3.35,3.95(T,T,T,T,T,T)	H1ESC:H3K36me3,HSMM:H3K27ac,NHEK:H3K4me1,HUVEC:H3K36me3,HSMM:H3K4me2,GM12878:H3K36me3,K562:H3K36me3,HMEC:H3K36me3,NH-A:DNase1,HSMM:DNase1,NH-A:H3K27ac,HSMM:H3K9ac,IMR90:H3K36me3,CD4:H3K36me3,HSMM:H3K4me1,NHEK:H3K36me3,HepG2:H3K36me3,HeLa-S3:H3K36me3,GM06990:H3K36me3
chr15	75195037	G	C	2	0.00512821	0	8648	0	0.00185745	0.00564486	missense_variant	FAM219B	NM_020447.3:p.Pro174Ala/c.520C>G	Cct/Gct	MODERATE		0.000998403	0	rs150373765	0(D)	0.857(P)	0.000000(D)	1.000(D)		H1ESC:H3K36me3,NH-A:H3K36me3,HUVEC:H3K36me3,GM12878:H3K36me3,K562:H3K36me3,HMEC:H3K36me3,HSMM:H3K36me3,IMR90:H3K36me3,NHEK:H3K36me3,HepG2:H3K36me3,HeLa-S3:H3K36me3,GM06990:H3K36me3
chr2	240056234	C	T	2	0.00512821	0	8648	0	0.00185745	0.00564486	missense_variant	HDAC4	NM_006037.3:p.Gly362Ser/c.1084G>A	Ggc/Agc	MODERATE						0.66,0.116,0.743,0.83,0.116,0.054(P,B,P,P,B,B)	0.000000(D)	1.000(D)	0.5,1.67(T,T)	H1ESC:H3K36me3,HUVEC:H3K36me3,GM12878:H3K36me3,HMEC:H3K36me3,IMR90:H3K36me3,CD4:H3K36me3,NHEK:H3K36me3,HepG2:H3K36me3,GM06990:H3K36me3
chr9	38396260	G	A	2	0.00512821	0	8648	0	0.00185745	0.00564486	missense_variant	ALDH1B1	NM_000692.4:p.Arg172Gln/c.515G>A	cGg/cAg	MODERATE					0(D)	0.35(B)	0.000014(D)	0.946(D)	2.31(T)	H1ESC:H3K36me3,NH-A:H3K36me3,HUVEC:H3K36me3,GM12878:H3K36me3,HMEC:H3K36me3,K562:H3K36me3,HSMM:H3K36me3,H1ESC:DNase1,IMR90:H3K36me3,NHEK:H3K36me3,HepG2:H3K36me3,HeLa-S3:H3K36me3,GM06990:H3K36me3
chr6	135265038	G	A	2	0.00512821	0	8642	0	0.00185992	0.00564486	missense_variant	ALDH8A1	NM_022568.3:p.Arg69Cys/c.205C>T	Cgc/Tgc	MODERATE	COSM1182502(1)	0.000399361	0.001	rs188218462	0(D)	0.998,0.997,0.998(D,D,D)	0.000000(D)	1.000(D)	0.03,0.03,0.03(T,T,T)
chr1	64608204	G	A	2	0.00512821	0	8640	0	0.00186075	0.00564486	missense_variant	ROR1	NM_005012.3:p.Ala349Thr/c.1045G>A	Gcc/Acc	MODERATE		0.000199681	0	rs147878288	1(T)	0.046,0.996(B,D)	0.000660(D)	1.000(D)	0.03,0.09(T,T)	H1ESC:H3K36me3,HMEC:H3K36me3,IMR90:H3K36me3,NHEK:H3K36me3
chr12	32729367	C	T	2	0.00512821	0	8638	0	0.00186157	0.00564486	missense_variant	FGD4	NM_139241.2:p.Arg26Cys/c.76C>T	Cgc/Tgc	MODERATE					0(D)	0.661,0.661,0.661,0.942(P,P,P,D)	0.015318(N)	1.000(D)	-1.02,-0.96,-0.79,-1.0(T,T,T,T)	H1ESC:H3K36me3,HUVEC:H3K36me3,HMEC:H3K36me3,HSMM:H3K36me3,IMR90:H3K36me3,NHEK:H3K36me3,HepG2:H3K36me3
chr16	89590582	G	A	2	0.00512821	0	8638	0	0.00186157	0.00564486	missense_variant	SPG7	NM_003119.3:p.Arg182His/c.545G>A	cGc/cAc	MODERATE					0.36(T)	0.17,0.329(B,B)	0.000000(D)	1.000(D)	-1.16,-1.16(T,T)	H1ESC:H3K36me3,NH-A:H3K36me3,HUVEC:H3K36me3,GM12878:H3K36me3,HMEC:H3K36me3,K562:H3K36me3,CD4:H4K20me1,HUVEC:DNase1,IMR90:H3K36me3,CD4:H2BK5me1,NHEK:H3K36me3,HepG2:H3K36me3,HeLa-S3:H3K36me3,GM06990:H3K36me3
chr17	42338021	G	A	2	0.00512821	0	8638	0	0.00186157	0.00564486	missense_variant	SLC4A1	NM_000342.3:p.Arg111Cys/c.331C>T	Cgt/Tgt	MODERATE				rs13306774	0(D)	0.456,0.992(P,D)	0.007335(N)	1.000(D)	-0.96(T)	NHEK:H3K27me3,IMR90:H3K27me3,HepG2:H3K27me3
chr1	155159959	G	A	2	0.00512821	0	8634	0	0.00186322	0.00564486	missense_variant	MUC1	NM_001204286.1:p.Ala401Val/c.1202C>T	gCg/gTg	MODERATE		0.000199681	0.001	rs200788986	0.03(D)	0.018,0.496,0.232,0.001,0.007,0.003,0.857,0.168,0.972,0.016,0.007,0.04,0.04,0.147,0.003,0.015,0.017,0.198,0.285,0.01,0.185,0.147,0.004,0.003,0.007,0.011,0.001,0.003,0.025,0.004,0.003,0.972,0.02,0.008(B,P,B,B,B,B,P,B,D,B,B,B,B,B,B,B,B,B,B,B,B,B,B,B,B,B,B,B,B,B,B,D,B,B)	0.448428(N)	1.000(N)	2.13,1.49,1.48,1.5,1.47,0.88,1.49,1.48,1.47(T,T,T,T,T,T,T,T,T)	HepG2:H3K27me3
chr2	97377701	C	T	2	0.00512821	0	8634	0	0.00186322	0.00564486	missense_variant	LMAN2L	NM_001142292.1:p.Arg201Gln/c.602G>A	cGg/cAg	MODERATE				rs150323580	0.1(T)	0.942,0.941,0.942,0.454,0.906(D,D,D,P,P)	0.000000(D)	1.000(D)	-0.03,-0.03,-0.03,-0.03,-0.03(T,T,T,T,T)	H1ESC:H3K36me3,NH-A:H3K36me3,HUVEC:H3K36me3,GM12878:H3K36me3,K562:H3K36me3,HMEC:H3K36me3,HSMM:H3K36me3,IMR90:H3K36me3,CD4:H3K36me3,NHEK:H3K36me3,HepG2:H3K36me3,HeLa-S3:H3K36me3,GM06990:H3K36me3
chr4	96762007	G	A	2	0.00512821	0	8634	0	0.00186322	0.00564486	missense_variant	PDHA2	NM_005390.4:p.Ala236Thr/c.706G>A	Gcc/Acc	MODERATE					0(D)	0.884(P)	0.000000(D)	1.000(D)	-3.95(D)
chr16	1866947	G	A	2	0.00512821	0	8632	0	0.00186405	0.00564486	missense_variant	HAGH	NM_005326.4:p.Arg232Cys/c.694C>T	Cgc/Tgc	MODERATE				rs375237169	0.06(T)	0.956,0.167(D,B)	0.000000(D)	1.000(D)	-3.81,-3.81(D,D)	H1ESC:H3K36me3,HUVEC:H3K36me3,GM12878:H3K36me3,K562:H3K36me3,CD4:H4K20me1,IMR90:H3K36me3,NHEK:H3K36me3,HepG2:H3K36me3,HeLa-S3:H3K36me3,GM06990:H3K36me3
chr2	202589136	G	A	2	0.00512821	0	8624	0	0.00186736	0.00564486	missense_variant	ALS2	NM_020919.3:p.Arg1132Cys/c.3394C>T	Cgt/Tgt	MODERATE	COSM1637829(3)	0.000199681	0	rs149670991	0.02(D)	1.0,1.0(D,D)	0.000000(D)	1.000(D)	0.76,0.76(T,T)	H1ESC:H3K36me3,NH-A:H3K36me3,HUVEC:H3K36me3,HMEC:H3K36me3,HSMM:H3K36me3,NH-A:DNase1,IMR90:H3K36me3,CD4:H3K36me3,NHEK:H3K36me3,HepG2:H3K36me3,GM06990:H3K36me3
chr6	158483196	G	A	2	0.00512821	0	8624	0	0.00186736	0.00564486	missense_variant	SYNJ2	NM_003898.3:p.Arg376His/c.1127G>A	cGt/cAt	MODERATE	COSM2149100(2)				0.01(D)	0.891,0.163,0.964,0.909(P,B,D,D)	0.000224(D)	1.000(D)	-3.22,-3.49,-3.24,1.17(D,D,D,T)	NH-A:H3K36me3,HUVEC:H3K36me3,K562:H3K36me3,NH-A:DNase1,NH-A:H3K27ac,IMR90:H3K36me3,CD4:H3K36me3,NHEK:H3K36me3,HepG2:H3K36me3,HUVEC:H3K27ac,GM06990:H3K36me3
chr1	206758010	G	A	2	0.00512821	0	8622	0	0.00186819	0.00564486	missense_variant	RASSF5	NM_182663.3:p.Gly328Arg/c.982G>A	Gga/Aga	MODERATE				rs144913020	0(D)	0.782,0.495,0.995,0.581,0.998(P,P,D,P,D)	0.000000(D)	1.000(D)	1.48,1.48,1.48,1.48(T,T,T,T)	GM12878:H3K36me3,K562:H3K36me3,CD4:H4K20me1,IMR90:H3K36me3,NHEK:H3K36me3,GM06990:H3K36me3
chr2	26703104	C	T	2	0.00512821	0	8622	0	0.00186819	0.00564486	missense_variant	OTOF	NM_001287489.1:p.Gly627Arg/c.1879G>A	Gga/Aga	MODERATE					0.23(T)	0.983(D)	0.000000(D)	1.000(D)	-4.09,-4.09(D,D)	HepG2:H3K4me2,HepG2:H3K4me3,IMR90:H3K27me3,HepG2:H3K27me3
chr7	100887365	G	A	2	0.00512821	0	8622	0	0.00186819	0.00564486	missense_variant	FIS1	NM_016068.2:p.Thr34Met/c.101C>T	aCg/aTg	MODERATE					0(D)			1.000(D)		NHEK:CTCF,NHEK:H3K9ac,NHEK:H3K27ac,K562:Max,K562:H3K4me3,HepG2:H3K4me2,K562:PolII,HMEC:H3K9ac,NHEK:H3K4me3,IMR90:H3K9ac,CD4:H2BK5ac,K562:H3K27ac,GM12878:H3K4me3,HUVEC:H3K4me3,HeLa-S3:H3K9ac,K562:CTCF,CD4:H2BK20ac,HSMM:H3K4me2,H1ESC:H3K4me2,GM12878:H3K36me3,K562:H3K36me3,IMR90:H3K4me2,HUVEC:CTCF,HeLa-S3:H3K4me2,GM12878:H3K79me2,HSMM:H3K36me3,CD4:H4K20me1,HMEC:H3K4me2,GM06990:H3K4me3,HUVEC:DNase1,N…
chr3	55504352	G	T	2	0.00512821	0	8620	0	0.00186901	0.00564486	missense_variant	WNT5A	NM_003392.4:p.Pro304His/c.911C>A	cCc/cAc	MODERATE					0.03(D)	0.06(B)	0.000309(D)	1.000(D)	-0.98,-0.98,-0.98(T,T,T)	H1ESC:H3K36me3,NH-A:H3K36me3,HSMM:H3K36me3,IMR90:H3K36me3,NHEK:H3K36me3
chr7	63981726	T	C	2	0.00512821	0	8620	0	0.00186901	0.00564486	missense_variant	ZNF680	NM_178558.4:p.Asn469Ser/c.1406A>G	aAt/aGt	MODERATE		0.000199681	0		0(D)	0.171(B)		1.000(D)	2.29(T)	NH-A:H3K36me3,HUVEC:H3K36me3,K562:H3K36me3,HMEC:H3K36me3,HSMM:H3K36me3,IMR90:H3K36me3,CD4:H3K36me3,NHEK:H3K36me3,HepG2:H3K36me3,CD4:H4K20me3
chr5	79095302	G	A	2	0.00512821	0	8618	0	0.00186984	0.00564486	missense_variant	CMYA5	NM_153610.4:p.Ala4025Thr/c.12073G>A	Gca/Aca	MODERATE					0(D)	0.959(D)		1.000(D)	-0.5(T)
chr7	138968044	G	A	2	0.00512821	0	8618	0	0.00186984	0.00564486	missense_variant	UBN2	NM_173569.3:p.Arg798His/c.2393G>A	cGt/cAt	MODERATE					0.14(T)	0.991(D)	0.000000(D)	0.998(D)	1.41,1.4(T,T)	H1ESC:H3K36me3,NH-A:H3K36me3,HUVEC:H3K36me3,GM12878:H3K36me3,HMEC:H3K36me3,K562:H3K36me3,HSMM:H3K36me3,IMR90:H3K36me3,CD4:H3K36me3,NHEK:H3K36me3,HepG2:H3K36me3,HeLa-S3:H3K36me3,GM06990:H3K36me3
chr9	20882016	G	A	2	0.00512821	0	8616	0	0.00187068	0.00564486	missense_variant	FOCAD	NM_017794.4:p.Glu822Lys/c.2464G>A	Gaa/Aaa	MODERATE					0.05(D)	0.193(B)	0.000000(D)	1.000(D)	2.92,2.92(T,T)	H1ESC:H3K36me3,NH-A:H3K36me3,HUVEC:H3K36me3,GM12878:H3K36me3,HSMM:H3K36me3,IMR90:H3K36me3,NHEK:H3K36me3,GM06990:H3K36me3
chr15	90784799	A	G	2	0.00512821	0	8614	0	0.00187151	0.00564486	missense_variant	GDPGP1	NM_001013657.2:p.His220Arg/c.659A>G	cAt/cGt	MODERATE					0.02(D)	0.999(D)	0.000000(D)	1.000(D)	1.41(T)	H1ESC:H3K36me3,HUVEC:H3K36me3,GM12878:H3K36me3,IMR90:H3K36me3,K562:E2F6,NHEK:H3K36me3,HepG2:H3K36me3,K562:PU1,GM06990:H3K36me3,K562:SP1,K562:DNase1
chr17	79684053	C	T	2	0.00512821	0	8614	0	0.00187151	0.00564486	missense_variant	SLC25A10	NM_001270953.1:p.Ser162Leu/c.485C>T	tCg/tTg	MODERATE				rs370250125	0.01(D)	0.864,0.784,0.862(P,P,P)	0.000000(D)	1.000(D)	-1.28,-1.28,-1.28,-1.28(T,T,T,T)	H1ESC:H3K36me3,HUVEC:H3K36me3,GM12878:H3K36me3,K562:H3K36me3,IMR90:H3K36me3,NHEK:H3K36me3,HepG2:H3K36me3,GM06990:H3K36me3
chr4	8602978	G	A	2	0.00512821	0	8602	0	0.00187651	0.00564486	missense_variant	CPZ	NM_001014447.2:p.Val84Ile/c.250G>A	Gtt/Att	MODERATE				rs370601548	0.03(D)	0.997,0.985(D,D)	0.000001(D)	1.000(D)	-0.94,-0.94(T,T)	H1ESC:H3K36me3,IMR90:H3K36me3,HepG2:H3K27me3
chr1	41223946	G	A	2	0.00512821	0	8600	0	0.00187734	0.00564486	missense_variant	NFYC	NM_001142588.1:p.Ala181Thr/c.541G>A	Gca/Aca	MODERATE	COSM4007972(1)				0.03(D)	0.005,0.03,0.008,0.001,0.012,0.005,0.005,0.981(B,B,B,B,B,B,B,D)	0.000001(N)	1.000(D)	0.97,0.97,0.97,0.97,0.97,0.96,0.97,0.97,0.97,0.97,1.45,0.97(T,T,T,T,T,T,T,T,T,T,T,T)	H1ESC:H3K36me3,IMR90:H3K36me3,NHEK:H3K36me3,NH-A:H3K36me3,HUVEC:H3K36me3,HepG2:H3K36me3,GM12878:H3K36me3,HMEC:H3K36me3,K562:H3K36me3,HepG2:H3K27ac,HeLa-S3:H3K36me3,HSMM:H3K36me3,GM06990:H3K36me3
chr16	72146388	G	T	2	0.00512821	0	8600	0	0.00187734	0.00564486	missense_variant	DHX38	NM_014003.3:p.Gly1226Cys/c.3676G>T	Ggt/Tgt	MODERATE					0(D)	1.0,1.0(D,D)	0.000003(D)	1.000(D)	3.53,2.7(T,T)	H1ESC:H3K36me3,NH-A:H3K36me3,HUVEC:H3K36me3,GM12878:H3K36me3,K562:H3K36me3,HMEC:H3K36me3,HSMM:H3K36me3,IMR90:H3K36me3,CD4:H3K36me3,NHEK:H3K36me3,HepG2:H3K36me3,GM06990:H3K36me3
chr2	211457661	C	T	2	0.00512821	0	8588	0	0.00188236	0.00564486	missense_variant	CPS1	NM_001122633.2:p.Pro388Leu/c.1163C>T	cCg/cTg	MODERATE	COSM4090777(1)			rs201407486	0.02(D)	0.28,0.28(B,B)	0.000047(D)	1.000(D)	-2.54,-2.54(D,D)	HeLa-S3:H3K36me3
chr22	38074560	G	A	2	0.00512821	0	8574	0	0.00188825	0.00564486	missense_variant	LGALS1	NM_002305.3:p.Gly54Ser/c.160G>A	Ggc/Agc	MODERATE					0.03(D)	0.168(B)	0.000120(D)	0.855(D)	2.52(T)	IMR90:H3K9ac,NH-A:H3K36me3,CD4:H2BK20ac,HUVEC:H3K36me3,GM12878:H3K36me3,K562:H3K36me3,HMEC:H3K36me3,IMR90:H3K4me2,HSMM:H3K36me3,IMR90:H4K20me1,CD4:H4K20me1,IMR90:H3K36me3,NHEK:H3K36me3,HepG2:H3K36me3,HSMM:H3K4me3,GM06990:H3K36me3,IMR90:H3K79me2
chr2	179581861	C	T	2	0.00512821	0	8566	0	0.00189162	0.00564486	missense_variant	TTN	NM_001267550.2:p.Ala8534Thr/c.25600G>A	Gct/Act	MODERATE					0(D)	0.311(B)		1.000(D)	-0.29(T)	GM12878:H3K36me3,HepG2:H3K27me3
chr2	220404692	G	A	2	0.00512821	0	8560	0	0.00189416	0.00564486	missense_variant	CHPF	NM_024536.5:p.Arg581Trp/c.1741C>T	Cgg/Tgg	MODERATE					0(D)	0.901(P)	0.000293(D)	1.000(D)	2.17,2.17(T,T)	H1ESC:H3K36me3,HUVEC:H3K27me3,NH-A:H3K36me3,HMEC:H3K36me3,K562:H3K36me3,HSMM:H3K36me3,CD4:H4K20me1,IMR90:H3K36me3,NHEK:H3K36me3,HepG2:H3K36me3,GM06990:H3K36me3
chr18	8387220	G	A	2	0.00512821	0	8548	0	0.00189925	0.00564486	missense_variant	PTPRM	NM_001105244.1:p.Val1399Ile/c.4195G>A	Gtt/Att	MODERATE					0.64(T)	0.163,0.08,0.97(B,B,D)	0.000000(D)	1.000(D)	-1.85,-1.85,-1.85,-1.85(D,D,D,D)	GM12878:H3K36me3,IMR90:H3K36me3,K562:H3K27me3,NHEK:H3K36me3,HepG2:H3K36me3
chr17	40343154	C	T	2	0.00512821	0	8542	0	0.0019018	0.00564486	missense_variant	GHDC	NM_032484.4:p.Glu322Lys/c.964G>A	Gag/Aag	MODERATE					0.01(D)	1.0,0.991,0.996(D,D,D)	0.000000(D)	0.998(D)		IMR90:H3K36me3,HepG2:H3K36me3,GM06990:H3K36me3
chr19	371320	G	A	2	0.00512821	0	8540	0	0.00190265	0.00564486	missense_variant	THEG	NM_016585.4:p.Thr213Met/c.638C>T	aCg/aTg	MODERATE		0.000199681	0		0.03(D)	0.95,0.966(D,D)	0.001603(N)	1.000(N)	2.16,2.22(T,T)	HUVEC:H3K27me3,GM12878:H3K36me3,NH-A:H3K27me3,K562:H3K27me3,NHEK:H3K27me3,IMR90:H3K27me3,HepG2:H3K27me3
chr2	133543201	G	A	2	0.00512821	0	8508	0	0.00191636	0.00564486	missense_variant	NCKAP5	NM_207363.2:p.Arg395Cys/c.1183C>T	Cgt/Tgt	MODERATE					0(D)	1.0(D)	0.003335(U)	1.000(D)	1.49,1.49(T,T)	IMR90:H3K36me3,NHEK:H3K36me3
chr12	64456709	G	A	2	0.00512821	0	8496	0	0.00192154	0.00564486	missense_variant	SRGAP1	NM_020762.2:p.Gly272Ser/c.814G>A	Ggc/Agc	MODERATE						0.878,0.966,0.924(P,D,D)	0.003157(U)	1.000(D)	0.99,0.99,2.57(T,T,T)	HMEC:H3K36me3,IMR90:H3K36me3
chr1	117307219	C	T	2	0.00512821	0	8478	0	0.00192935	0.00564486	missense_variant	CD2	NM_001767.3:p.Arg243Trp/c.727C>T	Cgg/Tgg	MODERATE					0(D)	0.998,0.995(D,D)	0.003467(N)	1.000(N)	0.75(T)	CD4:H3K36me3,CD4:DNase1,K562:CTCF,CD4:PolII,HepG2:H3K27me3
chr9	133948686	G	C	2	0.00512821	0	8476	0	0.00193022	0.00564486	missense_variant	LAMC3	NM_006059.3:p.Glu1158Gln/c.3472G>C	Gag/Cag	MODERATE		0.000199681	0.001		0.06(T)	0.881(P)	0.000001(D)	0.992(D)	1.36(T)	GM06990:H3K27me3,GM12878:H3K36me3,K562:H3K27me3,K562:H4K20me1,NHEK:H3K27me3,IMR90:H3K27me3,HSMM:H3K27me3,HepG2:H3K27me3,K562:DNase1
chr15	42364088	T	C	2	0.00512821	0	8472	0	0.00193197	0.00564486	missense_variant	PLA2G4D	NM_178034.3:p.Tyr486Cys/c.1457A>G	tAt/tGt	MODERATE		0.000399361	0	rs142872485	0(D)	0.999(D)	0.000015(D)	1.000(D)	2.36(T)	GM06990:H3K27me3,HUVEC:H3K27me3,GM12878:H3K36me3,HeLa-S3:H3K27me3,IMR90:H3K27me3,HepG2:H3K27me3
chr6	101253660	C	T	2	0.00512821	0	8432	0	0.00194953	0.00564486	missense_variant	ASCC3	NM_006828.3:p.Asp300Asn/c.898G>A	Gat/Aat	MODERATE					0.46(T)	0.136,0.013(B,B)	0.000002(D)	1.000(D)	0.69,0.69(T,T)	NH-A:H3K36me3,GM12878:H3K36me3,HMEC:H3K36me3,K562:H3K36me3,HSMM:H3K36me3,NHEK:H3K36me3,HepG2:H3K36me3,GM06990:H3K36me3
chr12	44781913	G	A	2	0.00512821	0	8428	0	0.0019513	0.00564486	missense_variant	TMEM117	NM_032256.2:p.Gly335Ser/c.1003G>A	Ggc/Agc	MODERATE				rs374810690	0.28(T)	0.867,0.534(P,P)	0.000000(D)	1.000(D)	0.18,0.18(T,T)	CD4:H3K36me3,NHEK:H3K36me3
chr11	65811041	G	A	2	0.00512821	0	8426	0	0.00195218	0.00564486	missense_variant	GAL3ST3	NM_033036.2:p.Thr78Met/c.233C>T	aCg/aTg	MODERATE					0(D)	0.985(D)	0.000000(D)	1.000(D)	-6.62,-6.62(D,D)	H1ESC:H3K36me3,HUVEC:H3K27me3,NHEK:H3K27me3,IMR90:H3K27me3
chr17	27492976	C	A	2	0.00512821	0	8426	0	0.00195218	0.00564486	missense_variant	MYO18A	NM_078471.3:p.Arg328Leu/c.983G>T	cGc/cTc	MODERATE					0.03(D)	0.065,0.065,0.029(B,B,B)	0.000119(D)	0.988(D)	-2.32,-2.44,-2.32,-2.32(D,D,D,D)	H1ESC:H3K36me3,HUVEC:H3K36me3,GM12878:H3K36me3,HMEC:H3K36me3,K562:H3K36me3,IMR90:H3K36me3,NHEK:H3K36me3,HepG2:H3K36me3,HeLa-S3:H3K36me3,GM06990:H3K36me3
chr17	43011906	G	A	2	0.00512821	0	8240	0	0.00203724	0.0058207	missense_variant	KIF18B	NM_001265577.1:p.Ala219Val/c.656C>T	gCg/gTg	MODERATE		0.000599042	0	rs370902311	0(D)	0.995,0.991,0.991(D,D,D)	0.033416(N)	1.000(D)	-0.99,-0.99(T,T)	H1ESC:H3K36me3,HUVEC:H3K36me3,GM12878:H3K36me3,HMEC:H3K36me3,K562:H3K36me3,IMR90:H3K36me3,NHEK:H3K36me3,HepG2:H3K36me3,HeLa-S3:H3K36me3,GM06990:H3K36me3
chr16	84193305	C	T	2	0.00512821	0	7876	0	0.00222063	0.00620311	missense_variant	DNAAF1	NM_178452.4:p.Pro256Leu/c.767C>T	cCg/cTg	MODERATE					0(D)	0.684,0.743(P,P)	0.004383(N)	1.000(D)	1.58,1.58(T,T)	HUVEC:H3K27me3,GM12878:H3K36me3,NH-A:H3K27me3,HMEC:H3K27me3,K562:H3K27me3,NHEK:H3K27me3,IMR90:H3K27me3,HSMM:H3K27me3,HepG2:H3K27me3
chr8	144997562	G	A	2	0.00512821	0	7872	0	0.00222278	0.00620311	missense_variant	PLEC	NM_201380.3:p.Arg2316Trp/c.6946C>T	Cgg/Tgg	MODERATE		0.000199681	0	rs372371569	0.01(D)	0.96,0.96,0.96,0.913,0.96,0.96,0.96,0.96(D,D,D,D,D,D,D,D)	0.000881(U)	0.763(D)	-1.09,-1.09,-1.12,-1.12,-1.08,-1.09,-1.08,-1.07,-1.09(T,T,T,T,T,T,T,T,T)	H1ESC:H3K36me3,HUVEC:H3K36me3,GM12878:H3K36me3,K562:H3K36me3,HMEC:H3K36me3,CD4:H4K20me1,IMR90:H3K36me3,CD4:H2BK5me1,HeLa-S3:PolII,NHEK:H3K36me3,HepG2:H3K36me3,HeLa-S3:H3K36me3,GM06990:H3K36me3,NHEK:DNase1
chr9	6554754	C	T	2	0.00512821	0	7820	0	0.00225103	0.00620973	missense_variant	GLDC	NM_000170.2:p.Gly744Arg/c.2230G>A	Ggg/Agg	MODERATE				rs370061961	0(D)	0.997(D)	0.000000(D)	1.000(D)	-5.56(D)	H1ESC:H3K36me3,GM12878:H3K36me3,K562:H3K27me3,HepG2:H3K36me3,GM06990:H3K36me3
chr3	128852993	C	G	4	0.0102564	10	8588	0.00116442	0.00248016	0.00676408	missense_variant	ISY1-RAB43	NM_001204890.1:p.Arg196Pro/c.587G>C	cGg/cCg	MODERATE					0.3(T)	0.022,0.017,0.067(B,B,B)	0.000418(D)	1.000(D)	1.4(T)	H1ESC:H3K36me3,NH-A:H3K36me3,HUVEC:H3K36me3,GM12878:H3K36me3,HMEC:H3K36me3,K562:H3K36me3,HSMM:H3K36me3,IMR90:H3K36me3,CD4:H3K36me3,NHEK:H3K36me3,HepG2:H3K36me3,HeLa-S3:H3K36me3,GM06990:H3K36me3
chr9	139564080	C	T	2	0.00512821	0	7232	0	0.00261176	0.00704295	missense_variant	EGFL7	NM_016215.4:p.Arg74Cys/c.220C>T	Cgc/Tgc	MODERATE		0.000199681	0.001		0(D)	1.0(D)	0.000003(D)	1.000(D)	0.51,0.51,0.51,0.51(T,T,T,T)	H1ESC:H3K36me3,K562:PolII,GM06990:H3K27me3,HUVEC:H3K4me3,HUVEC:PolII,HUVEC:H3K36me3,K562:H3K36me3,HUVEC:H3K9ac,HUVEC:DNase1,NHEK:H3K27me3,HUVEC:H3K27ac,HepG2:H3K27me3
chr9	139401240	C	T	2	0.00512821	0	6512	0	0.00318513	0.00849368	missense_variant	NOTCH1	NM_017617.3:p.Asp1277Asn/c.3829G>A	Gac/Aac	MODERATE		0.000199681	0		0.58(T)	0.999(D)	0.000000(D)	1.000(D)	0.13(T)	H1ESC:H3K36me3,HUVEC:H3K36me3,GM12878:H3K36me3,K562:H3K36me3,HMEC:H3K36me3,CD4:H4K20me1,IMR90:H3K36me3,NHEK:H3K36me3,HeLa-S3:H3K36me3,GM06990:H3K36me3
chr12	103260419	C	T	4	0.0102564	1	8644	0.000115687	1.65e-05	0.00910142	missense_variant	PAH	NM_000277.1:p.Arg155His/c.464G>A	cGt/cAt	MODERATE				rs199475663	0(D)	0.998,0.996(D,D)	0.000000(D)	1.000(D)	-6.74,-6.74(D,D)	HepG2:H3K36me3		RCV000088935.1,RCV000088934.1
chr4	140188007	C	A	4	0.0102564	1	8626	0.000115929	1.67e-05	0.00910142	missense_variant	MGARP	NM_032623.3:p.Gly157Trp/c.469G>T	Ggg/Tgg	MODERATE					0(D)	0.957(D)	0.892687(N)	1.000(N)	0.89(T)	HepG2:RXRA,K562:HDAC2,CD4:H2AZ,K562:Max,H1ESC:USF1,GM12878:USF1,HepG2:H3K4me2,HeLa-S3:DNase1,GM12878:Pax5,K562:PolII,HUVEC:Max,HeLa-S3:Max,CD4:DNase1,GM12878:BATF,IMR90:H3K4me2,CD4:H4K8ac,IMR90:DNase1,CD4:H3K4me3,GM12878:ATF3,HepG2:USF1,CD4:H3K27ac,HMEC:H3K4me2,GM12878:ELF1,HUVEC:DNase1,K562:USF1,NH-A:DNase1,HSMM:DNase1,GM12878:MEF2A,K562:Gata2,K562:ELF1,HepG2:H3K4me3,GM12878:BCL11A,CD4:H4K5ac,NH…
chr7	134143786	C	T	2	0.00512821	0	5486	0	0.00439465	0.0115903	missense_variant	AKR1B1	NM_001628.2:p.Gly10Asp/c.29G>A	gGc/gAc	MODERATE		0.000199681	0		0(D)	0.196(B)	0.000008(D)	1.000(D)	2.29(T)	H1ESC:PolII,NHEK:H3K9ac,CD4:H2AZ,HeLa-S3:Cmyc,HSMM:H2AZ,HeLa-S3:DNase1,CD4:H3K18ac,H1ESC:H3K9ac,NHEK:H3K4me3,H1ESC:TAF1,IMR90:H3K9ac,CD4:H2BK5ac,GM12878:H3K4me3,HUVEC:H3K4me3,CD4:H4K91ac,CD4:DNase1,HeLa-S3:Max,GM12878:H3K27ac,HeLa-S3:H3K9ac,HUVEC:PolII,GM12878:H3K36me3,HUVEC:H3K9ac,H1ESC:H3K27me3,H1ESC:H3K27ac,HUVEC:CTCF,IMR90:DNase1,H1ESC:DNase1,CD4:H3K4me3,CD4:H3K27ac,HepG2:PolII,HMEC:H3K4me2,G…
chr15	43632538	G	T	2	0.00512821	1	8654	0.000115554	0.00540577	0.0130723	stop_gained	ADAL	NM_001159280.2:p.Glu111*/c.331G>T	Gaa/Taa	HIGH		0.000199681	0.001	rs185470752	0.37(T)		0.000292(D)	1.000(A)		H1ESC:H3K36me3,GM12878:H3K36me3,HMEC:H3K36me3,K562:H3K36me3,HSMM:H3K36me3,IMR90:H3K36me3,NHEK:H3K36me3,HepG2:H3K36me3,GM06990:H3K36me3
chr6	150016339	G	C	2	0.00512821	1	8652	0.00011558	0.00540812	0.0130723	missense_variant	LATS1	NM_004690.3:p.Leu123Val/c.367C>G	Ctt/Gtt	MODERATE						0.894,0.612(P,P)	0.000105(D)	0.646(D)	-0.66,-0.66,-0.66,1.42(T,T,T,T)	H1ESC:H3K36me3,NH-A:H3K36me3,HUVEC:H3K36me3,GM12878:H3K36me3,HMEC:H3K36me3,K562:H3K36me3,HSMM:H3K36me3,IMR90:H3K36me3,NHEK:H3K36me3,HepG2:H3K36me3,GM06990:H3K36me3
chr19	17942161	C	A	2	0.00512821	1	8608	0.000116171	0.00546036	0.0130723	missense_variant	JAK3	NM_000215.3:p.Ala952Ser/c.2854G>T	Gcc/Tcc	MODERATE					0.08(T)	0.189,0.655(B,P)	0.000195(D)	1.000(D)	0.01,0.01,-2.5(T,T,D)	K562:H3K4me3,HeLa-S3:DNase1,NHEK:H3K4me3,HUVEC:H3K27me3,H1ESC:H3K4me2,GM12878:H3K36me3,H1ESC:H3K27me3,H1ESC:DNase1,CD4:H4K20me1,H1ESC:H3K4me3,NH-A:H3K27me3,HUVEC:DNase1,CD4:H3K36me3,NHEK:H3K27me3,IMR90:H3K27me3,HepG2:H3K36me3,NHEK:H3K4me2,HSMM:H3K27me3,GM06990:H3K36me3,K562:H3K4me2,NHEK:DNase1,K562:H2AZ
chr18	67266722	G	T	2	0.00512821	1	8578	0.000116577	0.00549641	0.0130723	missense_variant	DOK6	NM_152721.5:p.Ala93Ser/c.277G>T	Gcc/Tcc	MODERATE		0.000199681	0.001	rs185767205	0.15(T)	0.124(B)	0.000001(D)	0.999(D)	-0.71(T)	HepG2:H3K36me3
chr10	72358233	G	C	2	0.00512821	1	8574	0.000116632	0.00550124	0.0130723	missense_variant	PRF1	NM_001083116.1:p.Ala415Gly/c.1244C>G	gCc/gGc	MODERATE					0.24(T)	0.215(B)	0.000000(D)	1.000(D)	-3.51,-3.51(D,D)	CD4:H3K36me3,IMR90:H3K27me3,GM06990:H3K36me3
chr7	73933755	G	T	2	0.00512821	1	8506	0.000117564	0.0055844	0.0131398	missense_variant	GTF2IRD1	NM_001199207.1:p.Gly240Trp/c.718G>T	Ggg/Tgg	MODERATE					0(D)	0.823,0.869,0.939,0.961(P,P,D,D)	0.023669(N)	0.613(N)	1.49,1.49,1.49,1.49(T,T,T,T)	H1ESC:H3K36me3,HUVEC:H3K36me3,HMEC:H3K36me3,K562:H3K36me3,HSMM:H3K36me3,IMR90:H3K36me3,NHEK:H3K36me3,HepG2:H3K36me3,HeLa-S3:H3K36me3
chr15	69328155	C	T	4	0.0102564	2	8650	0.000231214	4.78e-05	0.020986	missense_variant	NOX5	NM_024505.3:p.Thr356Met/c.1067C>T	aCg/aTg	MODERATE		0.00139776	0	rs139834712	0.14(T)	0.901,0.974,0.866(P,D,P)	0.000638(N)	0.993(N)	-2.81,-2.81,-2.81(D,D,D)	NHEK:CTCF,K562:Max,GM06990:H3K27me3,K562:CTCF,H1ESC:H3K27me3,HUVEC:CTCF,H1ESC:DNase1,NH-A:H3K27me3,GM12878:CTCF,HUVEC:DNase1,K562:CTCFL,NHEK:H3K27me3,K562:Rad21,HepG2:CTCF,IMR90:H3K27me3,HSMM:H3K27me3,HepG2:DNase1,HepG2:H3K27me3,HepG2:Rad21,NHEK:DNase1,H1ESC:Rad21,K562:DNase1,H1ESC:CTCF,GM06990:CTCF
chr14	23072462	C	T	4	0.0102564	2	8638	0.000231535	4.8e-05	0.020986	missense_variant	ABHD4	NM_022060.2:p.Arg94Cys/c.280C>T	Cgc/Tgc	MODERATE					0.05(D)	0.915,0.892(D,P)	0.000048(D)	0.942(D)	-0.32,-0.32(T,T)	H1ESC:H3K36me3,HSMM:H3K27ac,NH-A:H3K36me3,HUVEC:H3K36me3,GM12878:H3K36me3,HMEC:H3K36me3,K562:H3K36me3,HSMM:H3K36me3,IMR90:H3K36me3,CD4:H3K36me3,NHEK:H3K36me3,HepG2:H3K36me3,HeLa-S3:H3K36me3,GM06990:H3K36me3
chr11	46702199	G	A	5	0.0128205	6	8556	0.000701262	5.7e-05	0.0226637	missense_variant	ARHGAP1	NM_004308.3:p.Ser245Leu/c.734C>T	tCg/tTg	MODERATE					0.01(D)	0.388(B)	0.000153(D)	1.000(D)	0.75(T)	H1ESC:H3K36me3,NH-A:H3K36me3,HUVEC:H3K36me3,GM12878:H3K36me3,K562:H3K36me3,HMEC:H3K36me3,HSMM:H3K36me3,IMR90:H3K36me3,CD4:H3K36me3,NHEK:H3K36me3,HepG2:H3K36me3,HeLa-S3:H3K36me3,GM06990:H3K36me3
chr21	46067210	C	T	2	0.00512821	2	8620	0.000232019	0.0105804	0.0243304	missense_variant	KRTAP10-11	NM_198692.2:p.Arg279Cys/c.835C>T	Cgc/Tgc	MODERATE		0.0401358	0.001	rs73909210	0(D)	0.993(D)		1.000(D)	5.56(T)	GM06990:H3K27me3,GM12878:H3K36me3,HMEC:H3K27me3,NHEK:H3K27me3,HeLa-S3:H3K27me3,HSMM:H3K27me3,HepG2:H3K27me3
chr2	234680955	C	T	6	0.0153846	39	8652	0.00450763	0.0121478	0.0272475	missense_variant	UGT1A4	NM_007120.2:p.Pro452Leu/c.1355C>T	cCg/cTg	MODERATE		0.00139776	0.0069	rs114982090	0(D)	1.0,1.0,0.999,1.0,1.0,1.0,1.0,0.999,1.0(D,D,D,D,D,D,D,D,D)	0.000000(D)	1.000(D)	-0.99,-0.99,-0.99,-0.99,-0.99,-0.99,-0.99,-0.99,-0.99,-0.99(T,T,T,T,T,T,T,T,T,T)	NHEK:H3K36me3,HepG2:H3K27me3
chr19	45851906	A	G	3	0.00769231	0	1138	0	0.0165321	0.0360701	missense_variant	KLC3	NM_177417.2:p.Asp261Gly/c.782A>G	gAc/gGc	MODERATE					0.01(D)	0.996,0.996,0.998(D,D,D)	0.000015(N)	1.000(D)	-0.98,-0.98(T,T)	H1ESC:H3K36me3,K562:H3K36me3,HMEC:H3K36me3,H1ESC:DNase1,IMR90:H3K36me3,NHEK:H3K36me3,HepG2:H3K36me3,HepG2:H3K27me3
chr18	677773	A	T	2	0.00512821	3	8654	0.000346661	0.0170084	0.0363389	missense_variant	ENOSF1	NM_202758.3:p.Ser347Thr/c.1039T>A	Tca/Aca	MODERATE		0.000399361	0.002		0.11(T)	0.042,0.027,0.046,0.027,0.025(B,B,B,B,B)	0.000000(D)	1.000(D)	0.97,0.97,0.97,0.97(T,T,T,T)	H1ESC:H3K36me3,HUVEC:H3K36me3,GM12878:H3K36me3,HMEC:H3K36me3,K562:H3K36me3,HSMM:H3K36me3,IMR90:H3K36me3,NHEK:H3K36me3,HepG2:H3K36me3,HeLa-S3:H3K36me3,GM06990:H3K36me3
chr19	50027872	G	A	2	0.00512821	3	8630	0.000347625	0.0170951	0.0363389	missense_variant	FCGRT	NM_001136019.2:p.Arg237Gln/c.710G>A	cGg/cAg	MODERATE		0.000599042	0.003	rs147601685	0.01(D)	0.999(D)	0.000854(D)	1.000(N)	6.13,6.13(T,T)	H1ESC:H3K36me3,HUVEC:H3K36me3,IMR90:H3K36me3,HepG2:H3K36me3
chr22	19183884	C	T	2	0.00512821	3	8626	0.000347786	0.0171096	0.0363389	missense_variant	CLTCL1	NM_007098.3:p.Val1362Met/c.4084G>A	Gtg/Atg	MODERATE		0.000199681	0.001	rs201311337	0(D)	0.995,0.996,1.0,1.0(D,D,D,D)	0.000229(N)	1.000(D)	1.95,1.95,1.95(T,T,T)	H1ESC:H3K36me3,HUVEC:H3K36me3,GM12878:H3K36me3,HMEC:H3K36me3,K562:H3K36me3,HSMM:H3K36me3,IMR90:H3K36me3,K562:H3K27me3,NHEK:H3K36me3,HepG2:H3K36me3
chr17	58303550	C	T	4	0.0102564	3	8646	0.000346981	0.000107832	0.0364446	missense_variant	USP32	NM_032582.3:p.Gly428Arg/c.1282G>A	Gga/Aga	MODERATE					0.12(T)	0.454(P)	0.000266(D)	1.000(D)	0.62(T)	H1ESC:H3K36me3,HUVEC:H3K36me3,GM12878:H3K36me3,HMEC:H3K36me3,K562:H3K36me3,HSMM:H3K36me3,IMR90:H3K36me3,NHEK:H3K36me3,HepG2:H3K36me3,GM06990:H3K36me3
chr19	41003463	C	T	4	0.0102564	3	8634	0.000347464	0.000108392	0.0364446	missense_variant	SPTBN4	NM_020971.2:p.Arg246Cys/c.736C>T	Cgc/Tgc	MODERATE	COSM249447(1)			rs138314115	0.06(T)	0.01,0.955(B,D)	0.358703(U)	1.000(D)	0.2,0.2,0.2(T,T,T)	IMR90:H3K27me3
chr19	691925	A	T	2	0.00512821	3	8318	0.000360664	0.0182844	0.0384934	missense_variant	PRSS57	NM_214710.3:p.Ile105Asn/c.314T>A	aTc/aAc	MODERATE					0(D)	0.953,0.953(D,D)	0.018226(N)	1.000(N)	-3.32(D)	H1ESC:DNase1,NHEK:H3K27me3,HepG2:H3K27me3
chr6	35715420	G	A	5	0.0128205	8	8652	0.000924642	0.000140516	0.0438712	missense_variant	ARMC12	NM_145028.4:p.Cys256Tyr/c.767G>A	tGc/tAc	MODERATE		0.000599042	0.003	rs200749169	0.1(T)	0.116,0.339(B,B)	0.000233(D)	0.961(D)	1.57,1.57,1.57(T,T,T)	HUVEC:H3K27me3,GM12878:H3K36me3,K562:H3K27me3,NHEK:H3K27me3,IMR90:H3K27me3,HepG2:H3K27me3
chr10	97787021	A	C	4	0.0102564	0	622	0	0.0218481	0.0455959	missense_variant	CC2D2B	NM_001159747.1:p.Thr298Pro/c.892A>C	Aca/Cca	MODERATE		0.000399361	0.002	rs180837482	0.06(T)	0.998(D)		1.000(D)	-0.62(T)	HUVEC:H3K27me3
chr14	75520291	C	G	3	0.00769231	1	8654	0.000115554	0.000308175	0.0457664	missense_variant	ACYP1	NM_001107.3:p.Leu52Phe/c.156G>C	ttG/ttC	MODERATE					0.02(D)	0.76(P)	0.302782(N)	1.000(D)		K562:H3K36me3,HSMM:H3K36me3,NHEK:H3K36me3
chr2	121748117	C	T	5	0.0128205	10	8654	0.00115554	0.00030488	0.0457664	missense_variant	GLI2	NM_005270.4:p.Arg1543Cys/c.4627C>T	Cgc/Tgc	MODERATE	COSM1399125(1)			rs141573066	0.01(D)	0.048,0.105(B,B)	0.000001(N)	1.000(D)	1.48,1.48(T,T)	H1ESC:H3K36me3,NH-A:H3K36me3,GM12878:H3K36me3,IMR90:H3K36me3,K562:H3K27me3,NHEK:H3K27me3,HepG2:H3K27me3
chr6	43472884	C	T	3	0.00769231	1	8654	0.000115554	0.000308175	0.0457664	missense_variant	TJAP1	NM_001146016.1:p.Pro322Leu/c.965C>T	cCa/cTa	MODERATE					0(D)	1.0,1.0(D,D)	0.000000(D)	1.000(D)		H1ESC:H3K36me3,HUVEC:H3K36me3,GM12878:H3K36me3,HMEC:H3K36me3,K562:H3K36me3,HSMM:H3K36me3,IMR90:H3K36me3,NHEK:H3K36me3,HepG2:H3K36me3,GM06990:H3K36me3
chr14	81606153	G	A	3	0.00769231	1	8650	0.000115607	0.00030858	0.0457664	missense_variant	TSHR	NM_000369.2:p.Ala275Thr/c.823G>A	Gct/Act	MODERATE		0.000199681	0.001	rs180762551	0.04(D)	0.997(D)	0.000000(D)	1.000(D)	-1.24,-1.24(T,T)
chr10	69933900	C	G	3	0.00769231	1	8648	0.000115634	0.000308782	0.0457664	missense_variant	MYPN	NM_001256267.1:p.Ser684Cys/c.2051C>G	tCt/tGt	MODERATE		0.000199681	0.001			0.911,0.855,0.817(D,P,P)	0.000379(D)	1.000(D)	0.22,0.3,0.27(T,T,T)	GM12878:H3K36me3,HSMM:H3K36me3,IMR90:H3K36me3,K562:H3K27me3,HeLa-S3:H3K36me3
chr2	238277592	C	T	3	0.00769231	1	8646	0.00011566	0.000308985	0.0457664	missense_variant	COL6A3	NM_004369.3:p.Arg1505His/c.4514G>A	cGc/cAc	MODERATE					0.02(D)	0.993,0.982,0.751(D,D,P)	0.001906(N)	0.938(N)	-1.21,-1.21,-1.21,-1.21,-1.21,-1.21(T,T,T,T,T,T)	NH-A:H3K36me3,HSMM:H3K36me3,IMR90:H3K36me3,NHEK:H3K27me3,HeLa-S3:H3K27me3,HepG2:H3K27me3
chr9	2828716	A	C	3	0.00769231	1	8644	0.000115687	0.000309188	0.0457664	missense_variant	KIAA0020	NM_014878.4:p.Ile305Met/c.915T>G	atT/atG	MODERATE		0.000399361	0.001		0.02(D)	0.703,0.589(P,P)	0.000000(D)	1.000(D)	2.08(T)	H1ESC:H3K36me3,NH-A:H3K36me3,HUVEC:H3K36me3,GM12878:H3K36me3,K562:H3K36me3,HMEC:H3K36me3,HSMM:H3K36me3,IMR90:H3K36me3,CD4:H3K36me3,NHEK:H3K36me3,HepG2:H3K36me3,HeLa-S3:H3K36me3,GM06990:H3K36me3
chr2	97213150	A	G	5	0.0128205	9	8634	0.00104239	0.000212854	0.0457664	missense_variant	ARID5A	NM_212481.1:p.Lys6Glu/c.16A>G	Aaa/Gaa	MODERATE		0.000798722	0.003	rs200584052	0.01(D)	0.004(B)	0.723027(N)	0.998(D)	-0.23(T)	NHEK:CTCF,HUVEC:H3K36me3,H1ESC:H3K4me2,GM12878:H3K36me3,K562:H3K36me3,HSMM:H3K36me3,H1ESC:DNase1,CD4:H4K20me1,IMR90:H3K36me3,CD4:H2BK5me1,CD4:H3K4me1,HepG2:H3K36me3,CD4:PolII,GM06990:H3K36me3,H1ESC:CTCF
chr16	816142	G	A	3	0.00769231	1	8630	0.000115875	0.000310614	0.0457664	missense_variant	MSLN	NM_013404.4:p.Val327Met/c.979G>A	Gtg/Atg	MODERATE					0.06(T)	0.964,0.979,0.964,0.964(D,D,D,D)	0.000241(D)	0.989(N)	2.22,2.22(T,T)	HeLa-S3:DNase1,NHEK:H3K36me3,HeLa-S3:H3K36me3
chr4	123161459	G	A	3	0.00769231	1	8624	0.000115955	0.000311228	0.0457664	missense_variant	KIAA1109	NM_015312.3:p.Ser1541Asn/c.4622G>A	aGt/aAt	MODERATE					0.01(D)	0.979,0.954(D,D)	0.000077(U)	1.000(D)	2.45,2.45,1.86(T,T,T)	H1ESC:H3K36me3,NH-A:H3K36me3,HUVEC:H3K36me3,K562:H3K36me3,HMEC:H3K36me3,HSMM:H3K36me3,IMR90:H3K36me3,CD4:H3K36me3,NHEK:H3K36me3,GM06990:H3K36me3
chr12	49374251	G	A	4	0.0102564	4	8622	0.000463929	0.000210471	0.0457664	missense_variant	WNT1	NM_005430.3:p.Val135Ile/c.403G>A	Gtc/Atc	MODERATE					0.04(D)	0.23(B)	0.005102(N)	1.000(D)	-1.28(T)	H1ESC:H3K36me3,HepG2:H3K4me2,GM06990:H3K27me3,HUVEC:H3K27me3,GM12878:H3K27me3,CD4:DNase1,H1ESC:H3K4me2,GM12878:H3K36me3,H1ESC:H3K27me3,H1ESC:DNase1,NH-A:H3K27me3,HUVEC:DNase1,HMEC:H3K27me3,K562:H3K27me3,NHEK:H3K27me3,HepG2:H3K4me3,IMR90:H3K27me3,HSMM:H3K27me3,HepG2:H3K27me3
chr2	3743310	G	A	4	0.0102564	4	8606	0.000464792	0.000211919	0.0457664	missense_variant	ALLC	NM_018436.3:p.Gly172Asp/c.515G>A	gGt/gAt	MODERATE		0.000199681	0	rs368478181	0(D)	1.0(D)	0.000000(D)	1.000(D)		IMR90:H3K27me3,HepG2:H3K27me3
chr17	48626525	T	C	3	0.00769231	1	8596	0.000116333	0.000314114	0.0457664	missense_variant	SPATA20	NM_022827.3:p.Val213Ala/c.638T>C	gTg/gCg	MODERATE					0.05(D)	0.95,0.96,0.917(D,D,D)	0.000000(D)	1.000(D)	0.67,0.67,0.67(T,T,T)	HUVEC:H3K36me3,GM12878:H3K36me3,IMR90:H3K36me3,NHEK:H3K36me3,HepG2:H3K36me3,GM06990:H3K36me3
chr2	216240111	C	T	4	0.0102564	4	8426	0.000474721	0.000229103	0.0457664	missense_variant	FN1	NM_212482.1:p.Asp1995Asn/c.5983G>A	Gat/Aat	MODERATE		0.000399361	0.002	rs201097962	0.05(D)	0.999,0.998,0.998,0.884,0.295,0.998,1.0,0.884,0.999,0.998,0.998,0.999,1.0(D,D,D,P,B,D,D,P,D,D,D,D,D)	0.000004(D)	1.000(N)	0.33,0.33,0.33,0.33,0.33,0.33,0.33,0.33,0.33,0.33,0.33,0.33,0.33,0.33,0.33(T,T,T,T,T,T,T,T,T,T,T,T,T,T,T)	H1ESC:H3K36me3,NH-A:H3K36me3,HUVEC:H3K36me3,K562:H3K36me3,HMEC:H3K36me3,HSMM:H3K36me3,HepG2:PolII,IMR90:H3K36me3,NHEK:H3K36me3,HepG2:H3K36me3
chr17	57208700	T	A	5	0.0128205	1	2354	0.000424809	0.000300506	0.0457664	missense_variant	SKA2	NM_182620.3:p.Tyr21Phe/c.62A>T	tAc/tTc	MODERATE		0.000399361	0.002	rs140203033	0(D)	0.475(P)		1.000(D)		HSMM:H3K36me3,NHEK:H3K36me3,HepG2:H3K36me3

## Sheet: S3.GeneFamilies
Gene.family.ID	Gene.family.description	Gene.family.genes	Gene.family.genes.x	Gene.family.all.genes	Gene.family.all.genes.x	p_value	q_value	Genes
28	Zinc fingers C2H2-type	721	4	6664	158	0.00020282	0.0285977	ZNF680,GLI1,GLI2,ZFHX2
1253	Scavenger receptors	27	4	6664	158	0.00535358	0.35348	SCARA3,SCARF1,STAB1,STAB2
1660	Cysteine rich transmembrane BMP regulators	4	2	6664	158	0.00752086	0.35348	CRIM1,BMPER
536	Dyneins, axonemal	18	3	6664	158	0.0119344	0.383175	DNAH1,DNAH14,DNALI1
398	Aldehyde dehydrogenases	19	3	6664	158	0.0135878	0.383175	ALDH1B1,ALDH8A1,ALDH9A1
1627	Axonemal dynein assembly factors	7	2	6664	158	0.0172442	0.405239	DNAAF1,ZMYND10
250	Cyclic nucleotide gated channels	10	2	6664	158	0.0302108	0.506116	CNGA3,CNGB1
471	CD molecules	394	3	6664	158	0.0363341	0.506116	CD2,MUC1,SLC4A1
626	Laminin subunits	12	2	6664	158	0.040418	0.506116	LAMA5,LAMC3
58	Ring finger proteins	304	2	6664	158	0.0490064	0.506116	TRAF7,TRIM36

## Sheet: S4.EnrichmentAnalysis
query.number	significant	p.value	term.size	query.size	overlap.size	precision	recall	term.id	domain	subgraph.number	term.name	relative.depth	intersection
1	TRUE	1.82e-23	11181	222	114	0.514	0.01	GO:0071704	BP	3	organic substance metabolic process	3	ALS2,GTF2IRD1,CPS1,RFC1,GALC,HAGH,FOXJ2,NFYC,DHX29,HDAC4,GLI2,SCARF1,NUP37,PTPN23,SYNJ2,RUNX1T1,AKR1B1,NOP14,BRPF3,LGALS1,ABHD4,TELO2,NFATC2,MSLN,JAK3,CPZ,CTSC,ST3GAL4,GLI1,ASCC3,HMGXB3,WNT5A,FN1,AGMAT,MAN1C1,ALDH8A1,DUSP1,CHPF,ARFGEF2,GRM4,WNT1,FGL2,INO80,PAK4,LATS1,TRAF7,ENOSF1,EFR3A,MACROD1,TFCP2,AHI1,STAB2,ZFHX2,UBAP2,ALDH1B1,MRPL15,KCNH5,CDAN1,DHX38,ALDH9A1,NAPRT,NFIB,C9ORF3,NOTCH1,CELF1,CRI…
1	TRUE	1.34e-22	10868	222	111	0.5	0.01	GO:0050794	BP	3	regulation of cellular process	3	ALS2,ZMYND10,GTF2IRD1,DLEC1,RFC1,FOXJ2,NFYC,DHX29,HDAC4,CNGB1,GLI2,SCARF1,PTPN23,RUNX1T1,TNS1,AKR1B1,TBC1D2,MYO9B,LGALS1,HPS4,TTC28,TELO2,NFATC2,METRN,FCGRT,JAK3,GRIK5,CORO2A,CPZ,CTSC,GLI1,ASCC3,DPYSL3,HMGXB3,WNT5A,FN1,CD2,DUSP1,ARHGAP40,ARFGEF2,GRM4,WNT1,INO80,PAK4,LAMA5,LATS1,TRAF7,TFCP2,AHI1,ZFHX2,MGARP,MYPN,KIAA1109,FGD4,TMEM117,KCNH5,CDAN1,SNX27,CNGA3,SDK1,NFIB,NOTCH1,CELF1,CRIM1,TRIM36,MERT…
1	TRUE	1.72e-22	10713	222	110	0.495	0.01	GO:0044237	BP	3	cellular metabolic process	3	ALS2,GTF2IRD1,CPS1,RFC1,GALC,HAGH,FOXJ2,NFYC,DHX29,HDAC4,GLI2,PTPN23,SYNJ2,RUNX1T1,AKR1B1,NOP14,BRPF3,LGALS1,ABHD4,TELO2,NFATC2,MSLN,JAK3,CPZ,CTSC,ST3GAL4,GLI1,ASCC3,HMGXB3,WNT5A,FN1,AGMAT,MAN1C1,ALDH8A1,ACYP1,DUSP1,CHPF,ARFGEF2,GRM4,WNT1,INO80,PAK4,LATS1,TRAF7,ENOSF1,EFR3A,MACROD1,TFCP2,AHI1,STAB2,ZFHX2,ALDH1B1,MRPL15,KCNH5,CDAN1,DHX38,ALDH9A1,NAPRT,NFIB,C9ORF3,NOTCH1,CELF1,CRIM1,ALLC,TRIM36,MER…
1	TRUE	1.23e-20	6120	222	80	0.36	0.013	GO:0016043	BP	3	cellular component organization	3	ALS2,ZMYND10,RFC1,LAMC3,COL17A1,HDAC4,CLTCL1,CNGB1,GLI2,SCARF1,PTPN23,SYNJ2,TNS1,TBC1D2,BRPF3,LGALS1,HPS4,NFATC2,METRN,THEG,GRIK5,CORO2A,CTSC,ASCC3,DPYSL3,WNT5A,DNAH1,OTOF,FN1,CD2,ATP10B,DUSP1,ARFGEF2,WNT1,INO80,PAK4,LAMA5,LATS1,AHI1,TJAP1,MGARP,MRPL15,MYPN,KIAA1109,FGD4,CDAN1,SDK1,NFIB,NOTCH1,CELF1,CRIM1,KCTD14,TRIM36,MERTK,DNAAF1,TTN,SPTBN4,COL6A3,NUAK2,APBB2,TSHR,COL3A1,NPR1,MYO7B,PDE3A,IQCB1,…
1	TRUE	5.93e-20	10718	222	106	0.477	0.01	GO:0044238	BP	3	primary metabolic process	3	ALS2,GTF2IRD1,CPS1,RFC1,GALC,FOXJ2,NFYC,DHX29,HDAC4,GLI2,SCARF1,PTPN23,SYNJ2,RUNX1T1,AKR1B1,NOP14,BRPF3,LGALS1,ABHD4,TELO2,NFATC2,MSLN,JAK3,CPZ,CTSC,ST3GAL4,GLI1,ASCC3,HMGXB3,WNT5A,FN1,AGMAT,MAN1C1,ALDH8A1,DUSP1,CHPF,GRM4,WNT1,FGL2,INO80,PAK4,LATS1,TRAF7,ENOSF1,EFR3A,MACROD1,TFCP2,AHI1,ZFHX2,ALDH1B1,MRPL15,KCNH5,CDAN1,DHX38,NAPRT,NFIB,C9ORF3,NOTCH1,CELF1,CRIM1,TRIM36,MERTK,TBRG1,TTN,XDH,PLA2G4D,R…
1	TRUE	1.12e-19	10243	222	103	0.464	0.01	GO:0006807	BP	3	nitrogen compound metabolic process	3	ALS2,GTF2IRD1,CPS1,RFC1,GALC,HAGH,FOXJ2,NFYC,DHX29,HDAC4,GLI2,PTPN23,RUNX1T1,AKR1B1,NOP14,BRPF3,LGALS1,ABHD4,TELO2,NFATC2,MSLN,JAK3,CPZ,CTSC,ST3GAL4,GLI1,ASCC3,HMGXB3,WNT5A,FN1,AGMAT,MAN1C1,DUSP1,CHPF,GRM4,WNT1,FGL2,INO80,PAK4,LATS1,TRAF7,ENOSF1,MACROD1,TFCP2,AHI1,STAB2,ZFHX2,MRPL15,KCNH5,CDAN1,DHX38,ALDH9A1,NAPRT,NFIB,C9ORF3,NOTCH1,CELF1,CRIM1,ALLC,TRIM36,MERTK,TBRG1,TTN,XDH,PLA2G4D,RRP1B,PKN3,S…
1	TRUE	3.05e-16	7362	222	81	0.365	0.011	GO:0051716	BP	3	cellular response to stimulus	3	ALS2,CPS1,RFC1,HDAC4,CNGB1,GLI2,SCARF1,PTPN23,TNS1,AKR1B1,MYO9B,LGALS1,TELO2,NFATC2,FCGRT,JAK3,GRIK5,CORO2A,CPZ,CTSC,GLI1,ASCC3,DPYSL3,WNT5A,FN1,CD2,DUSP1,ARHGAP40,ARFGEF2,GRM4,WNT1,INO80,PAK4,LAMA5,LATS1,TRAF7,MACROD1,AHI1,MGARP,MRPL15,FGD4,TMEM117,KCNH5,SNX27,CNGA3,NOTCH1,CRIM1,MERTK,TTN,XDH,CBR3,PKN3,SPTBN4,NUAK2,APBB2,CMBL,BMPER,TSHR,COL3A1,NPR1,QARS,PDE3A,EGFL7,PTPRM,ARHGAP1,UBE2O,OR51F2,GLD…
1	TRUE	8.04e-15	5793	222	69	0.311	0.012	GO:0048856	BP	3	anatomical structure development	3	ALS2,SPATA20,GTF2IRD1,STAB1,BTBD7,CPS1,LAMC3,COL17A1,FOXJ2,HDAC4,CLTCL1,CNGB1,GLI2,SCARF1,AKR1B1,LGALS1,NFATC2,MSLN,METRN,THEG,JAK3,GLI1,DPYSL3,WNT5A,DNAH1,FN1,CD2,DUSP1,WNT1,PAK4,LAMA5,LATS1,AHI1,STAB2,MYPN,KIAA1109,FGD4,SDK1,NFIB,NOTCH1,CELF1,CRIM1,MERTK,DNAAF1,ANKH,TTN,NLRP14,XDH,SPTBN4,COL6A3,APBB2,BMPER,TSHR,COL3A1,NPR1,KRT78,QARS,PDE3A,EGFL7,IQCB1,PTPRM,SIX5,GJD4,ROR1,SPG7,DOK6,FIS1,KRTAP10…
1	TRUE	3.44e-13	6554	222	71	0.32	0.011	GO:0007154	BP	3	cell communication	3	ALS2,STAB1,HDAC4,CNGB1,GLI2,SCARF1,PTPN23,TNS1,AKR1B1,MYO9B,LGALS1,TELO2,NFATC2,FCGRT,JAK3,GRIK5,CORO2A,CPZ,CTSC,GLI1,WNT5A,OTOF,FN1,CD2,DUSP1,ARHGAP40,ARFGEF2,GRM4,WNT1,PAK4,LAMA5,LATS1,TRAF7,AHI1,FGD4,TMEM117,KCNH5,SNX27,CNGA3,NOTCH1,CRIM1,MERTK,TTN,XDH,PKN3,SPTBN4,NUAK2,APBB2,BMPER,TSHR,COL3A1,NPR1,QARS,PDE3A,EGFL7,PTPRM,ARHGAP1,UBE2O,OR51F2,GJD4,ROR1,MUC1,OR6C75,OR14I1,SRGAP1,OR6C65,FIS1,ARHG…
1	TRUE	9.65e-12	4270	222	54	0.243	0.013	GO:0048869	BP	3	cellular developmental process	3	ALS2,SPATA20,CPS1,LAMC3,FOXJ2,HDAC4,CNGB1,GLI2,SCARF1,RUNX1T1,LGALS1,HPS4,NFATC2,METRN,THEG,JAK3,GLI1,DPYSL3,WNT5A,DNAH1,FN1,CD2,WNT1,PAK4,LAMA5,LATS1,AHI1,MYPN,KIAA1109,FGD4,SDK1,NFIB,NOTCH1,CELF1,MERTK,TTN,NLRP14,XDH,SPTBN4,APBB2,TSHR,COL3A1,MYO7B,KRT78,PDE3A,EGFL7,IQCB1,PTPRM,SIX5,ROR1,DOK6,FIS1,ARHGEF28,KRTAP10-11
1	TRUE	2.29e-11	5764	222	63	0.284	0.011	GO:0048518	BP	3	positive regulation of biological process	3	ALS2,ZMYND10,RFC1,FOXJ2,NFYC,DHX29,HDAC4,CLTCL1,GLI2,SCARF1,PTPN23,AKR1B1,LGALS1,HPS4,TELO2,NFATC2,METRN,JAK3,GRIK5,CTSC,GLI1,DPYSL3,WNT5A,FN1,CD2,DUSP1,ARFGEF2,GRM4,WNT1,INO80,PAK4,LATS1,TRAF7,TFCP2,AHI1,UBAP2,MGARP,FGD4,NFIB,NOTCH1,CELF1,MERTK,TTN,XDH,RRP1B,SPTBN4,APBB2,BMPER,TSHR,COL3A1,NPR1,PDE3A,EGFL7,ARHGAP1,UBE2O,SIX5,PRF1,ROR1,MUC1,KIAA1107,MYO18A,FIS1,RASSF5
1	TRUE	1.07e-10	2565	222	40	0.18	0.016	GO:0050793	BP	3	regulation of developmental process	3	STAB1,BTBD7,FOXJ2,HDAC4,GLI2,SCARF1,RUNX1T1,LGALS1,NFATC2,METRN,JAK3,GLI1,DPYSL3,WNT5A,FN1,CD2,WNT1,PAK4,LAMA5,LATS1,AHI1,KIAA1109,FGD4,SDK1,NFIB,NOTCH1,CELF1,ANKH,XDH,SPTBN4,BMPER,TSHR,COL3A1,NPR1,PDE3A,IQCB1,PTPRM,GJD4,ROR1,FIS1
1	TRUE	1.62e-10	2598	222	40	0.18	0.015	GO:0009653	BP	3	anatomical structure morphogenesis	3	ALS2,STAB1,BTBD7,LAMC3,FOXJ2,CLTCL1,GLI2,NFATC2,METRN,GLI1,WNT5A,FN1,DUSP1,WNT1,PAK4,LAMA5,LATS1,AHI1,STAB2,MYPN,FGD4,SDK1,NFIB,NOTCH1,MERTK,DNAAF1,TTN,XDH,SPTBN4,APBB2,BMPER,TSHR,COL3A1,NPR1,EGFL7,PTPRM,ROR1,DOK6,FIS1,NOX5
1	TRUE	4.96e-10	2064	222	35	0.158	0.017	GO:0006928	BP	3	movement of cell or subcellular component	3	HDAC4,GLI2,PTPN23,TNS1,MYO9B,NFATC2,KLC3,JAK3,DPYSL3,WNT5A,DNAH1,FN1,CD2,PAK4,LAMA5,MGARP,MYPN,NFIB,NOTCH1,MERTK,DNAAF1,TTN,PKN3,SPTBN4,APBB2,BMPER,COL3A1,MYO7B,PTPRM,DNAH14,KIF18B,MYO18A,SRGAP1,SPG7,DOK6
1	TRUE	4.99e-10	2957	222	42	0.189	0.014	GO:0051239	BP	3	regulation of multicellular organismal process	3	GTF2IRD1,STAB1,BTBD7,FOXJ2,HDAC4,GLI2,SCARF1,PTPN23,LGALS1,NFATC2,METRN,JAK3,CUEDC2,GLI1,DPYSL3,WNT5A,FN1,CD2,ARFGEF2,WNT1,PAK4,LAMA5,LATS1,AHI1,KIAA1109,SDK1,NFIB,NOTCH1,CELF1,MERTK,ANKH,XDH,SPTBN4,BMPER,TSHR,COL3A1,NPR1,PDE3A,PTPRM,GJD4,ROR1,NOX5
1	TRUE	8.35e-10	5083	222	56	0.252	0.011	GO:0051234	BP	3	establishment of localization	3	ALS2,SLC4A1,STAB1,CLTCL1,CNGB1,SCARF1,NUP37,PTPN23,TBC1D2,BRPF3,HPS4,NIPAL2,FCGRT,KLC3,GRIK5,CTSC,WNT5A,LMAN2L,OTOF,FN1,CD2,ATP10B,ARFGEF2,GRM4,FGL2,PKDREJ,AHI1,STAB2,MGARP,SLC38A6,KCNH5,DHX38,SNX27,CNGA3,NAPRT,NOTCH1,MERTK,ANKH,TTN,XDH,SPTBN4,SLC6A18,GHDC,SCARA3,NPR1,ARHGAP1,UBE2O,PRF1,KCNJ14,SLC25A10,MYO18A,SPG7,SAMD9,FIS1,SLC12A8,NOX5
1	TRUE	2.93e-09	2197	222	35	0.158	0.016	GO:0008219	BP	3	cell death	3	ALS2,HDAC4,GLI2,AKR1B1,LGALS1,JAK3,GRIK5,CTSC,WNT5A,CD2,DUSP1,GRM4,WNT1,PAK4,LATS1,TRAF7,AHI1,FGD4,TMEM117,NOTCH1,MERTK,XDH,RRP1B,NUAK2,APBB2,KRT78,QARS,PDE3A,PRF1,MUC1,MYO18A,SPG7,FIS1,NOX5,RASSF5
1	TRUE	2.62e-08	4559	222	50	0.225	0.011	GO:0042221	BP	3	response to chemical	3	CPS1,HDAC4,GLI2,PTPN23,AKR1B1,LGALS1,NFATC2,JAK3,GRIK5,CTSC,DPYSL3,WNT5A,FN1,DUSP1,WNT1,PAK4,LAMA5,LATS1,MGARP,MRPL15,CNGA3,SDK1,NFIB,NOTCH1,TTN,XDH,CBR3,SPTBN4,APBB2,CMBL,BMPER,TSHR,COL3A1,PDE3A,PTPRM,UBE2O,OR51F2,GLDC,SLC25A10,MUC1,OR6C75,S100A16,OR14I1,ARID5A,OR6C65,DOK6,FIS1,UGT1A4,NOX5,OVCA2
1	TRUE	4.43e-08	4626	222	50	0.225	0.011	GO:0048523	BP	3	negative regulation of cellular process	3	DLEC1,RFC1,FOXJ2,HDAC4,GLI2,PTPN23,RUNX1T1,AKR1B1,LGALS1,NFATC2,JAK3,GLI1,DPYSL3,WNT5A,FN1,DUSP1,WNT1,PAK4,LATS1,AHI1,CDAN1,NFIB,NOTCH1,CELF1,CRIM1,MERTK,TBRG1,XDH,RRP1B,SPTBN4,COL6A3,NUAK2,APBB2,BMPER,COL3A1,NPR1,QARS,PDE3A,EGFL7,IQCB1,PTPRM,ZWILCH,ARHGAP1,SIX5,MUC1,MYO18A,ARID5A,SRGAP1,GRID2IP,RASSF5
1	TRUE	6.69e-08	6365	222	60	0.27	0.009	GO:0009058	BP	3	biosynthetic process	3	GTF2IRD1,CPS1,RFC1,HAGH,FOXJ2,NFYC,DHX29,HDAC4,GLI2,SYNJ2,RUNX1T1,AKR1B1,NFATC2,JAK3,ST3GAL4,GLI1,ASCC3,HMGXB3,WNT5A,AGMAT,MAN1C1,ALDH8A1,DUSP1,CHPF,WNT1,INO80,TRAF7,TFCP2,AHI1,ZFHX2,MRPL15,CDAN1,ALDH9A1,NAPRT,NFIB,NOTCH1,CELF1,TBRG1,XDH,PLA2G4D,RRP1B,PDHA2,APBB2,BMPER,ADAL,NPR1,PAH,QARS,PDE3A,ZNF680,THAP6,GAL3ST3,UBE2O,SIX5,SLC25A10,POU6F1,ROR1,MUC1,KIAA1107,ARID5A
1	TRUE	2.91e-07	1343	222	25	0.113	0.019	GO:0007155	BP	3	cell adhesion	3	STAB1,LAMC3,COL17A1,GLI2,SCARF1,PTPN23,LGALS1,MSLN,JAK3,WNT5A,FN1,CD2,WNT1,PAK4,LAMA5,STAB2,SDK1,NOTCH1,MERTK,COL6A3,CERCAM,COL3A1,EGFL7,PTPRM,MUC1
1	TRUE	3.91e-07	1144	222	23	0.104	0.02	GO:0048646	BP	3	anatomical structure formation involved in morphogenesis	3	STAB1,FOXJ2,GLI2,NFATC2,WNT5A,FN1,DUSP1,WNT1,PAK4,LAMA5,LATS1,AHI1,STAB2,MYPN,SDK1,NFIB,NOTCH1,TTN,BMPER,NPR1,EGFL7,PTPRM,NOX5
1	TRUE	4.04e-07	4115	222	45	0.203	0.011	GO:0048583	BP	3	regulation of response to stimulus	3	ALS2,GTF2IRD1,COL17A1,HDAC4,CNGB1,GLI2,SCARF1,AKR1B1,MYO9B,LGALS1,TELO2,NFATC2,FCGRT,JAK3,CUEDC2,CTSC,GLI1,WNT5A,FN1,DUSP1,ARHGAP40,ARFGEF2,GRM4,WNT1,PAK4,LATS1,TRAF7,FGD4,NOTCH1,XDH,BMPER,COL3A1,NPR1,QARS,PDE3A,EGFL7,ARHGAP1,UBE2O,GJD4,ROR1,MUC1,SRGAP1,FIS1,ARHGEF28,ARHGEF38
1	TRUE	1.28e-06	3482	222	40	0.18	0.011	GO:0023051	BP	3	regulation of signaling	3	ALS2,CNGB1,GLI2,PTPN23,AKR1B1,MYO9B,LGALS1,TELO2,JAK3,GRIK5,CTSC,GLI1,WNT5A,FN1,DUSP1,ARHGAP40,ARFGEF2,GRM4,WNT1,PAK4,LATS1,TRAF7,FGD4,NOTCH1,XDH,BMPER,COL3A1,NPR1,QARS,PDE3A,EGFL7,ARHGAP1,UBE2O,ROR1,MUC1,SRGAP1,FIS1,ARHGEF28,GRID2IP,ARHGEF38
1	TRUE	2.4e-06	1987	222	29	0.131	0.015	GO:0044281	BP	3	small molecule metabolic process	3	CPS1,HAGH,NFYC,HDAC4,SCARF1,AKR1B1,ST3GAL4,AGMAT,ALDH8A1,CHPF,ENOSF1,MACROD1,STAB2,ALDH1B1,NAPRT,XDH,CBR3,PDHA2,ADAL,NPR1,PAH,QARS,ACOT12,PDE3A,GAL3ST3,GLDC,SLC25A10,GDPGP1,UGT1A4
1	TRUE	2.41e-06	3105	222	37	0.167	0.012	GO:0044085	BP	3	cellular component biogenesis	3	ZMYND10,COL17A1,HDAC4,CLTCL1,CNGB1,PTPN23,TNS1,NOP14,HPS4,THEG,CTSC,DPYSL3,WNT5A,DNAH1,FN1,WNT1,INO80,LAMA5,LATS1,AHI1,MYPN,FGD4,CDAN1,SDK1,NOTCH1,CELF1,KCTD14,DNAAF1,TTN,RRP1B,SPTBN4,MYO7B,IQCB1,PLEC,PRF1,DNAH14,FIS1
1	TRUE	5.6e-05	3656	222	38	0.171	0.01	GO:0065008	BP	3	regulation of biological quality	3	ALS2,SLC4A1,CPS1,RFC1,CNGB1,AKR1B1,LGALS1,HPS4,TELO2,JAK3,GRIK5,WNT5A,OTOF,FN1,ATP10B,ALDH8A1,GRM4,LATS1,FGD4,KCNH5,ALDH9A1,CNGA3,C9ORF3,NOTCH1,MERTK,TBRG1,XDH,SPTBN4,COL3A1,NPR1,PAH,PDE3A,IQCB1,PTPRM,GLDC,SPG7,FIS1,GRID2IP
1	TRUE	7.63e-05	3862	222	39	0.176	0.01	GO:0006950	BP	3	response to stress	3	ALS2,STAB1,CPS1,RFC1,HDAC4,SCARF1,AKR1B1,LGALS1,HPS4,NFATC2,JAK3,CUEDC2,GLI1,ASCC3,DPYSL3,WNT5A,FN1,DUSP1,WNT1,INO80,PAK4,MACROD1,STAB2,MGARP,TMEM117,NAPRT,NOTCH1,MERTK,XDH,NUAK2,SCARA3,COL3A1,QARS,GJD4,PRF1,MUC1,ARID5A,FIS1,NOX5
1	TRUE	0.000179	1213	222	20	0.09	0.016	GO:0051241	BP	3	negative regulation of multicellular organismal process	3	STAB1,FOXJ2,HDAC4,GLI2,PTPN23,LGALS1,NFATC2,JAK3,CUEDC2,DPYSL3,WNT5A,FN1,NFIB,NOTCH1,MERTK,XDH,SPTBN4,COL3A1,NPR1,PTPRM
1	TRUE	0.000228	1609	222	23	0.104	0.014	GO:0051674	BP	3	localization of cell	3	HDAC4,PTPN23,TNS1,NFATC2,JAK3,DPYSL3,WNT5A,DNAH1,FN1,CD2,PAK4,LAMA5,MYPN,NOTCH1,MERTK,PKN3,APBB2,BMPER,COL3A1,PTPRM,DNAH14,MYO18A,SRGAP1
1	TRUE	0.000234	681	222	15	0.068	0.022	GO:0040008	BP	3	regulation of growth	3	GLI1,WNT5A,FN1,INO80,PAK4,LATS1,KIAA1109,NOTCH1,CELF1,CRIM1,SPTBN4,APBB2,TSHR,NPR1,GJD4
1	TRUE	0.000253	1005	222	18	0.081	0.018	GO:0051093	BP	3	negative regulation of developmental process	3	STAB1,FOXJ2,HDAC4,GLI2,RUNX1T1,LGALS1,NFATC2,JAK3,DPYSL3,WNT5A,WNT1,NFIB,NOTCH1,XDH,COL3A1,NPR1,IQCB1,PTPRM
1	TRUE	0.00043	2672	222	30	0.135	0.011	GO:0032879	BP	3	regulation of localization	3	HDAC4,CLTCL1,PTPN23,TBC1D2,HPS4,GRIK5,DPYSL3,WNT5A,FN1,CD2,LAMA5,AHI1,MYPN,KCNH5,NOTCH1,MERTK,DNAAF1,TTN,SPTBN4,BMPER,COL3A1,NPR1,PTPRM,ARHGAP1,KCNJ14,MYO18A,SRGAP1,FIS1,NOX5,RASSF5
1	TRUE	0.000434	2673	222	30	0.135	0.011	GO:0051641	BP	3	cellular localization	3	ALS2,CLTCL1,CNGB1,NUP37,PTPN23,TBC1D2,HPS4,KLC3,GRIK5,CTSC,WNT5A,LMAN2L,OTOF,CD2,GRM4,LAMA5,LATS1,EFR3A,AHI1,MGARP,DHX38,SNX27,TBRG1,SPTBN4,IQCB1,ARHGAP1,UBE2O,SPG7,FIS1,RASSF5
1	TRUE	0.000919	2926	222	31	0.14	0.011	GO:0033036	BP	3	macromolecule localization	3	ALS2,CLTCL1,CNGB1,NUP37,PTPN23,TBC1D2,HPS4,GRIK5,WNT5A,LMAN2L,FN1,CD2,ATP10B,ARFGEF2,LAMA5,LATS1,EFR3A,AHI1,MGARP,CDAN1,DHX38,SNX27,NOTCH1,TBRG1,TTN,SPTBN4,ARHGAP1,MYO18A,FIS1,NOX5,RASSF5
1	TRUE	0.000957	6819	222	53	0.239	0.008	GO:0019222	BP	3	regulation of metabolic process	3	ALS2,GTF2IRD1,RFC1,FOXJ2,NFYC,DHX29,HDAC4,GLI2,RUNX1T1,TELO2,NFATC2,JAK3,CTSC,GLI1,ASCC3,HMGXB3,WNT5A,FN1,DUSP1,GRM4,WNT1,INO80,PAK4,LATS1,TRAF7,TFCP2,AHI1,ZFHX2,UBAP2,CDAN1,NFIB,NOTCH1,CELF1,CRIM1,TTN,XDH,RRP1B,SPTBN4,COL6A3,APBB2,BMPER,QARS,ZNF680,THAP6,UBE2O,SIX5,POU6F1,ROR1,MUC1,KIAA1107,ARID5A,FIS1,RASSF5
1	TRUE	0.00144	1384	222	20	0.09	0.014	GO:0001775	BP	3	cell activation	3	HDAC4,GLI2,LGALS1,NFATC2,JAK3,CTSC,WNT5A,CD2,WNT1,FGL2,SNX27,NAPRT,MERTK,BMPER,TSHR,GHDC,COL3A1,GJD4,PRF1,MYO18A
1	TRUE	0.00246	2435	222	27	0.122	0.011	GO:0009056	BP	3	catabolic process	3	CPS1,GALC,HAGH,HDAC4,SCARF1,PTPN23,ABHD4,CTSC,WNT5A,WNT1,LATS1,ENOSF1,STAB2,ALDH1B1,C9ORF3,ALLC,XDH,CBR3,PLA2G4D,ADAL,USP32,PAH,PDE3A,GLDC,PLA2G4E,FIS1,UGT1A4
1	TRUE	0.00293	722	222	14	0.063	0.019	GO:0007017	BP	3	microtubule-based process	3	ZMYND10,MYO9B,KLC3,DNAH1,INO80,MGARP,TRIM36,DNAAF1,MYO7B,SKA2,DNAH14,KIF18B,MYO18A,SPG7
1	TRUE	0.00441	1766	222	22	0.099	0.012	GO:0007049	BP	3	cell cycle	3	RFC1,CLTCL1,NUP37,TTC28,GLI1,WNT5A,DUSP1,INO80,PAK4,LATS1,KCNH5,NOTCH1,TRIM36,TBRG1,TTN,APBB2,PDE3A,ZWILCH,SKA2,MUC1,KIF18B,NOX5
1	TRUE	0.012	3141	222	30	0.135	0.01	GO:0065009	BP	3	regulation of molecular function	3	ALS2,RFC1,HDAC4,TBC1D2,MYO9B,TELO2,WNT5A,FN1,DUSP1,ARHGAP40,GRM4,WNT1,PAK4,LATS1,TRAF7,FGD4,NOTCH1,CRIM1,TTN,XDH,RRP1B,COL6A3,TSHR,QARS,ARHGAP1,ROR1,SRGAP1,DNAJC9,FIS1,ARHGEF38
1	TRUE	0.0193	1229	222	17	0.077	0.014	GO:0045321	BP	3	leukocyte activation	3	HDAC4,GLI2,LGALS1,NFATC2,JAK3,CTSC,WNT5A,CD2,WNT1,FGL2,SNX27,NAPRT,MERTK,TSHR,GHDC,PRF1,MYO18A
1	TRUE	0.0217	2104	222	23	0.104	0.011	GO:0003008	BP	3	system process	3	GTF2IRD1,CPS1,LAMC3,HDAC4,CNGB1,AKR1B1,GRIK5,ST3GAL4,OTOF,CNGA3,C9ORF3,NOTCH1,TTN,CBR3,SPTBN4,NPR1,PDE3A,PTPRM,OR51F2,ROR1,OR6C75,OR14I1,OR6C65
1	TRUE	0.0248	993	222	15	0.068	0.015	GO:0044703	BP	3	multi-organism reproductive process	3	SPATA20,AKR1B1,THEG,GLI1,DNAH1,PKDREJ,NOTCH1,CELF1,TRIM36,MERTK,NLRP14,SPTBN4,PDE3A,SIX5,NOX5

## Sheet: S5.Clinical SNVs
Chr	Pos	Ref	Obs	group1.vsamps	group1.vper	group1.AC	group2.vsamps	group2.vper	group2.AC	p_value	q_value	Func	Gene	Transcript	Codon_Change	Impact	COSMIC	X1000G_ALL	X1000G_EAS	dbSNP141	SIFT	PolyPhen2	LRT	MutationTaster	FATHMM	ENCODE	HGMD	Clinvar	GWAS	Group
chr1	110582038	C	T	0	0	0	4	0.0449438	4	0.0425978	1	missense_variant	STRIP1	NM_033088.3:p.Ser161Leu/c.482C>T	tCg/tTg	MODERATE		0.000798722	0.004	rs118092780	0.03(D)	0.426(B)	0.000000(D)	1.000(D)	0.73,0.72(T,T)	H1ESC:H3K36me3,IMR90:H3K36me3,CD4:H3K36me3,NHEK:H3K36me3,NH-A:H3K36me3,HUVEC:H3K36me3,HepG2:H3K36me3,GM12878:H3K36me3,HMEC:H3K36me3,K562:H3K36me3,HeLa-S3:H3K36me3,HSMM:H3K36me3,GM06990:H3K36me3				Location of Apical Vertebrae
chr1	144880814	G	A	0	0	0	4	0.0449438	4	0.0425978	1	missense_variant	PDE4DIP	NM_001198834.3:p.Leu1272Phe/c.3814C>T	Ctc/Ttc	MODERATE				rs1747960	0.06(T)	0.363,0.998(B,D)		1.000(D)	4.02,4.15,4.18,4.19,4.2(T,T,T,T,T)	H1ESC:H3K36me3,IMR90:H3K36me3,NHEK:H3K36me3,NH-A:H3K36me3,K562:H3K4me1,HepG2:H3K36me3,HMEC:H3K36me3,K562:H3K36me3,H1ESC:H3K27me3,HSMM:H3K36me3,GM06990:H3K36me3				Location of Apical Vertebrae
chr1	145560094	T	C	1	0.00943396	1	7	0.0786517	7	0.0260096	1	missense_variant	ANKRD35	NM_144698.4:p.Cys194Arg/c.580T>C	Tgt/Cgt	MODERATE		0.00199681	0.0089	rs146839643	0.01(D)	0.999(D)	0.000037(D)	1.000(D)	-0.14(T)	HUVEC:H3K27me3,NHEK:H3K27me3,H1ESC:H3K27me3,HepG2:H3K27me3				Location of Apical Vertebrae
chr1	43700211	C	T	0	0	0	6	0.0674157	6	0.00862848	1	missense_variant	WDR65	NM_001195831.2:p.Arg1136Trp/c.3406C>T	Cgg/Tgg	MODERATE		0.00179712	0.0079	rs199613598	0(D)		0.001540(N)	1.000(D)	0.73(T)	K562:H3K27me3,GM12878:H3K36me3,HepG2:H3K27me3,GM06990:H3K36me3				Location of Apical Vertebrae
chr1	55562743	C	T	6	0.0566038	6	0	0	0	0.0335981	1	missense_variant	USP24	NM_015306.2:p.Gly1940Ser/c.5818G>A	Ggt/Agt	MODERATE	COSM146525(1)	0.000998403	0.005	rs2274540	0.79(T)	0.004(B)	0.000119(D)	0.646(D)	4.42,4.41(T,T)	H1ESC:H3K36me3,IMR90:H3K36me3,NHEK:H3K36me3,NH-A:H3K36me3,HUVEC:H3K36me3,HepG2:H3K36me3,GM12878:H3K36me3,K562:H3K36me3,HMEC:H3K36me3,HSMM:H3K36me3,GM06990:H3K36me3				Location of Apical Vertebrae
chr1	914572	G	A	0	0	0	4	0.0449438	4	0.0425978	1	missense_variant	PERM1	NM_001291366.1:p.Pro613Leu/c.1838C>T	cCg/cTg	MODERATE		0.000798722	0.004		0(D)	1.0(D)	0.000010(D)	1.000(D)	-0.8(T)	K562:H3K27me3,NHEK:H3K27me3,IMR90:H3K27me3,GM12878:H3K36me3,HepG2:H3K27me3				Location of Apical Vertebrae
chr10	103348155	A	C	0	0	0	3	0.0337079	4	0.0425978	1	missense_variant	DPCD	NM_015448.1:p.Asp21Ala/c.62A>C	gAc/gCc	MODERATE		0.000998403	0.004	rs3730458	0.02(D)	0.996,0.878(D,P)	0.000000(D)	1.000(D)	1.26,1.26,1.26(T,T,T)	NHEK:H3K9ac,CD4:H2AZ,HepG2:Gabp,K562:H3K4me3,HepG2:H3K4me2,HSMM:H2AZ,HeLa-S3:DNase1,K562:PolII,NHEK:H3K4me3,GM12878:H3K4me3,HepG2:Sin3Ak20,HUVEC:H3K4me3,K562:Tr4,HeLa-S3:Max,CD4:DNase1,GM12878:Gabp,HUVEC:PolII,H1ESC:H3K4me2,GM12878:SIX5,HeLa-S3:H3K4me2,IMR90:DNase1,H1ESC:DNase1,CD4:H3K4me3,H1ESC:Gabp,HMEC:H3K4me2,HepG2:PolII,GM12878:ELF1,GM12878:Yy1,H1ESC:H3K4me3,GM06990:H3K4me3,GM12878:Egr1,HUVE…				Location of Apical Vertebrae
chr10	19780557	C	A	7	0.0660377	8	1	0.011236	1	0.0432834	1	missense_variant	MALRD1	NM_001142308.2:p.Ser1714Tyr/c.5141C>A	tCt/tAt	MODERATE		0.00199681	0.0099	rs190097393				1.000(D)	-4.53,-4.53(D,D)	HepG2:H3K36me3				Location of Apical Vertebrae
chr10	23290920	G	A	0	0	0	4	0.0449438	4	0.0425978	1	missense_variant	ARMC3	NM_173081.4:p.Ala500Thr/c.1498G>A	Gcc/Acc	MODERATE					0.1(T)	0.998,0.999(D,D)	0.000000(D)	1.000(D)	-1.76,-1.76,-1.76,-1.76(D,D,D,D)	HUVEC:H3K27me3,NHEK:H3K27me3,HSMM:H3K27me3,HepG2:H3K27me3				Location of Apical Vertebrae
chr10	85982013	G	A	0	0	0	4	0.0449438	4	0.0425978	1	missense_variant	LRIT2	NM_001284223.1:p.Pro449Leu/c.1346C>T	cCt/cTt	MODERATE	COSM3441096(1)	0.000998403	0.004	rs182815603	1(T)	0.028,0.028(B,B)	0.000624(D)	1.000(D)	2.42,2.42(T,T)	GM12878:H3K36me3,NHEK:H3K27me3				Location of Apical Vertebrae
chr11	102988504	A	T	0	0	0	4	0.0449438	4	0.0425978	1	missense_variant	DYNC2H1	NM_001080463.1:p.Gln304Leu/c.911A>T	cAg/cTg	MODERATE		0.0329473	0.0069	rs12146610	0.49(T)	0.99,0.048,0.062(D,B,B)	0.020986(U)	1.000(D)	0.66,0.66,0.66(T,T,T)	HMEC:H3K36me3,NHEK:H3K36me3				Location of Apical Vertebrae
chr11	4870269	A	T	3	0.0283019	3	9	0.101124	9	0.0436686	1	missense_variant	OR51S1	NM_001004758.1:p.Ile57Asn/c.170T>A	aTt/aAt	MODERATE		0.142772	0.0308	rs12417164	0(D)	0.985(D)	0.000848(D)	0.000(P)	3.06(T)	H1ESC:CTCF				Location of Apical Vertebrae
chr11	63279285	G	A	0	0	0	4	0.0449438	4	0.0425978	1	missense_variant	LGALS12	NM_001142535.1:p.Arg230Gln/c.689G>A	cGg/cAg	MODERATE				rs200655065	0.54(T)	0.934,0.917,0.786,0.95(D,D,P,D)	0.000210(D)	0.925(D)	3.44,3.44,3.44,3.44,3.44(T,T,T,T,T)	IMR90:H3K27me3,HepG2:H3K27me3				Location of Apical Vertebrae
chr11	71817082	C	T	0	0	0	4	0.0449438	4	0.0425978	1	missense_variant	LRTOMT	NM_001145308.4:p.Arg62Cys/c.184C>T	Cgc/Tgc	MODERATE		0.00179712	0.0089		0.08(T)	0.664(P)		1.000(D)	-2.59,-2.59(D,D)	IMR90:H3K36me3,HepG2:H3K36me3,GM06990:H3K36me3				Location of Apical Vertebrae
chr11	76833711	A	C	0	0	0	4	0.0449438	4	0.0425978	1	missense_variant	CAPN5	NM_004055.4:p.Lys565Gln/c.1693A>C	Aaa/Caa	MODERATE		0.000599042	0.003	rs186771698	0.92(T)	0.978,0.475,0.212,0.959(D,P,B,D)	0.000000(D)	1.000(D)	-0.47,-0.47,-0.47(T,T,T)	H1ESC:H3K36me3,HUVEC:H3K36me3,HSMM:H3K36me3,IMR90:H3K36me3,HepG2:H3K27me3				Location of Apical Vertebrae
chr12	107360943	G	A	0	0	0	4	0.0449438	4	0.0425978	1	missense_variant	TMEM263	NM_152261.2:p.Asp17Asn/c.49G>A	Gat/Aat	MODERATE		0.0139776	0.0139	rs117650853	0.25(T)	0.065(B)	0.000002(D)	1.000(D)	-0.19(T)	NH-A:H3K36me3,HUVEC:H3K36me3,HMEC:H3K36me3,K562:H3K36me3,HSMM:H3K36me3,IMR90:H3K36me3,NHEK:H3K36me3,HepG2:H3K36me3,GM06990:H3K36me3				Location of Apical Vertebrae
chr12	70956666	T	C	0	0	0	4	0.0449438	4	0.0425978	1	missense_variant	PTPRB	NM_001109754.2:p.Ser1376Gly/c.4126A>G	Agt/Ggt	MODERATE		0.00179712	0.0089	rs186466118	0.2(T)	0.381,0.381,0.804,0.704,0.517,0.516,0.498(B,B,P,P,P,P,P)	0.000000(D)	1.000(D)	0.22,0.22,0.22,0.22,0.22,0.22,0.22,0.22(T,T,T,T,T,T,T,T)	GM06990:H3K27me3,HUVEC:H3K36me3				Location of Apical Vertebrae
chr14	23902865	G	A	0	0	0	4	0.0449438	4	0.0425978	1	missense_variant	MYH7	NM_000257.3:p.Ala26Val/c.77C>T	gCg/gTg	MODERATE		0.00159744	0.0079	rs186964570	0.3(T)	0.015(B)		1.000(D)	-2.02(D)	GM06990:H3K27me3,K562:CTCF,H1ESC:DNase1,NHEK:H3K27me3,K562:Rad21,HeLa-S3:H3K27me3,IMR90:H3K27me3,HepG2:H3K27me3,H1ESC:Rad21,H1ESC:CTCF		RCV000036003.1		Location of Apical Vertebrae
chr14	23993539	A	T	0	0	0	4	0.0449438	4	0.0425978	1	missense_variant	ZFHX2	NM_033400.2:p.Ile1871Asn/c.5612T>A	aTc/aAc	MODERATE					0.17(T)	0.995(D)	0.000353(D)	1.000(D)	-4.05(D)	H1ESC:H3K36me3,NHEK:H3K36me3,HepG2:H3K36me3				Location of Apical Vertebrae
chr14	76525675	G	A	0	0	0	4	0.0449438	4	0.0425978	1	missense_variant	IFT43	NM_001102564.1:p.Arg85His/c.254G>A	cGc/cAc	MODERATE		0.00259585	0.0129	rs2302858	0(D)	0.839,0.998(P,D)		1.000(D)	0.77(T)	HUVEC:H3K36me3,IMR90:H3K36me3,CD4:H3K36me3,NHEK:H3K36me3,GM06990:H3K36me3				Location of Apical Vertebrae
chr15	50931700	C	G	0	0	0	4	0.0449438	4	0.0425978	1	missense_variant	TRPM7	NM_017672.5:p.Arg194Thr/c.581G>C	aGa/aCa	MODERATE		0.000599042	0.003	rs150262564	0.01(D)	0.969(D)	0.000000(D)	1.000(D)	4.14(T)	HUVEC:H3K36me3,GM12878:H3K36me3,HMEC:H3K36me3,K562:H3K36me3,HSMM:H3K36me3,IMR90:H3K36me3,NHEK:H3K36me3,HepG2:H3K36me3,GM06990:H3K36me3				Location of Apical Vertebrae
chr15	62269289	T	G	0	0	0	4	0.0449438	4	0.0425978	1	missense_variant	VPS13C	NM_020821.2:p.Arg800Ser/c.2400A>C	agA/agC	MODERATE		0.00279553	0.0139	rs76341351	0.12(T)	0.994,0.99,0.986,0.978(D,D,D,D)	0.000006(D)	1.000(D)	0.71,0.71,0.71(T,T,T)	HUVEC:H3K36me3,HSMM:H3K36me3,IMR90:H3K36me3,HepG2:H3K36me3				Location of Apical Vertebrae
chr15	91811709	G	A	0	0	0	4	0.0449438	4	0.0425978	1	missense_variant	SV2B	NM_014848.4:p.Arg416His/c.1247G>A	cGc/cAc	MODERATE		0.00199681	0.0099	rs28575545	0.09(T)	0.869(P)	0.000005(D)	1.000(D)	0.27,0.27,0.27(T,T,T)	K562:CTCF				Location of Apical Vertebrae
chr15	91835729	G	A	0	0	0	4	0.0449438	4	0.0425978	1	missense_variant	SV2B	NM_014848.4:p.Gly667Ser/c.1999G>A	Ggt/Agt	MODERATE		0.00199681	0.0099	rs202174970	0.5(T)	1.0(D)	0.000000(D)	1.000(D)	0.29,0.29,0.29(T,T,T)	GM12878:H3K36me3,K562:H3K27me3,HeLa-S3:H3K27me3				Location of Apical Vertebrae
chr16	1569934	C	T	8	0.0754717	8	1	0.011236	1	0.0432834	1	missense_variant	IFT140	NM_014714.3:p.Ala1330Thr/c.3988G>A	Gcg/Acg	MODERATE		0.00179712	0.0089	rs200699325	0.58(T)	0.062,0.209(B,B)	0.000092(D)	0.842(D)	0.98,0.98(T,T)	H1ESC:H3K36me3,HUVEC:H3K36me3,IMR90:H3K36me3,HepG2:H3K36me3				Location of Apical Vertebrae
chr16	3406454	C	T	0	0	0	4	0.0449438	4	0.0425978	1	missense_variant	OR2C1	NM_012368.2:p.Arg172Trp/c.514C>T	Cgg/Tgg	MODERATE	COSM3999855(1)	0.000998403	0.005	rs138192595	0.01(D)	0.932(D)	0.186222(N)	0.562(N)	8.68(T)	GM12878:H3K36me3,HepG2:H3K27me3				Location of Apical Vertebrae
chr16	58743401	T	C	0	0	0	4	0.0449438	4	0.0425978	1	missense_variant	GOT2	NM_002080.3:p.Lys364Glu/c.1090A>G	Aag/Gag	MODERATE		0.000399361	0.002	rs150122367		0.05,0.009(B,B)	0.000000(D)	1.000(D)	-2.62,-2.62(D,D)	H1ESC:H3K36me3,NH-A:H3K36me3,HUVEC:H3K36me3,GM12878:H3K36me3,HMEC:H3K36me3,K562:H3K36me3,HSMM:H3K36me3,IMR90:H3K36me3,NHEK:H3K36me3,HepG2:H3K36me3,HeLa-S3:H3K36me3,GM06990:H3K36me3				Location of Apical Vertebrae
chr17	7637982	T	A	0	0	0	4	0.0449438	4	0.0425978	1	missense_variant	DNAH2	NM_020877.2:p.Ser312Thr/c.934T>A	Tcg/Acg	MODERATE		0.00159744	0.0079	rs3744254	0.01(D)	0.998,0.996(D,D)	0.002308(N)	1.000(D)	0.24,0.24(T,T)	GM06990:H3K27me3,HUVEC:H3K27me3,GM12878:H3K27me3,H1ESC:H3K27me3,NH-A:H3K27me3,K562:H3K27me3,NHEK:H3K27me3,IMR90:H3K27me3,HepG2:H3K27me3				Location of Apical Vertebrae
chr18	19751148	G	C	15	0.141509	16	3	0.0337079	3	0.0082842	1	missense_variant	GATA6	NM_005257.5:p.Gly15Arg/c.43G>C	Ggg/Cgg	MODERATE		0.0335463	0.0417	rs116262672	0(D)	0.968(D)		0.905(N)	-5.37(D)	NHEK:H3K4me3,IMR90:H3K9ac,HUVEC:H3K4me3,GM12878:H3K27me3,HeLa-S3:H3K9ac,HUVEC:H3K36me3,HUVEC:H3K9ac,IMR90:H3K4me2,H1ESC:H3K27me3,IMR90:DNase1,H1ESC:DNase1,HMEC:H3K4me2,HUVEC:DNase1,NH-A:H3K4me3,NH-A:DNase1,IMR90:H3K36me3,HMEC:H3K27me3,HeLa-S3:PolII,IMR90:H3K27ac,NHEK:H3K27me3,HeLa-S3:H3K27ac,HSMM:H3K27me3,HUVEC:H3K27ac,HeLa-S3:H3K4me3,HepG2:H3K27me3,HMEC:H3K4me3,IMR90:H3K4me3		RCV000117121.1		Location of Apical Vertebrae
chr19	53668470	T	C	8	0.0754717	8	1	0.011236	1	0.0432834	1	missense_variant	ZNF665	NM_024733.3:p.Thr425Ala/c.1273A>G	Act/Gct	MODERATE		0.00259585	0.0109	rs189318604	0.04(D)	0.99(D)		1.000(N)	1.73(T)	H1ESC:H3K36me3,HUVEC:H3K36me3,K562:H3K36me3,IMR90:H3K36me3,CD4:H3K36me3,H1ESC:H3K9me3,NHEK:H3K36me3,CD4:H4K20me3				Location of Apical Vertebrae
chr19	54313707	G	C	6	0.0566038	6	0	0	0	0.0335981	1	missense_variant	NLRP12	NM_001277126.1:p.Phe402Leu/c.1206C>G	ttC/ttG	MODERATE		0.0269569	0.0099	rs34971363	0.32(T)	0.992,0.992,0.992,0.995(D,D,D,D)	0.000511(D)	0.970(N)	-1.74,-1.74,-1.74,-1.74,-1.74,-1.74,-1.74(D,D,D,D,D,D,D)	H1ESC:H3K36me3,GM12878:H3K36me3,H1ESC:H3K27me3,HepG2:H3K27me3				Location of Apical Vertebrae
chr2	204326023	C	T	0	0	0	4	0.0449438	4	0.0425978	1	missense_variant	RAPH1	NM_213589.2:p.Gly307Ser/c.919G>A	Ggt/Agt	MODERATE		0.000998403	0.005	rs140000315	0.27(T)	0.997,0.939,0.984(D,D,D)	0.000262(D)	1.000(D)	2.34,2.34,2.34,2.34,2.34,2.34,2.34,2.34,2.34,2.34,2.34(T,T,T,T,T,T,T,T,T,T,T)	NH-A:H3K36me3,HUVEC:H3K36me3,HMEC:H3K36me3,HSMM:H3K36me3,IMR90:H3K36me3,NHEK:H3K36me3,HepG2:H3K36me3				Location of Apical Vertebrae
chr2	210806056	T	C	0	0	0	4	0.0449438	4	0.0425978	1	missense_variant	UNC80	NM_032504.1:p.Met2187Thr/c.6560T>C	aTg/aCg	MODERATE		0.000998403	0.005		0.17(T)	0.838(P)	0.000000(D)	1.000(D)	1.57,1.57(T,T)	HepG2:H3K27me3				Location of Apical Vertebrae
chr2	31420143	C	T	1	0.00943396	1	7	0.0786517	7	0.0260096	1	missense_variant	CAPN14	NM_001145122.1:p.Val283Met/c.847G>A	Gtg/Atg	MODERATE		0.0235623	0.0159	rs72797147	0(D)	0.834,0.788(P,P)	0.266619(U)	1.000(N)	-2.42,-2.42(D,D)	IMR90:H3K27me3,HepG2:H3K27me3				Location of Apical Vertebrae
chr2	56098015	C	T	0	0	0	4	0.0449438	4	0.0425978	1	missense_variant	EFEMP1	NM_001039348.2:p.Arg387Gln/c.1160G>A	cGa/cAa	MODERATE		0.00299521	0.0109	rs146446706	0.57(T)	0.791,0.02(P,B)	0.000065(D)	1.000(D)	-1.73,-1.73,-1.24,-1.73(D,D,T,D)	NH-A:H3K36me3,HUVEC:H3K36me3,HMEC:H3K36me3,HSMM:H3K36me3,IMR90:H3K36me3,NHEK:H3K36me3				Location of Apical Vertebrae
chr22	28495028	T	C	7	0.0660377	7	0	0	0	0.01726	1	missense_variant	TTC28	NM_001145418.1:p.Tyr1141Cys/c.3422A>G	tAt/tGt	MODERATE		0.00239617	0.0109	rs118035748	0.14(T)	0.981(D)	0.000000(D)	1.000(D)	-0.97(T)	H1ESC:H3K36me3,HUVEC:H3K36me3,IMR90:H3K36me3,HepG2:H3K36me3				Location of Apical Vertebrae
chr3	170201230	C	T	2	0.0188679	2	8	0.0898876	8	0.0484073	1	missense_variant	SLC7A14	NM_020949.2:p.Gly330Arg/c.988G>A	Ggg/Agg	MODERATE		0.00339457	0.0169	rs2276717	0.01(D)	0.969(D)	0.000000(D)	1.000(D)	-2.99(D)	NHEK:CTCF,GM06990:H3K27me3,K562:CTCF,HeLa-S3:CTCF,IMR90:H3K36me3,HepG2:DNase1,HepG2:H3K27me3		RCV000114374.1		Location of Apical Vertebrae
chr3	36526512	A	G	0	0	0	4	0.0449438	4	0.0425978	1	missense_variant	STAC	NM_003149.2:p.His178Arg/c.533A>G	cAt/cGt	MODERATE		0.000199681	0.001		0.08(T)	0.022(B)	0.000042(D)	1.000(D)	-0.88(T)	HMEC:H3K36me3,NHEK:H3K36me3				Location of Apical Vertebrae
chr3	49162583	C	T	0	0	0	4	0.0449438	4	0.0425978	1	missense_variant	LAMB2	NM_002292.3:p.Gly914Arg/c.2740G>A	Ggg/Agg	MODERATE		0.0305511	0.0139	rs35713889	0.07(T)	1.0(D)	0.000000(D)	1.000(D)	-0.21,-0.21(T,T)	H1ESC:H3K36me3,CD4:H4K91ac,NH-A:H3K36me3,HUVEC:H3K36me3,K562:H3K36me3,HMEC:H3K36me3,HSMM:H3K36me3,IMR90:H3K36me3,NHEK:H3K36me3,HepG2:H3K36me3				Location of Apical Vertebrae
chr3	66433793	G	A	0	0	0	4	0.0449438	4	0.0425978	1	missense_variant	LRIG1	NM_015541.2:p.Arg702Cys/c.2104C>T	Cgt/Tgt	MODERATE		0.00119808	0.006	rs151188219	0(D)	0.108,0.12,0.052(B,B,B)	0.000063(N)	1.000(D)	-0.24,-0.24(T,T)	H1ESC:H3K36me3,NH-A:H3K36me3,HUVEC:H3K36me3,GM12878:H3K36me3,HMEC:H3K36me3,IMR90:H3K36me3,CD4:H3K36me3,NHEK:H3K36me3,HepG2:H3K36me3,GM06990:H3K36me3				Location of Apical Vertebrae
chr5	139884478	G	C	8	0.0754717	8	0	0	0	0.0088953	1	missense_variant	ANKHD1-EIF4EBP3	NM_020690.5:p.Cys1026Ser/c.3077G>C	tGt/tCt	MODERATE		0.00239617	0.0109	rs181178626	0.43(T)	0.0,0.041,0.0,0.002,0.001(B,B,B,B,B)	0.000065(D)	1.000(D)	0.05,0.01,0.05,-0.18,0.01(T,T,T,T,T)	H1ESC:H3K36me3,NH-A:H3K36me3,HUVEC:H3K36me3,HMEC:H3K36me3,K562:H3K36me3,HSMM:H3K36me3,IMR90:H3K36me3,NHEK:H3K36me3,HepG2:H3K36me3,HeLa-S3:H3K36me3,GM06990:H3K36me3				Location of Apical Vertebrae
chr7	45125147	G	A	0	0	0	4	0.0449438	4	0.0425978	1	missense_variant	NACAD	NM_001146334.1:p.Ser211Leu/c.632C>T	tCg/tTg	MODERATE		0.00159744	0.0079	rs140155978	0(D)	0.997(D)	0.088904(U)	0.992(D)	1.71(T)	IMR90:H3K36me3,HepG2:H3K27me3				Location of Apical Vertebrae
chr7	94996741	A	G	0	0	0	5	0.0561798	5	0.0192021	1	missense_variant	PON3	NM_000940.2:p.Phe143Leu/c.427T>C	Ttt/Ctt	MODERATE	COSM1236117(1)	0.00199681	0.0099	rs141350740	0.16(T)	0.985,0.619(D,P)	0.000000(D)	1.000(D)	1.1,1.1(T,T)	HUVEC:H3K27me3,HepG2:H3K36me3				Location of Apical Vertebrae
chr9	135147182	C	T	4	0.0377358	4	11	0.123596	11	0.0345716	1	missense_variant	SETX	NM_015046.5:p.Asp2372Asn/c.7114G>A	Gac/Aac	MODERATE	COSM1236144(1)	0.00838658	0.0179	rs150673589	0.52(T)	0.998,0.998(D,D)	0.000107(D)	1.000(D)	-1.64,-1.64,-1.64(D,D,D)	H1ESC:H3K36me3,NH-A:H3K36me3,HUVEC:H3K36me3,GM12878:H3K36me3,K562:H3K36me3,HMEC:H3K36me3,HSMM:H3K36me3,IMR90:H3K36me3,CD4:H3K36me3,NHEK:H3K36me3,HepG2:H3K36me3,HeLa-S3:H3K36me3,GM06990:H3K36me3				Location of Apical Vertebrae
chr9	34241808	A	G	0	0	0	4	0.0449438	4	0.0425978	1	missense_variant	UBAP1	NM_001171201.1:p.Asn326Ser/c.977A>G	aAt/aGt	MODERATE		0.000998403	0.005	rs189497756	0.24(T)	0.271,0.271,0.432,0.271(B,B,B,B)	0.000000(D)	1.000(D)	-0.12,-0.18,-0.03,-0.03,-0.03,0.43,-0.03(T,T,T,T,T,T,T)	H1ESC:H3K36me3,NH-A:H3K36me3,HUVEC:H3K36me3,GM12878:H3K36me3,K562:H3K36me3,HMEC:H3K36me3,HSMM:H3K36me3,IMR90:H3K36me3,CD4:H3K36me3,NHEK:H3K36me3,HepG2:H3K36me3,HeLa-S3:H3K36me3,GM06990:H3K36me3				Location of Apical Vertebrae
chr1	11779748	G	C	2	0.0152672	2	5	0.078125	5	0.040946	1	missense_variant	DRAXIN	NM_198545.3:p.Val349Leu/c.1045G>C	Gtc/Ctc	MODERATE		0.00299521	0.0149	rs200060632	0.02(D)	0.471(P)	0.000817(D)	0.984(D)	0.65(T)	NHEK:CTCF,CD4:H2AZ,H1ESC:H3K36me3,HepG2:H3K4me2,HeLa-S3:DNase1,CD4:H3K18ac,K562:E2F6,CD4:H2BK5ac,NHEK:H3K27me3,HUVEC:H3K4me3,GM12878:PolII,HepG2:H3K4me3,CD4:DNase1,CD4:CTCF,CD4:H4K5ac,K562:CTCF,NHEK:H3K4me2,CD4:H4K8ac,HUVEC:CTCF,HepG2:DNase1,H1ESC:DNase1,CD4:H3K4me3,HepG2:H3K27me3,CD4:H3K27ac,HMEC:H3K4me2,GM12878:H3K4me2,GM06990:DNase1,NHEK:DNase1,HMEC:H3K4me3,K562:H2AZ,K562:DNase1,GM06990:H3K4me…				Curve Shape
chr1	167780071	C	T	0	0	0	3	0.046875	3	0.0347967	1	missense_variant	ADCY10	NM_018417.5:p.Cys1521Tyr/c.4562G>A	tGt/tAt	MODERATE		0.0111821	0.0089	rs117021474	0.51(T)	0.961,0.915(D,D)	0.000547(D)	0.759(D)	1.6,1.6,1.6(T,T,T)	HepG2:H3K27me3				Curve Shape
chr1	209790859	G	A	0	0	0	3	0.046875	3	0.0347967	1	missense_variant	LAMB3	NM_000228.2:p.Arg1042Trp/c.3124C>T	Cgg/Tgg	MODERATE		0.00259585	0	rs114040223	0.01(D)	0.965(D)	0.001664(N)	0.936(N)	1.95,1.95,1.95,2.22(T,T,T,T)	GM06990:H3K27me3,NHEK:PolII,GM12878:H3K36me3,HMEC:H3K36me3,K562:H3K27me3,NHEK:H3K36me3,HeLa-S3:H3K36me3,NHEK:DNase1				Curve Shape
chr1	36056256	G	A	3	0.0229008	3	8	0.125	8	0.00717577	1	missense_variant	TFAP2E	NM_178548.3:p.Arg309Gln/c.926G>A	cGa/cAa	MODERATE		0.0061901	0.0069	rs114404250	0(D)	0.998(D)	0.000312(D)	1.000(D)	-4.36(D)	IMR90:H3K36me3,NHEK:H3K36me3,HepG2:H3K36me3,HSMM:H3K36me3,GM06990:H3K36me3				Curve Shape
chr10	74658691	A	C	2	0.0152672	2	5	0.078125	5	0.040946	1	missense_variant	OIT3	NM_152635.1:p.Asn111His/c.331A>C	Aac/Cac	MODERATE		0.00299521	0.0139	rs144410671	0.18(T)	0.018(B)	0.000224(D)	0.999(D)	-3.71(D)					Curve Shape
chr10	74899468	T	A	2	0.0152672	2	5	0.078125	5	0.040946	1	missense_variant	ECD	NM_001135752.1:p.Glu418Asp/c.1254A>T	gaA/gaT	MODERATE		0.00299521	0.0149	rs148267944	0.25(T)	0.975,0.677,0.97(D,P,D)	0.000000(D)	1.000(D)	2.11,2.11,2.11(T,T,T)	H1ESC:H3K36me3,NH-A:H3K36me3,HUVEC:H3K36me3,GM12878:H3K36me3,HMEC:H3K36me3,K562:H3K36me3,HSMM:H3K36me3,IMR90:H3K36me3,NHEK:H3K36me3,HepG2:H3K36me3,HeLa-S3:H3K36me3,GM06990:H3K36me3				Curve Shape
chr10	99139511	C	T	1	0.00763359	1	4	0.0625	4	0.0417541	1	missense_variant	RRP12	NM_015179.3:p.Cys517Tyr/c.1550G>A	tGt/tAt	MODERATE		0.000798722	0.004	rs190732812	0.04(D)	0.724,0.138,0.627,0.634(P,B,P,P)	0.005602(N)	0.983(D)	-0.11,-0.11,-0.11,-0.11(T,T,T,T)	H1ESC:H3K36me3,NH-A:H3K36me3,HUVEC:H3K36me3,GM12878:H3K36me3,K562:H3K36me3,HMEC:H3K36me3,HSMM:H3K36me3,IMR90:H3K36me3,CD4:H3K36me3,NHEK:H3K36me3,HepG2:H3K36me3,HeLa-S3:H3K36me3,GM06990:H3K36me3				Curve Shape
chr11	1024893	C	T	1	0.00763359	1	5	0.078125	5	0.0158957	1	missense_variant	MUC6	NM_005961.2:p.Arg1059His/c.3176G>A	cGc/cAc	MODERATE	COSM3675964(1)	0.000798722	0.004	rs181067917	0.01(D)	0.973(D)	0.636367(U)	1.000(N)	-1.04(T)	H1ESC:H3K36me3,K562:H3K27me3				Curve Shape
chr11	32975522	A	G	1	0.00763359	1	4	0.0625	4	0.0417541	1	missense_variant	QSER1	NM_001076786.2:p.Asn1304Asp/c.3910A>G	Aat/Gat	MODERATE		0.000399361	0.002	rs16923676	0.18(T)	0.382,0.15,0.073(B,B,B)	0.000019(D)	0.619(D)	2.22,1.89(T,T)	H1ESC:H3K36me3,NH-A:H3K36me3,HUVEC:H3K36me3,GM12878:H3K36me3,HMEC:H3K36me3,K562:H3K36me3,HSMM:H3K36me3,IMR90:H3K36me3,NHEK:H3K36me3,HepG2:H3K36me3,HeLa-S3:H3K36me3,GM06990:H3K36me3				Curve Shape
chr11	64976836	G	A	0	0	0	3	0.046875	3	0.0347967	1	missense_variant	CAPN1	NM_001198868.1:p.Arg591His/c.1772G>A	cGc/cAc	MODERATE	COSM930351(1)			rs190935218	0.02(D)	1.0(D)	0.000000(D)	1.000(D)	-1.28,-1.28,-1.28,-1.28,-1.28(T,T,T,T,T)	H1ESC:H3K36me3,HUVEC:H3K36me3,GM12878:H3K36me3,K562:H3K36me3,HMEC:H3K36me3,HSMM:H3K36me3,IMR90:H3K36me3,NHEK:H3K36me3,HepG2:H3K36me3,GM06990:H3K36me3				Curve Shape
chr12	14664250	A	G	1	0.00763359	1	5	0.078125	5	0.0158957	1	missense_variant	PLBD1	NM_024829.5:p.Val377Ala/c.1130T>C	gTg/gCg	MODERATE		0.072484	0.0159	rs2287541	0.05(D)	0.677(P)	0.000000(D)	0.000(P)	2.27(T)					Curve Shape
chr12	47471555	C	G	6	0.0458015	6	8	0.125	9	0.0449829	1	missense_variant	AMIGO2	NM_181847.4:p.Val411Leu/c.1231G>C	Gtt/Ctt	MODERATE		0.00419329	0.0198	rs77621437	0.23(T)	0.025(B)	0.000170(D)	0.999(D)	0.64,0.64,0.64,0.64(T,T,T,T)	HMEC:H3K9ac,GM06990:H3K27me3,NHEK:H3K4me3,GM12878:H3K27me3,NH-A:H3K36me3,HSMM:H3K4me2,HMEC:H3K36me3,IMR90:H3K4me2,H1ESC:H3K27me3,HSMM:H3K36me3,HMEC:H3K4me2,NH-A:H3K4me3,NHEK:H3K36me3,NHEK:H3K4me2,HMEC:DNase1,HSMM:H3K4me3,HepG2:H3K27me3,HMEC:H3K4me3,HSMM:H3K79me2				Curve Shape
chr12	70963641	C	A	1	0.00763359	1	4	0.0625	4	0.0417541	1	missense_variant	PTPRB	NM_001109754.2:p.Gly1150Trp/c.3448G>T	Ggg/Tgg	MODERATE		0.00139776	0.0069	rs147424169	0(D)	0.942,0.942,0.966,0.942,0.908,0.945,0.96(D,D,D,D,P,D,D)	0.009118(N)	0.999(N)	0.22,0.22,0.22,0.22,0.22,0.22,0.22,0.22(T,T,T,T,T,T,T,T)	HUVEC:H3K36me3				Curve Shape
chr13	112722387	G	A	2	0.0152672	2	5	0.078125	5	0.040946	1	missense_variant	SOX1	NM_005986.2:p.Gly139Ser/c.415G>A	Ggc/Agc	MODERATE		0.0131789	0.0169	rs139160172	0.23(T)	0.965(D)	0.000049(U)	1.000(D)	-0.72(T)	HUVEC:H3K27me3,H1ESC:H3K27me3,H1ESC:DNase1,H1ESC:H3K4me3,HUVEC:DNase1,HMEC:H3K27me3,NHEK:H3K27me3,IMR90:H3K27me3				Curve Shape
chr13	26535734	G	A	1	0.00763359	1	5	0.078125	5	0.0158957	1	missense_variant	ATP8A2	NM_016529.4:p.Ala1069Thr/c.3205G>A	Gca/Aca	MODERATE	COSM147653(1)	0.000599042	0.003	rs2296242	0.4(T)	0.012,0.019(B,B)	0.001436(N)	1.000(D)	-2.43,-2.43(D,D)	GM06990:H3K27me3,HUVEC:H3K27me3,HepG2:H3K27me3				Curve Shape
chr13	95118870	C	T	1	0.00763359	1	5	0.078125	5	0.0158957	1	missense_variant	DCT	NM_001129889.1:p.Gly213Glu/c.638G>A	gGa/gAa	MODERATE	COSM3885553(1)	0.00279553	0.0139	rs80350829	0(D)	1.0,0.997(D,D)	0.000000(D)	1.000(D)	-5.24,-5.24(D,D)					Curve Shape
chr14	23564490	C	A	0	0	0	3	0.046875	4	0.0112393	1	missense_variant	ACIN1	NM_014977.3:p.Trp2Cys/c.6G>T	tgG/tgT	MODERATE					0(D)	0.001,0.0(B,B)	0.953769(N)	0.999(D)	2.29,2.01,2.29(T,T,T)	H1ESC:PolII,NHEK:H3K9ac,CD4:CBP,HeLa-S3:DNase1,H1ESC:H3K9ac,K562:PolII,NHEK:H3K4me3,H1ESC:TAF1,K562:H3K27ac,CD4:DNase1,HeLa-S3:H3K9ac,HUVEC:H3K9ac,HepG2:H3K27ac,IMR90:DNase1,H1ESC:DNase1,HeLa-S3:TAF1,HepG2:PolII,GM12878:Yy1,H1ESC:H3K4me3,HepG2:HNF4G,HepG2:HEY1,HUVEC:DNase1,NH-A:DNase1,HSMM:DNase1,NH-A:H3K27ac,HeLa-S3:PolII,K562:H3K9ac,HeLa-S3:H3K27ac,K562:ELF1,GM12878:PolII,HepG2:H3K4me3,K562:Yy1…				Curve Shape
chr14	74409395	G	A	1	0.00763359	1	4	0.0625	4	0.0417541	1	missense_variant	FAM161B	NM_152445.2:p.Arg380Cys/c.1138C>T	Cgc/Tgc	MODERATE		0.00199681	0.004	rs138585435	0(D)	0.997(D)	0.000115(D)	1.000(D)	1.49,1.49(T,T)	HUVEC:H3K36me3,IMR90:H3K36me3,NHEK:H3K36me3,HepG2:H3K36me3				Curve Shape
chr14	93264183	C	G	0	0	0	3	0.046875	3	0.0347967	1	missense_variant	GOLGA5	NM_005113.3:p.Pro134Arg/c.401C>G	cCt/cGt	MODERATE		0.000998403	0.005	rs149196374	0.02(D)	0.226(B)	0.000168(D)	0.999(D)	1.52,1.51(T,T)	H1ESC:H3K36me3,NH-A:H3K36me3,HUVEC:H3K36me3,GM12878:H3K36me3,HMEC:H3K36me3,K562:H3K36me3,HepG2:H3K27ac,HSMM:H3K36me3,IMR90:H3K36me3,NHEK:H3K36me3,HepG2:H3K36me3,HeLa-S3:H3K36me3,GM06990:H3K36me3				Curve Shape
chr15	45556120	T	G	12	0.0916031	12	0	0	0	0.010742	1	missense_variant	SLC28A2	NM_004212.3:p.Leu163Trp/c.488T>G	tTg/tGg	MODERATE	COSM3999546(1)	0.0191693	0.0278	rs2271437	0(D)	0.999(D)	0.000000(D)	1.000(D)	-1.8(D)	HUVEC:H3K27me3				Curve Shape
chr15	75013005	C	T	0	0	0	3	0.046875	3	0.0347967	1	missense_variant	CYP1A1	NM_000499.3:p.Arg455Gln/c.1364G>A	cGg/cAg	MODERATE		0.00199681	0.0099	rs180744198	0(D)	1.0,0.999(D,D)	0.000000(D)	1.000(D)	-3.15,-3.15,-3.15(D,D,D)	GM12878:H3K36me3,H1ESC:H3K27me3,K562:H3K27me3,IMR90:H3K27me3				Curve Shape
chr17	10429123	G	A	0	0	0	3	0.046875	3	0.0347967	1	missense_variant	MYH2	NM_001100112.1:p.Leu1420Phe/c.4258C>T	Ctc/Ttc	MODERATE		0.000399361	0.002	rs187438258	0.01(D)	1.0(D)	0.004293(U)	1.000(D)	-2.04,-2.04(D,D)	HeLa-S3:H3K27me3,HepG2:H3K27me3				Curve Shape
chr17	61914317	T	A	0	0	0	2	0.03125	3	0.0347967	1	missense_variant	SMARCD2	NM_001098426.1:p.Met178Leu/c.532A>T	Atg/Ttg	MODERATE		0.00119808	0.006	rs184746026	1(T)	0.001,0.016,0.004(B,B,B)	0.000000(D)	1.000(D)	1.36,1.36(T,T)	H1ESC:H3K36me3,NH-A:H3K36me3,HUVEC:H3K36me3,GM12878:H3K36me3,HMEC:H3K36me3,K562:H3K36me3,HSMM:H3K36me3,IMR90:H3K36me3,NHEK:H3K36me3,HepG2:H3K36me3,HeLa-S3:H3K36me3,GM06990:H3K36me3				Curve Shape
chr17	6380418	G	C	0	0	0	4	0.0625	4	0.0112393	1	missense_variant	PITPNM3	NM_031220.3:p.Pro339Arg/c.1016C>G	cCg/cGg	MODERATE		0.000998403	0.005		0.21(T)	0.94,0.707(D,P)	0.057276(N)	0.708(D)	0.82,0.81(T,T)	HeLa-S3:DNase1,GM06990:H3K27me3,NHEK:H3K36me3,HepG2:DNase1,K562:DNase1				Curve Shape
chr17	71468335	G	A	1	0.00763359	1	3	0.046875	4	0.0417541	1	missense_variant	SDK2	NM_001144952.1:p.Arg83Cys/c.247C>T	Cgc/Tgc	MODERATE		0.000599042	0.003	rs180851428		0.982(D)	0.000016(U)	1.000(D)	0.6,0.6(T,T)	NHEK:H3K36me3,HepG2:H3K27me3				Curve Shape
chr18	77703341	G	A	0	0	0	4	0.0625	4	0.0112393	1	missense_variant	PQLC1	NM_025078.4:p.Arg109Cys/c.325C>T	Cgc/Tgc	MODERATE		0.00339457	0.006	rs116195130	0(D)	0.987,0.087,0.983(D,B,D)	0.000000(D)	1.000(D)		H1ESC:H3K36me3,HUVEC:H3K36me3,GM12878:H3K36me3,K562:H3K36me3,HMEC:H3K36me3,HSMM:H3K36me3,CD4:H4K20me1,IMR90:H3K36me3,CD4:H2BK5me1,CD4:H3K36me3,NHEK:H3K36me3,HepG2:H3K36me3,GM06990:H3K36me3				Curve Shape
chr19	18709278	G	A	0	0	0	4	0.0625	4	0.0112393	1	missense_variant	CRLF1	NM_004750.4:p.Arg221Cys/c.661C>T	Cgc/Tgc	MODERATE		0.00119808	0.006	rs199625640	0.04(D)	0.828(P)	0.000323(D)	0.979(D)	-1.68(D)	GM06990:H3K27me3,H1ESC:H3K27me3,NHEK:H3K27me3,IMR90:H3K27me3,HepG2:H3K36me3				Curve Shape
chr19	43376182	G	A	0	0	0	2	0.03125	3	0.0347967	1	missense_variant	PSG1	NM_001297773.1:p.Pro149Leu/c.446C>T	cCc/cTc	MODERATE		0.000199681	0.001	rs188864340	0(D)	1.0,0.998,1.0,0.999,0.989,0.989,1.0(D,D,D,D,D,D,D)		1.000(N)	2.17,2.17,2.17(T,T,T)	NHEK:H3K36me3				Curve Shape
chr19	50912418	C	G	0	0	0	3	0.046875	3	0.0347967	1	missense_variant	POLD1	NM_001256849.1:p.Asp644Glu/c.1932C>G	gaC/gaG	MODERATE		0.00319489	0.0159	rs80214209	0.08(T)	0.474,0.14(P,B)	0.000041(D)	0.928(D)	2.32(T)	H1ESC:H3K36me3,HUVEC:H3K36me3,GM12878:H3K36me3,K562:H3K36me3,IMR90:H3K36me3,NHEK:H3K36me3,HepG2:H3K36me3,HeLa-S3:H3K36me3,GM06990:H3K36me3				Curve Shape
chr19	6187686	G	A	0	0	0	4	0.0625	4	0.0112393	1	missense_variant	ACSBG2	NM_001289177.1:p.Gly586Asp/c.1757G>A	gGc/gAc	MODERATE		0.0397364	0.0288	rs17851960	0.02(D)	0.701(P)	0.000117(D)	1.000(D)	2.25(T)	H1ESC:H3K27me3,H1ESC:H3K9me3				Curve Shape
chr2	120414023	A	G	1	0.00763359	1	4	0.0625	4	0.0417541	1	missense_variant	CFAP221	NM_001271049.1:p.Asn834Asp/c.2500A>G	Aac/Gac	MODERATE		0.000798722	0.004	rs190721155	0.05(D)	0.461(P)	0.000879(D)	1.000(D)	1.28(T)	NHEK:H3K27me3,IMR90:H3K27me3,HepG2:H3K27me3				Curve Shape
chr2	122125373	G	T	0	0	0	3	0.046875	3	0.0347967	1	missense_variant	CLASP1	NM_015282.2:p.Thr1226Asn/c.3677C>A	aCt/aAt	MODERATE		0.0103834	0.0109	rs144957722	0.26(T)	0.016,0.002,0.001,0.075(B,B,B,B)	0.000853(D)	0.651(D)	2.25,2.25,2.25,2.25,0.93,2.25(T,T,T,T,T,T)	H1ESC:H3K36me3,NH-A:H3K36me3,HUVEC:H3K36me3,GM12878:H3K36me3,K562:H3K36me3,HMEC:H3K36me3,IMR90:H3K36me3,CD4:H3K36me3,NHEK:H3K36me3,HepG2:H3K36me3,GM06990:H3K36me3				Curve Shape
chr2	125547589	C	T	0	0	0	3	0.046875	3	0.0347967	1	missense_variant	CNTNAP5	NM_130773.3:p.Pro954Ser/c.2860C>T	Cca/Tca	MODERATE		0.000199681	0.001		0.37(T)	0.997(D)	0.000109(D)	0.998(D)	1.06(T)	HepG2:H3K27me3				Curve Shape
chr2	169940028	G	A	0	0	0	3	0.046875	3	0.0347967	1	missense_variant	DHRS9	NM_001289763.1:p.Arg228His/c.683G>A	cGc/cAc	MODERATE	COSM3391092(1)	0.000599042	0.002	rs146976196	0.03(D)	0.993,0.993(D,D)	0.000000(D)	1.000(D)	-2.28,-2.28,-2.28,-2.28,-3.18,-2.28,-2.28(D,D,D,D,D,D,D)	GM12878:H3K4me2				Curve Shape
chr2	172822320	T	C	0	0	0	3	0.046875	3	0.0347967	1	missense_variant	HAT1	NM_003642.3:p.Cys168Arg/c.502T>C	Tgt/Cgt	MODERATE	COSM213853(1)	0.00119808	0.005	rs371877066	0(D)	0.249,0.365(B,B)	0.000000(D)	1.000(D)		H1ESC:H3K36me3,NH-A:H3K36me3,HUVEC:H3K36me3,GM12878:H3K36me3,HMEC:H3K36me3,K562:H3K36me3,HSMM:H3K36me3,IMR90:H3K36me3,NHEK:H3K36me3,HepG2:H3K36me3,GM06990:H3K36me3				Curve Shape
chr2	228758555	C	T	1	0.00763359	1	4	0.0625	4	0.0417541	1	missense_variant	DAW1	NM_178821.1:p.Thr121Ile/c.362C>T	aCt/aTt	MODERATE		0.00239617	0.0119	rs142952986	0.3(T)	0.71(P)	0.000000(D)	1.000(D)	-1.41,0.62,1.67(T,T,T)					Curve Shape
chr2	230231644	A	C	0	0	0	3	0.046875	3	0.0347967	1	missense_variant	DNER	NM_139072.3:p.Cys683Gly/c.2047T>G	Tgc/Ggc	MODERATE		0.000399361	0.002		0.03(D)	0.991(D)	0.000000(D)	1.000(D)	-1.93(D)					Curve Shape
chr20	3673296	A	G	1	0.00763359	1	5	0.078125	5	0.0158957	1	missense_variant	SIGLEC1	NM_023068.3:p.Leu1301Pro/c.3902T>C	cTg/cCg	MODERATE		0.00339457	0.0129	rs200137244	0.01(D)	0.989,0.982(D,D)	0.013709(N)	1.000(D)	2.25,2.25(T,T)	NHEK:H3K27me3,IMR90:H3K27me3,HepG2:H3K27me3				Curve Shape
chr22	31658205	C	T	0	0	0	3	0.046875	3	0.0347967	1	missense_variant	LIMK2	NM_001031801.1:p.Arg192Cys/c.574C>T	Cgc/Tgc	MODERATE		0.00898562	0.001	rs34930775	0(D)	0.96,0.976,0.96,0.009(D,D,D,B)	0.000141(D)	1.000(D)	1.55,1.55,1.55,1.55(T,T,T,T)	H1ESC:H3K36me3,NH-A:H3K36me3,HUVEC:H3K36me3,GM12878:H3K36me3,K562:H3K36me3,HMEC:H3K36me3,IMR90:H3K36me3,NHEK:H3K36me3,HepG2:H3K36me3,GM06990:H3K36me3				Curve Shape
chr22	31979911	G	T	0	0	0	3	0.046875	3	0.0347967	1	missense_variant	SFI1	NM_001007467.2:p.Lys433Asn/c.1299G>T	aaG/aaT	MODERATE		0.00738818	0.001	rs140987552	0.01(D)	0.466,0.462,0.6,0.466,0.382,0.839(P,P,P,P,B,P)	0.000001(D)	0.992(N)	3.07,3.09,0.2,0.2,0.2,0.2,0.2,2.46(T,T,T,T,T,T,T,T)	H1ESC:H3K36me3,IMR90:H2BK120ac,GM12878:H3K36me3,K562:H3K36me3,IMR90:H4K5ac,IMR90:H2BK12ac,IMR90:H3K4me1,IMR90:H3K4ac,IMR90:H3K27ac,IMR90:H4K91ac,NHEK:H3K36me3,HUVEC:H3K4me1,IMR90:H3K18ac,HUVEC:H3K27ac,IMR90:H2BK20ac,GM06990:H3K36me3				Curve Shape
chr22	32218727	C	A	0	0	0	3	0.046875	3	0.0347967	1	missense_variant	DEPDC5	NM_001242896.1:p.Phe685Leu/c.2055C>A	ttC/ttA	MODERATE		0.0091853	0.001	rs61731667	0.34(T)	0.981,0.026,0.036,0.026,0.034(D,B,B,B,B)	0.000003(D)	1.000(D)	2.04,2.03,2.02,2.03,2.02,2.03(T,T,T,T,T,T)	H1ESC:H3K36me3,NH-A:H3K36me3,HUVEC:H3K36me3,GM12878:H3K36me3,K562:H3K36me3,HMEC:H3K36me3,HSMM:H3K36me3,IMR90:H3K36me3,CD4:H3K36me3,NHEK:H3K36me3,HepG2:H3K36me3,HeLa-S3:H3K36me3,GM06990:H3K36me3				Curve Shape
chr22	50943298	C	T	1	0.00763359	1	4	0.0625	4	0.0417541	1	missense_variant	LMF2	NM_033200.2:p.Arg457His/c.1370G>A	cGc/cAc	MODERATE		0.00159744	0.0069		0(D)	0.523,0.473(P,P)	0.000000(D)	1.000(D)	1.93,1.93(T,T)	H1ESC:H3K36me3,HUVEC:H3K36me3,GM12878:H3K36me3,HMEC:H3K36me3,K562:H3K36me3,CD4:H4K20me1,IMR90:H3K36me3,CD4:H2BK5me1,NHEK:H3K36me3,HMEC:H3K4me1,HepG2:H3K36me3,GM06990:H3K36me3				Curve Shape
chr3	183960348	G	A	1	0.00763359	1	4	0.0625	4	0.0417541	1	missense_variant	ALG3	NM_005787.5:p.Pro424Leu/c.1271C>T	cCg/cTg	MODERATE		0.00339457	0.0169	rs79144888	0.53(T)	0.028,0.041,0.017,0.0(B,B,B,B)	0.003914(N)	1.000(D)	-1.61,-2.19,-2.02,-2.02(D,D,D,D)	H1ESC:H3K36me3,HUVEC:H3K36me3,GM12878:H3K36me3,HMEC:H3K36me3,K562:H3K36me3,HSMM:H3K36me3,IMR90:H3K36me3,CD4:H3K36me3,NHEK:H3K36me3,HepG2:H3K36me3,HeLa-S3:H3K36me3,GM06990:H3K36me3				Curve Shape
chr4	148886205	C	T	0	0	0	3	0.046875	3	0.0347967	1	missense_variant	ARHGAP10	NM_024605.3:p.Ala494Val/c.1481C>T	gCg/gTg	MODERATE		0.00299521	0.0149	rs117523998	0.04(D)	0.887,0.968,0.054(P,D,B)	0.000000(D)	1.000(D)	2.02,2.02(T,T)	HMEC:H3K36me3,HSMM:H3K36me3,CD4:H3K36me3,NHEK:H3K36me3,GM06990:H3K36me3				Curve Shape
chr4	38830919	A	G	1	0.00763359	1	5	0.078125	5	0.0158957	1	missense_variant	TLR6	NM_006068.4:p.Met59Thr/c.176T>C	aTg/aCg	MODERATE		0.000599042	0.003	rs56139335	0(D)	0.028(B)	0.652722(N)	1.000(D)	4.29,4.29,4.29,4.29(T,T,T,T)	GM12878:H3K36me3,GM06990:H3K36me3				Curve Shape
chr4	87968333	C	G	1	0.00763359	1	4	0.0625	4	0.0417541	1	missense_variant	AFF1	NM_001166693.1:p.Pro216Ala/c.646C>G	Ccc/Gcc	MODERATE		0.00179712	0.0079	rs3733378	0.86(T)	0.474,0.579,0.579,0.965,0.965,0.474(P,P,P,D,D,P)	0.130313(N)	0.991(D)	-0.23,-0.23,-0.23,-0.23(T,T,T,T)	H1ESC:H3K36me3,HUVEC:H3K36me3,GM12878:H3K36me3,HMEC:H3K36me3,K562:H3K36me3,HSMM:H3K36me3,IMR90:H3K36me3,CD4:H3K36me3,NHEK:H3K36me3,HepG2:H3K36me3,GM06990:H3K36me3				Curve Shape
chr5	1293608	C	G	0	0	0	3	0.046875	3	0.0347967	1	missense_variant	TERT	NM_198253.2:p.Val465Leu/c.1393G>C	Gtg/Ctg	MODERATE					0.66(T)	0.005,0.034,0.008(B,B,B)	0.014500(N)	0.990(D)	-1.93,-1.93,-1.93,-1.93(D,D,D,D)	H1ESC:H3K36me3,GM12878:H3K36me3,K562:H3K36me3,HMEC:H3K27me3,K562:H3K27me3,NHEK:H3K27me3,IMR90:H3K27me3,HepG2:H3K27me3				Curve Shape
chr5	168123398	T	C	2	0.0152672	2	5	0.078125	5	0.040946	1	missense_variant	SLIT3	NM_001271946.1:p.Glu1001Gly/c.3002A>G	gAg/gGg	MODERATE	COSM371452(1)	0.00179712	0.0079	rs2305993	0.15(T)	0.008(B)	0.000000(D)	1.000(D)	-1.7,-1.7,-1.7(D,D,D)	GM12878:H3K36me3,K562:H3K27me3,NHEK:H3K27me3,HepG2:H3K27me3				Curve Shape
chr5	40955653	A	C	4	0.0305344	4	7	0.109375	8	0.0233324	1	missense_variant	C7	NM_000587.2:p.Lys420Gln/c.1258A>C	Aag/Cag	MODERATE		0.00379393	0.0179	rs3792646	0.01(D)	0.964(D)	0.000005(D)	1.000(D)	-2.03(D)	HUVEC:DNase1				Curve Shape
chr7	103124173	T	C	0	0	0	3	0.046875	3	0.0347967	1	missense_variant	RELN	NM_005045.3:p.Thr3370Ala/c.10108A>G	Acc/Gcc	MODERATE	COSM1581585(1)	0.000199681	0.001		0.02(D)	0.217,0.935(B,D)	0.000001(D)	1.000(D)	1.91,1.91,1.91(T,T,T)	GM12878:H3K27me3,K562:H3K36me3,IMR90:H3K36me3,HeLa-S3:H3K27me3,HepG2:H3K36me3				Curve Shape
chr7	122769473	A	G	0	0	0	3	0.046875	3	0.0347967	1	missense_variant	SLC13A1	NM_022444.3:p.Val332Ala/c.995T>C	gTg/gCg	MODERATE		0.00239617	0.0119	rs28364201	0.03(D)	0.844,0.844(P,P)	0.000003(D)	1.000(D)	4.07(T)					Curve Shape
chr7	138258343	C	T	2	0.0152672	2	5	0.078125	5	0.040946	1	missense_variant	TRIM24	NM_015905.2:p.Thr657Met/c.1970C>T	aCg/aTg	MODERATE		0.00179712	0.0089	rs117526640	0.19(T)	0.902,0.249(P,B)	0.000000(D)	1.000(D)	-1.14,-1.13(T,T)	H1ESC:H3K36me3,HUVEC:H3K36me3,HMEC:H3K36me3,K562:H3K36me3,HSMM:H3K36me3,IMR90:H3K36me3,CD4:H3K36me3,NHEK:H3K36me3,HepG2:H3K36me3,GM06990:H3K36me3				Curve Shape
chr7	22985603	C	G	0	0	0	4	0.0625	4	0.0112393	1	missense_variant	FAM126A	NM_032581.3:p.Gly391Arg/c.1171G>C	Gga/Cga	MODERATE	COSM4004430(1)	0.00179712	0.0089	rs146591904	0.31(T)	0.07(B)	0.000022(D)	1.000(D)	-0.98(T)	NH-A:H3K36me3,HUVEC:H3K36me3,GM12878:H3K36me3,HMEC:H3K36me3,K562:H3K36me3,HSMM:H3K36me3,IMR90:H3K36me3,NHEK:H3K36me3,HepG2:H3K36me3,GM06990:H3K36me3				Curve Shape
chr8	139688835	C	T	2	0.0152672	2	5	0.078125	5	0.040946	1	missense_variant	COL22A1	NM_152888.1:p.Arg1039His/c.3116G>A	cGt/cAt	MODERATE		0.00139776	0.006	rs193126717	0.04(D)	0.006,0.003(B,B)	0.009834(N)	0.966(D)	-3.26,-3.25(D,D)					Curve Shape
chr9	131107679	G	A	0	0	0	3	0.046875	3	0.0347967	1	missense_variant	SLC27A4	NM_005094.3:p.Arg136His/c.407G>A	cGc/cAc	MODERATE		0.000599042	0.003	rs148684713	0.02(D)	0.994(D)	0.000001(D)	1.000(D)	0.85(T)	H1ESC:H3K36me3,NH-A:H3K36me3,HUVEC:H3K36me3,GM12878:H3K36me3,HMEC:H3K36me3,K562:H3K36me3,HSMM:H3K36me3,IMR90:H3K36me3,NHEK:H3K36me3,HepG2:H3K36me3,HeLa-S3:H3K36me3,GM06990:H3K36me3				Curve Shape
chr9	86518650	G	C	1	0.00763359	1	4	0.0625	4	0.0417541	1	missense_variant	KIF27	NM_017576.2:p.Phe261Leu/c.783C>G	ttC/ttG	MODERATE	COSM94583(1)	0.000998403	0.005	rs193285297	1(T)	0.202,0.998,0.96(B,D,D)	0.000011(D)	1.000(D)	-0.34,-0.34,-0.34(T,T,T)	NHEK:H3K36me3				Curve Shape
chr9	91996164	G	A	1	0.00763359	1	4	0.0625	4	0.0417541	1	missense_variant	SEMA4D	NM_006378.3:p.Ala515Val/c.1544C>T	gCg/gTg	MODERATE		0.000599042	0.003	rs75298730	0(D)	0.993,0.997(D,D)	0.000000(D)	1.000(D)	2.0,2.0,2.0,2.0,2.0,2.0,2.0,2.0(T,T,T,T,T,T,T,T)	H1ESC:H3K36me3,HUVEC:H3K36me3,GM12878:H3K36me3,CD4:H4K20me1,IMR90:H3K36me3,CD4:H3K36me3,K562:H3K27me3,GM12878:PolII,HepG2:H3K27me3,GM06990:H3K36me3				Curve Shape
chr1	24861709	G	T	7	0.0583333	7	0	0	0	0.0467427	1	missense_variant	RCAN3	NM_001251977.1:p.Arg223Leu/c.668G>T	cGc/cTc	MODERATE		0.00239617	0.0119	rs201998230	0(D)	0.411,0.129(B,B)		1.000(D)		IMR90:H3K36me3,K562:E2F6,CD4:H2BK5ac,CD4:H4K91ac,CD4:DNase1,NHEK:H3K36me3,CD4:H2BK20ac,CD4:H3K4ac,HepG2:H3K36me3,GM12878:H3K36me3,HMEC:H3K36me3,CD4:PolII,CD4:H2BK120ac,H1ESC:DNase1,CD4:H3K4me3,CD4:H3K27ac,GM06990:DNase1,K562:DNase1,GM06990:H3K4me3				Cobb Angle
chr1	45800167	G	A	1	0.00833333	1	8	0.106667	8	0.00256556	1	missense_variant	MUTYH	NM_001128425.1:p.Pro18Leu/c.53C>T	cCa/cTa	MODERATE		0.00179712	0.0079	rs79777494	1(T)	0.011,0.009,0.015,0.003,0.003,0.002(B,B,B,B,B,B)	0.156133(N)	0.984(D)	0.86,-2.84,3.33,3.33,3.33,3.33,3.33,3.3,3.31,3.31,0.86,3.3,3.33,-0.79,2.0,0.98,0.92(T,D,T,T,T,T,T,T,T,T,T,T,T,T,T,T,T)	H1ESC:H3K36me3,IMR90:H3K36me3,NHEK:H3K36me3,HepG2:H3K36me3,GM12878:H3K36me3,K562:H3K36me3,HSMM:H3K36me3,GM06990:H3K36me3,HUVEC:DNase1		RCV000034676.1|RCV000121605.1|RCV000123151.1|RCV000129344.1		Cobb Angle
chr10	105215147	T	G	8	0.0666667	8	0	0	0	0.0257914	1	missense_variant	CALHM1	NM_001001412.3:p.Ser305Arg/c.913A>C	Agc/Cgc	MODERATE		0.00359425	0.0179	rs76591097	0.12(T)	0.003(B)	0.000000(D)	0.888(D)	2.24(T)	H1ESC:DNase1,HepG2:H3K27me3,GM06990:H3K36me3				Cobb Angle
chr12	14664250	A	G	1	0.00833333	1	5	0.0666667	5	0.0332379	1	missense_variant	PLBD1	NM_024829.5:p.Val377Ala/c.1130T>C	gTg/gCg	MODERATE		0.072484	0.0159	rs2287541	0.05(D)	0.677(P)	0.000000(D)	0.000(P)	2.27(T)					Cobb Angle
chr16	1569934	C	T	2	0.0166667	2	7	0.0933333	7	0.0305929	1	missense_variant	IFT140	NM_014714.3:p.Ala1330Thr/c.3988G>A	Gcg/Acg	MODERATE		0.00179712	0.0089	rs200699325	0.58(T)	0.062,0.209(B,B)	0.000092(D)	0.842(D)	0.98,0.98(T,T)	H1ESC:H3K36me3,HUVEC:H3K36me3,IMR90:H3K36me3,HepG2:H3K36me3				Cobb Angle
chr17	67187340	A	G	3	0.025	3	7	0.0933333	7	0.0493521	1	missense_variant	ABCA10	NM_080282.3:p.Leu663Ser/c.1988T>C	tTg/tCg	MODERATE		0.00259585	0.0119	rs138284687	0.01(D)	0.212,0.212(B,B)	0.020590(U)	1.000(D)	-2.15(D)					Cobb Angle
chr17	71468335	G	A	0	0	0	4	0.0533333	5	0.00807356	1	missense_variant	SDK2	NM_001144952.1:p.Arg83Cys/c.247C>T	Cgc/Tgc	MODERATE		0.000599042	0.003	rs180851428		0.982(D)	0.000016(U)	1.000(D)	0.6,0.6(T,T)	NHEK:H3K36me3,HepG2:H3K27me3				Cobb Angle
chr18	9583200	G	A	1	0.00833333	1	5	0.0666667	5	0.0332379	1	missense_variant	PPP4R1	NM_001042388.2:p.Ala278Val/c.833C>T	gCg/gTg	MODERATE		0.000998403	0.005	rs182385365		0.611,0.63(P,P)	0.000505(D)	0.999(D)	2.17,2.17(T,T)	H1ESC:H3K36me3,NH-A:H3K36me3,HUVEC:H3K36me3,K562:H3K36me3,HMEC:H3K36me3,HSMM:H3K36me3,IMR90:H3K36me3,CD4:H3K36me3,NHEK:H3K36me3,HepG2:H3K36me3,GM06990:H3K36me3				Cobb Angle
chr19	40421574	G	A	1	0.00833333	1	5	0.0666667	5	0.0332379	1	missense_variant	FCGBP	NM_003890.2:p.Leu783Phe/c.2347C>T	Ctc/Ttc	MODERATE		0.00159744	0.0079	rs117636120	0.05(D)	0.708(P)	0.722433(U)	0.981(N)	-2.73(D)	HUVEC:H3K27me3,GM12878:H3K36me3,H1ESC:DNase1,HMEC:H3K27me3,K562:H3K27me3,NHEK:H3K27me3,IMR90:H3K27me3				Cobb Angle
chr19	9764391	C	A	0	0	0	5	0.0666667	5	0.00807356	1	missense_variant	ZNF562	NM_001130031.1:p.Gly172Val/c.515G>T	gGa/gTa	MODERATE		0.000199681	0.001	rs150217995	0(D)	0.998,0.994,0.396,0.941,0.964(D,D,B,D,D)		1.000(N)	1.99,1.99,1.99,1.99,1.99,1.99(T,T,T,T,T,T)	H1ESC:H3K36me3,NH-A:H3K36me3,HUVEC:H3K36me3,GM12878:H3K36me3,HMEC:H3K36me3,K562:H3K36me3,HSMM:H3K36me3,IMR90:H3K36me3,CD4:H3K36me3,H1ESC:H3K9me3,NHEK:H3K36me3,HepG2:H3K36me3,HeLa-S3:H3K36me3,GM06990:H3K36me3				Cobb Angle
chr2	135170556	C	A	3	0.025	3	7	0.0933333	7	0.0493521	1	missense_variant	MGAT5	NM_002410.4:p.Asp549Glu/c.1647C>A	gaC/gaA	MODERATE		0.00219649	0.0109	rs117206120	1(T)	0.018(B)	0.000000(D)	0.999(D)		HepG2:H3K4me2,GM12878:H3K36me3,HMEC:H3K36me3,HepG2:H3K27ac,HepG2:H3K4me3,NHEK:H3K36me3,HepG2:H3K9ac,HepG2:DNase1,HepG2:H3K27me3,GM06990:H3K36me3				Cobb Angle
chr2	168103129	G	A	0	0	0	4	0.0533333	4	0.0213452	1	missense_variant	XIRP2	NM_152381.5:p.Val1743Ile/c.5227G>A	Gtt/Att	MODERATE		0.00359425	0.0179	rs181539061	0.01(D)	0.987,0.994,0.994(D,D,D)	0.000000(D)	1.000(D)	3.21,3.21,3.19(T,T,T)	NH-A:H3K27me3,HMEC:H3K27me3,HepG2:H3K27me3				Cobb Angle
chr2	3743310	G	A	0	0	0	4	0.0533333	4	0.0213452	1	missense_variant	ALLC	NM_018436.3:p.Gly172Asp/c.515G>A	gGt/gAt	MODERATE		0.000199681	0	rs368478181	0(D)	1.0(D)	0.000000(D)	1.000(D)		IMR90:H3K27me3,HepG2:H3K27me3				Cobb Angle
chr21	16337201	T	C	2	0.0166667	2	7	0.0933333	7	0.0305929	1	missense_variant	NRIP1	NM_003489.3:p.Lys1105Glu/c.3313A>G	Aaa/Gaa	MODERATE		0.00219649	0.0089	rs185732428	0.02(D)	0.598(P)	0.000011(D)	0.996(D)	2.45,2.45,2.45(T,T,T)	NH-A:H3K36me3,K562:H3K36me3,HMEC:H3K36me3,HSMM:H3K36me3,IMR90:H3K36me3,NHEK:H3K36me3,HepG2:H3K36me3				Cobb Angle
chr22	30977576	G	A	0	0	0	5	0.0666667	5	0.00807356	1	missense_variant	PES1	NM_014303.3:p.Thr229Met/c.686C>T	aCg/aTg	MODERATE		0.00359425	0.0169	rs142214789	0.01(D)	0.984,0.982,0.942,0.984(D,D,D,D)	0.000000(D)	1.000(D)	0.85,0.85,0.85,0.85,0.85(T,T,T,T,T)	H1ESC:H3K36me3,NH-A:H3K36me3,HUVEC:H3K36me3,GM12878:H3K36me3,HMEC:H3K36me3,K562:H3K36me3,HSMM:H3K36me3,CD4:H4K20me1,IMR90:H3K36me3,CD4:H3K36me3,NHEK:H3K36me3,HepG2:H3K36me3,HeLa-S3:H3K36me3,GM06990:H3K36me3				Cobb Angle
chr3	135721061	G	A	1	0.00833333	1	4	0.0533333	5	0.0332379	1	missense_variant	PPP2R3A	NM_002718.4:p.Glu241Lys/c.721G>A	Gag/Aag	MODERATE	COSM149479(1)	0.00219649	0.0099	rs144802055	0(D)	0.994(D)	0.000000(D)	1.000(D)	2.39(T)	IMR90:H3K36me3,NHEK:H3K36me3				Cobb Angle
chr3	192517421	T	C	1	0.00833333	1	6	0.08	6	0.0144433	1	missense_variant	MB21D2	NM_178496.3:p.Asp77Gly/c.230A>G	gAc/gGc	MODERATE	COSM3408522(1)	0.00539137	0.0268	rs117555490	0(D)	0.956(D)	0.000000(D)	1.000(D)	-0.44(T)	H1ESC:H3K36me3,NH-A:H3K36me3,HUVEC:H3K36me3,GM12878:H3K36me3,IMR90:H3K36me3,NHEK:H3K36me3,GM06990:H3K36me3				Cobb Angle
chr3	36526512	A	G	0	0	0	4	0.0533333	4	0.0213452	1	missense_variant	STAC	NM_003149.2:p.His178Arg/c.533A>G	cAt/cGt	MODERATE		0.000199681	0.001		0.08(T)	0.022(B)	0.000042(D)	1.000(D)	-0.88(T)	HMEC:H3K36me3,NHEK:H3K36me3				Cobb Angle
chr4	123868545	G	T	1	0.00833333	1	5	0.0666667	5	0.0332379	1	missense_variant	SPATA5	NM_145207.2:p.Arg539Met/c.1616G>T	aGg/aTg	MODERATE	COSM149735(1)	0.00299521	0.0139	rs74991481	0(D)	0.401,0.605(B,P)	0.073169(N)	1.000(N)	-3.65(D)	H1ESC:H3K36me3,NH-A:H3K36me3,HUVEC:H3K36me3,HMEC:H3K36me3,K562:H3K36me3,HSMM:H3K36me3,IMR90:H3K36me3,CD4:H3K36me3,NHEK:H3K36me3,HepG2:H3K36me3				Cobb Angle
chr4	533097	T	C	0	0	0	4	0.0533333	4	0.0213452	1	missense_variant	PIGG	NM_001127178.2:p.Ile964Thr/c.2891T>C	aTt/aCt	MODERATE		0.00179712	0.0089	rs141963092	0.05(D)	0.548,0.202,0.231(P,B,B)	0.001492(N)	1.000(D)	0.92,0.92,0.92,0.92(T,T,T,T)	H1ESC:H3K36me3,HMEC:H3K36me3,IMR90:H3K36me3,NHEK:H3K36me3,HepG2:H3K36me3,GM06990:H3K36me3				Cobb Angle
chr4	72316967	G	A	1	0.00833333	1	5	0.0666667	5	0.0332379	1	missense_variant	SLC4A4	NM_001134742.1:p.Gly424Asp/c.1271G>A	gGt/gAt	MODERATE	COSM328669(2)	0.00419329	0.0099	rs148635969	0.49(T)	0.356,0.922,0.691,0.628,0.434,0.272(B,D,P,P,B,B)	0.000000(D)	1.000(D)	-1.14,-1.15,-0.77,0.04,-1.14(T,T,T,T,T)	IMR90:H3K36me3				Cobb Angle
chr5	75699404	C	A	0	0	0	7	0.0933333	7	0.00114026	1	missense_variant	IQGAP2	NM_006633.3:p.Pro12Thr/c.34C>A	Ccc/Acc	MODERATE		0.000998403	0.005		0.02(D)	0.034(B)	0.000006(U)	1.000(D)	4.33(T)	K562:H3K4me3,HepG2:H3K4me2,H1ESC:H3K9ac,K562:PolII,HUVEC:H3K27me3,GM12878:H3K4me3,HUVEC:H3K4me3,CD4:H4K91ac,CD4:DNase1,GM12878:H3K27ac,H1ESC:H3K4me2,H1ESC:H3K27me3,HepG2:H3K27ac,CD4:H3K4me3,CD4:H3K27ac,NH-A:H3K27me3,H1ESC:H3K4me3,GM06990:H3K4me3,HUVEC:DNase1,HMEC:H3K27me3,K562:E2F6,NHEK:H3K27me3,CD4:H3K36ac,GM12878:PolII,HepG2:H3K4me3,IMR90:H3K27me3,HepG2:H3K9ac,CD4:PolII,HSMM:H3K27me3,HepG2:DNas…				Cobb Angle
chr7	45125147	G	A	0	0	0	4	0.0533333	4	0.0213452	1	missense_variant	NACAD	NM_001146334.1:p.Ser211Leu/c.632C>T	tCg/tTg	MODERATE		0.00159744	0.0079	rs140155978	0(D)	0.997(D)	0.088904(U)	0.992(D)	1.71(T)	IMR90:H3K36me3,HepG2:H3K27me3				Cobb Angle
chr1	33999455	G	A	0	0	0	12	0.0839161	12	0.0414878	1	missense_variant	CSMD2	NM_001281956.1:p.Ser3311Phe/c.9932C>T	tCc/tTc	MODERATE		0.00359425	0.0179	rs148658404	0.02(D)	1.0,1.0(D,D)	0.000000(D)	1.000(D)	-0.28(T)	H1ESC:H3K36me3,K562:H3K27me3,NHEK:H3K27me3,HeLa-S3:H3K27me3,GM12878:H3K36me3,HepG2:H3K27me3				Main Curve Direction
chr1	36056256	G	A	0	0	0	11	0.0769231	11	0.0413209	1	missense_variant	TFAP2E	NM_178548.3:p.Arg309Gln/c.926G>A	cGa/cAa	MODERATE		0.0061901	0.0069	rs114404250	0(D)	0.998(D)	0.000312(D)	1.000(D)	-4.36(D)	IMR90:H3K36me3,NHEK:H3K36me3,HepG2:H3K36me3,HSMM:H3K36me3,GM06990:H3K36me3				Main Curve Direction
chr1	914572	G	A	4	0.0769231	4	0	0	0	0.00484435	1	missense_variant	PERM1	NM_001291366.1:p.Pro613Leu/c.1838C>T	cCg/cTg	MODERATE		0.000798722	0.004		0(D)	1.0(D)	0.000010(D)	1.000(D)	-0.8(T)	K562:H3K27me3,NHEK:H3K27me3,IMR90:H3K27me3,GM12878:H3K36me3,HepG2:H3K27me3				Main Curve Direction
chr1	979748	A	T	3	0.0576923	3	0	0	0	0.018562	1	missense_variant	AGRN	NM_198576.3:p.Glu728Val/c.2183A>T	gAg/gTg	MODERATE		0.0183706	0.0079	rs113288277	0.05(D)	0.986(D)	0.000004(D)	1.000(D)	3.56(T)	H1ESC:H3K36me3,IMR90:H3K36me3,NHEK:H3K36me3,HUVEC:H3K36me3,HepG2:H3K36me3,GM12878:H3K36me3,HMEC:H3K36me3,K562:H3K36me3,HeLa-S3:H3K36me3,GM06990:H3K36me3		RCV000116256.1		Main Curve Direction
chr10	104183848	C	G	3	0.0576923	3	0	0	0	0.018562	1	missense_variant	CUEDC2	NM_024040.2:p.Val167Leu/c.499G>C	Gtg/Ctg	MODERATE					0.14(T)	0.089(B)	0.000004(D)	0.555(D)	-2.33(D)	H1ESC:H3K36me3,HUVEC:H3K36me3,GM12878:H3K36me3,HMEC:H3K36me3,K562:H3K36me3,IMR90:H3K36me3,NHEK:H3K36me3,HepG2:H3K36me3,GM06990:H3K36me3				Main Curve Direction
chr10	105215147	T	G	5	0.0961538	5	3	0.020979	3	0.0342534	1	missense_variant	CALHM1	NM_001001412.3:p.Ser305Arg/c.913A>C	Agc/Cgc	MODERATE		0.00359425	0.0179	rs76591097	0.12(T)	0.003(B)	0.000000(D)	0.888(D)	2.24(T)	H1ESC:DNase1,HepG2:H3K27me3,GM06990:H3K36me3				Main Curve Direction
chr11	101771237	T	C	3	0.0576923	3	0	0	0	0.018562	1	missense_variant	ANGPTL5	NM_178127.4:p.Ile195Met/c.585A>G	atA/atG	MODERATE		0.000599042	0.003	rs183747772	0.01(D)	0.575(P)	0.000054(D)	0.997(D)	-2.0,-4.81(D,D)					Main Curve Direction
chr11	102988504	A	T	4	0.0769231	4	0	0	0	0.00484435	1	missense_variant	DYNC2H1	NM_001080463.1:p.Gln304Leu/c.911A>T	cAg/cTg	MODERATE		0.0329473	0.0069	rs12146610	0.49(T)	0.99,0.048,0.062(D,B,B)	0.020986(U)	1.000(D)	0.66,0.66,0.66(T,T,T)	HMEC:H3K36me3,NHEK:H3K36me3				Main Curve Direction
chr11	121028559	C	A	4	0.0769231	4	2	0.013986	2	0.0457721	1	missense_variant	TECTA	NM_005422.2:p.Leu1439Ile/c.4315C>A	Cta/Ata	MODERATE		0.000998403	0.005	rs202199158	0.2(T)	0.998(D)	0.000008(D)	0.992(D)	3.58,3.58(T,T)	NHEK:H3K27me3,HepG2:H3K27me3				Main Curve Direction
chr11	55563868	T	G	4	0.0769231	4	1	0.00699301	1	0.0192017	1	missense_variant	OR5D14	NM_001004735.1:p.Phe279Leu/c.837T>G	ttT/ttG	MODERATE		0.000998403	0.005	rs186789011	0.03(D)	0.308(B)	0.000441(D)	1.000(N)	8.88(T)					Main Curve Direction
chr11	64575505	C	T	4	0.0769231	4	2	0.013986	2	0.0457721	1	missense_variant	MEN1	NM_000244.3:p.Arg176Gln/c.527G>A	cGg/cAg	MODERATE		0.0061901	0.005	rs386501255	0.05(D)	0.444,0.086,0.661(B,B,P)	0.003767(N)	0.671(N)	-5.85,-5.85,-5.85,-5.85,-5.85,-5.85,-5.85,-5.85,-5.85,-5.85,-5.85,-5.85,-5.85(D,D,D,D,D,D,D,D,D,D,D,D,D)	H1ESC:H3K36me3,HUVEC:H3K36me3,HMEC:H3K36me3,K562:H3K36me3,CD4:H4K20me1,IMR90:H3K36me3,NHEK:H3K36me3,HepG2:H3K36me3,HeLa-S3:H3K36me3,GM06990:H3K36me3		RCV000034787.1|RCV000082337.2|RCV000119143.1		Main Curve Direction
chr11	9321173	A	G	3	0.0576923	3	0	0	0	0.018562	1	missense_variant	TMEM41B	NM_015012.3:p.Phe66Ser/c.197T>C	tTt/tCt	MODERATE		0.0197684	0.0119	rs77852767	0.39(T)	0.001(B)	0.000370(D)	0.993(D)	0.25,0.25,0.25(T,T,T)	HMEC:H3K36me3,HSMM:H3K36me3,IMR90:H3K36me3,NHEK:H3K36me3,HepG2:H3K36me3,HeLa-S3:H3K36me3				Main Curve Direction
chr12	107360943	G	A	4	0.0769231	4	0	0	0	0.00484435	1	missense_variant	TMEM263	NM_152261.2:p.Asp17Asn/c.49G>A	Gat/Aat	MODERATE		0.0139776	0.0139	rs117650853	0.25(T)	0.065(B)	0.000002(D)	1.000(D)	-0.19(T)	NH-A:H3K36me3,HUVEC:H3K36me3,HMEC:H3K36me3,K562:H3K36me3,HSMM:H3K36me3,IMR90:H3K36me3,NHEK:H3K36me3,HepG2:H3K36me3,GM06990:H3K36me3				Main Curve Direction
chr12	10862581	G	A	4	0.0769231	4	1	0.00699301	1	0.0192017	1	missense_variant	YBX3	NM_003651.4:p.Arg236Trp/c.706C>T	Cgg/Tgg	MODERATE	COSM3676352(1)	0.00139776	0.0069	rs75023229	0.01(D)	0.908(P)	0.000100(D)	1.000(D)	1.52(T)	H1ESC:H3K36me3,NH-A:H3K36me3,HUVEC:H3K36me3,GM12878:H3K36me3,K562:H3K36me3,HMEC:H3K36me3,HSMM:H3K36me3,IMR90:H3K36me3,NHEK:H3K36me3,HepG2:H3K36me3,HeLa-S3:H3K36me3,GM06990:H3K36me3				Main Curve Direction
chr12	121757575	T	C	3	0.0576923	3	0	0	0	0.018562	1	missense_variant	ANAPC5	NM_016237.4:p.Asn521Ser/c.1562A>G	aAt/aGt	MODERATE		0.000998403	0.005	rs115171904	0.32(T)	0.074,0.073,0.428,0.024(B,B,B,B)	0.000004(D)	1.000(D)		H1ESC:H3K36me3,NH-A:H3K36me3,HUVEC:H3K36me3,GM12878:H3K36me3,HMEC:H3K36me3,K562:H3K36me3,HSMM:H3K36me3,IMR90:H3K36me3,NHEK:H3K36me3,HepG2:H3K36me3,GM06990:H3K36me3				Main Curve Direction
chr13	112723060	C	T	4	0.0769231	4	1	0.00699301	1	0.0192017	1	missense_variant	SOX1	NM_005986.2:p.Ala363Val/c.1088C>T	gCg/gTg	MODERATE					0.17(T)	0.004(B)		0.561(D)	-1.68(D)	HUVEC:H3K27me3,H1ESC:H3K27me3,H1ESC:DNase1,NH-A:H3K27me3,HMEC:H3K27me3,NHEK:H3K27me3,IMR90:H3K27me3,HSMM:H3K27me3				Main Curve Direction
chr14	93119190	G	A	3	0.0576923	3	0	0	0	0.018562	1	missense_variant	RIN3	NM_024832.3:p.Arg599His/c.1796G>A	cGc/cAc	MODERATE		0.000199681	0.001	rs200221185	0.01(D)	0.999,0.972,0.958,0.997(D,D,D,D)	0.000000(D)	1.000(D)	2.72(T)	CD4:H3K18ac,GM12878:H3K4me3,CD4:H4K91ac,GM12878:H3K27ac,HUVEC:H3K36me3,GM12878:H3K36me3,CD4:H3K4me3,CD4:H4K20me1,CD4:H3K27ac,GM12878:Yy1,GM06990:H3K4me3,IMR90:H3K36me3,GM12878:PolII,NHEK:H3K36me3,HepG2:H3K36me3,GM12878:H3K9ac,CD4:H2BK120ac,GM12878:DNase1,GM12878:H3K4me2				Main Curve Direction
chr15	27773109	C	T	3	0.0576923	3	0	0	0	0.018562	1	missense_variant	GABRG3	NM_033223.4:p.Pro365Ser/c.1093C>T	Cct/Tct	MODERATE		0.000798722	0.003	rs201427468	0.71(T)	0.025(B)	0.528379(N)	1.000(D)	-2.25(D)					Main Curve Direction
chr16	69718796	C	G	3	0.0576923	3	0	0	0	0.018562	1	missense_variant	NFAT5	NM_138713.3:p.Ala566Gly/c.1697C>G	gCt/gGt	MODERATE		0.00139776	0.005	rs150693156	0.31(T)	0.138,0.084,0.13,0.173(B,B,B,B)	0.000017(D)	1.000(D)	1.55,1.55,1.55,1.55(T,T,T,T)	HUVEC:H3K36me3,GM12878:H3K36me3,HMEC:H3K36me3,K562:H3K36me3,HSMM:H3K36me3,IMR90:H3K36me3,NHEK:H3K36me3,HepG2:H3K36me3,GM06990:H3K36me3				Main Curve Direction
chr17	2275727	G	A	3	0.0576923	3	0	0	0	0.018562	1	missense_variant	SGSM2	NM_014853.2:p.Gly578Glu/c.1733G>A	gGg/gAg	MODERATE		0.00159744	0.0079	rs370101570	0.33(T)	0.019,0.38,0.202,0.487(B,B,B,P)	0.000003(D)	0.907(D)	2.87,2.86(T,T)	H1ESC:H3K36me3,HUVEC:H3K36me3,GM12878:H3K36me3,IMR90:H3K36me3,NHEK:H3K36me3,HepG2:H3K36me3,GM06990:H3K36me3				Main Curve Direction
chr17	48191365	C	T	2	0.0384615	3	0	0	0	0.018562	1	missense_variant	SAMD14	NM_174920.3:p.Glu369Lys/c.1105G>A	Gaa/Aaa	MODERATE		0.00139776	0.006	rs115926127	0.02(D)	0.579,0.769(P,P)	0.003204(N)	1.000(D)	0.87,0.87,0.87(T,T,T)	HUVEC:H3K36me3,IMR90:H3K36me3,HepG2:H3K27me3				Main Curve Direction
chr17	61559038	G	A	4	0.0769231	4	1	0.00699301	1	0.0192017	1	missense_variant	ACE	NM_000789.3:p.Asp353Asn/c.1057G>A	Gac/Aac	MODERATE		0.000998403	0.002	rs148193919	0.12(T)	0.92,0.442,0.249(D,B,B)	0.000054(D)	1.000(D)	0.8,0.8,0.8(T,T,T)	HUVEC:H3K36me3,HepG2:H3K27me3				Main Curve Direction
chr19	13869786	G	T	4	0.0769231	4	2	0.013986	2	0.0457721	1	missense_variant	CCDC130	NM_030818.2:p.Arg121Leu/c.362G>T	cGc/cTc	MODERATE		0.00239617	0.0089	rs142208784	0.3(T)	0.674,0.993(P,D)	0.000000(D)	1.000(D)	1.47(T)	H1ESC:H3K36me3,NH-A:H3K36me3,HUVEC:H3K36me3,GM12878:H3K36me3,HMEC:H3K36me3,K562:H3K36me3,HSMM:H3K36me3,IMR90:H3K36me3,NHEK:H3K36me3,HepG2:H3K36me3,HeLa-S3:H3K36me3,GM06990:H3K36me3				Main Curve Direction
chr19	1611723	G	T	3	0.0576923	3	0	0	0	0.018562	1	missense_variant	TCF3	NM_003200.3:p.Pro650Thr/c.1948C>A	Ccc/Acc	MODERATE		0.000599042	0.003	rs7252811	0.04(D)	0.999,0.996,0.926,0.93(D,D,D,D)	0.000002(D)	1.000(D)	2.24,2.21,0.87(T,T,T)	H1ESC:H3K36me3,NH-A:H3K36me3,HUVEC:H3K36me3,GM12878:H3K36me3,HMEC:H3K36me3,K562:H3K36me3,HSMM:H3K36me3,IMR90:H3K36me3,GM12878:PolII,NHEK:H3K36me3,HepG2:H3K36me3,HeLa-S3:H3K36me3,GM06990:H3K36me3				Main Curve Direction
chr19	48639372	C	T	3	0.0576923	3	0	0	0	0.018562	1	missense_variant	LIG1	NM_000234.2:p.Gly448Arg/c.1342G>A	Gga/Aga	MODERATE		0.000798722	0.004	rs139908769	0.1(T)	0.867,1.0,0.965(P,D,D)	0.000001(N)	1.000(D)	2.08,2.08,2.08(T,T,T)	H1ESC:H3K36me3,HUVEC:H3K36me3,GM12878:H3K36me3,HMEC:H3K36me3,K562:H3K36me3,IMR90:H3K36me3,HepG2:H3K36me3,GM06990:H3K36me3				Main Curve Direction
chr2	163134070	C	A	3	0.0576923	3	0	0	0	0.018562	1	missense_variant	IFIH1	NM_022168.3:p.Glu633Asp/c.1899G>T	gaG/gaT	MODERATE		0.000199681	0.001		0.04(D)	0.924(D)	0.000560(D)	0.990(N)	3.33(T)	CD4:H3K36me3,NHEK:H3K36me3,HepG2:H3K36me3,GM06990:H3K36me3				Main Curve Direction
chr2	31420143	C	T	5	0.0961538	5	3	0.020979	3	0.0342534	1	missense_variant	CAPN14	NM_001145122.1:p.Val283Met/c.847G>A	Gtg/Atg	MODERATE		0.0235623	0.0159	rs72797147	0(D)	0.834,0.788(P,P)	0.266619(U)	1.000(N)	-2.42,-2.42(D,D)	IMR90:H3K27me3,HepG2:H3K27me3				Main Curve Direction
chr2	54023133	A	G	5	0.0961538	5	3	0.020979	3	0.0342534	1	missense_variant	ERLEC1	NM_015701.4:p.Ser111Gly/c.331A>G	Agc/Ggc	MODERATE		0.00379393	0.0179	rs192316706	1(T)	0.012,0.021,0.012(B,B,B)	0.000000(D)	0.999(D)	1.01,1.05(T,T)	H1ESC:H3K36me3,NH-A:H3K36me3,HUVEC:H3K36me3,HMEC:H3K36me3,K562:H3K36me3,HSMM:H3K36me3,IMR90:H3K36me3,NHEK:H3K36me3,HepG2:H3K36me3,GM06990:H3K36me3				Main Curve Direction
chr2	71801442	C	T	3	0.0576923	3	0	0	0	0.018562	1	missense_variant	DYSF	NM_001130987.1:p.Arg1115Cys/c.3343C>T	Cgc/Tgc	MODERATE		0.000399361	0.002	rs147483765	0(D)	1.0,0.999,0.999,0.999,0.975,0.983,0.975,0.983,0.999,0.975,0.994,0.997,0.999,0.998(D,D,D,D,D,D,D,D,D,D,D,D,D,D)	0.000000(D)	1.000(D)	-1.81,-1.81,-1.81,-1.82,-1.81,-1.81,-1.81,-1.82,-1.81,-1.81,-1.81(D,D,D,D,D,D,D,D,D,D,D)	HUVEC:H3K36me3,HSMM:H3K36me3,NHEK:H3K36me3,IMR90:H3K27me3				Main Curve Direction
chr20	34257566	C	T	4	0.0769231	4	2	0.013986	2	0.0457721	1	missense_variant	NFS1	NM_021100.4:p.Ser451Asn/c.1352G>A	aGc/aAc	MODERATE		0.000998403	0.004	rs189748482	0.02(D)	0.02,0.001(B,B)	0.000000(D)	1.000(D)	1.88,2.93,2.93,0.93,1.93(T,T,T,T,T)	H1ESC:H3K36me3,NH-A:H3K36me3,HUVEC:H3K36me3,GM12878:H3K36me3,HMEC:H3K36me3,K562:H3K36me3,HSMM:H3K36me3,IMR90:H3K36me3,CD4:H3K36me3,NHEK:H3K36me3,HepG2:H3K36me3,HeLa-S3:H3K36me3,GM06990:H3K36me3				Main Curve Direction
chr4	121957565	G	T	4	0.0769231	4	2	0.013986	2	0.0457721	1	missense_variant	NDNF	NM_024574.3:p.Gln521Lys/c.1561C>A	Caa/Aaa	MODERATE		0.00239617	0.0119	rs147508531	0.55(T)	0.096(B)	0.000480(D)	0.998(D)		GM06990:H3K27me3				Main Curve Direction
chr4	187117196	A	G	3	0.0576923	3	0	0	0	0.018562	1	missense_variant	CYP4V2	NM_207352.3:p.Met123Val/c.367A>G	Atg/Gtg	MODERATE		0.00119808	0.005	rs149684063	0.48(T)	0.0(B)	0.206981(N)	0.000(A)	-1.95(D)	K562:H3K36me3,HSMM:H3K36me3,IMR90:H3K36me3,NHEK:H3K36me3,GM06990:H3K36me3		RCV000032541.2		Main Curve Direction
chr4	187539275	A	G	3	0.0576923	3	0	0	0	0.018562	1	missense_variant	FAT1	NM_005245.3:p.Leu2822Pro/c.8465T>C	cTg/cCg	MODERATE		0.00159744	0.0079	rs144689051	0.27(T)	0.922(D)	0.000125(D)	1.000(D)	0.67(T)	H1ESC:H3K36me3,NH-A:H3K36me3,HMEC:H3K36me3,HSMM:H3K36me3,IMR90:DNase1,IMR90:H3K36me3,NHEK:H3K36me3,HepG2:H3K36me3				Main Curve Direction
chr5	140182074	G	A	4	0.0769231	4	2	0.013986	2	0.0457721	1	missense_variant	PCDHA3	NM_018906.2:p.Gly431Asp/c.1292G>A	gGc/gAc	MODERATE		0.00359425	0.0179		0(D)	1.0,1.0(D,D)	0.000719(U)	1.000(D)	-0.07,-0.07(T,T)	H1ESC:H3K36me3,CD4:H3K79me3				Main Curve Direction
chr5	171523555	C	T	3	0.0576923	3	0	0	0	0.018562	1	missense_variant	STK10	NM_005990.3:p.Val294Ile/c.880G>A	Gtc/Atc	MODERATE		0.000399361	0.002	rs377461679	0.36(T)	0.302(B)	0.000001(D)	1.000(D)	-0.12(T)	HUVEC:H3K36me3,GM12878:H3K36me3,HMEC:H3K36me3,CD4:H4K20me1,IMR90:H3K36me3,K562:H3K27me3,NHEK:H3K36me3,HepG2:H3K36me3,GM06990:H3K36me3				Main Curve Direction
chr7	103124173	T	C	3	0.0576923	3	0	0	0	0.018562	1	missense_variant	RELN	NM_005045.3:p.Thr3370Ala/c.10108A>G	Acc/Gcc	MODERATE	COSM1581585(1)	0.000199681	0.001		0.02(D)	0.217,0.935(B,D)	0.000001(D)	1.000(D)	1.91,1.91,1.91(T,T,T)	GM12878:H3K27me3,K562:H3K36me3,IMR90:H3K36me3,HeLa-S3:H3K27me3,HepG2:H3K36me3				Main Curve Direction
chr7	12689137	G	A	3	0.0576923	3	0	0	0	0.018562	1	missense_variant	SCIN	NM_001112706.2:p.Asp643Asn/c.1927G>A	Gat/Aat	MODERATE	COSM4006615(1)	0.0209665	0.0099	rs76638693	0.04(D)	0.955(D)	0.000007(D)	1.000(D)	0.51,0.51,0.51(T,T,T)	NHEK:DNase1				Main Curve Direction
chr7	99771569	G	A	3	0.0576923	3	0	0	0	0.018562	1	missense_variant	GPC2	NM_152742.1:p.Pro261Ser/c.781C>T	Ccc/Tcc	MODERATE					0.43(T)	1.0(D)	0.000000(D)	1.000(D)	0.25(T)	H1ESC:H3K36me3,HUVEC:H3K36me3,IMR90:H3K36me3,NHEK:H3K36me3				Main Curve Direction
chr9	104188842	C	G	6	0.115385	6	3	0.020979	3	0.0129672	1	missense_variant	ALDOB	NM_000035.3:p.Glu207Gln/c.619G>C	Gag/Cag	MODERATE		0.00439297	0.0208	rs3739721	0.03(D)	0.761(P)	0.000000(D)	1.000(D)	-2.26(D)					Main Curve Direction
chr9	137777132	G	A	0	0	0	11	0.0769231	12	0.0414878	1	missense_variant	FCN2	NM_004108.2:p.Gly117Ser/c.349G>A	Ggc/Agc	MODERATE	COSM1569374(1)	0.00299521	0.0149	rs12684476	0.03(D)	0.952,0.996(D,D)	0.000942(U)	1.000(D)	1.27,1.27(T,T)	GM12878:H3K36me3,K562:H3K27me3,NHEK:H3K27me3,IMR90:H3K27me3,HepG2:H3K27me3				Main Curve Direction
chr9	33923243	C	A	3	0.0576923	3	0	0	0	0.018562	1	missense_variant	UBAP2	NM_018449.3:p.Gly982Val/c.2945G>T	gGt/gTt	MODERATE		0.00119808	0.006	rs201362659	0.1(T)	0.88,0.88,0.817,0.661(P,P,P,P)	0.000329(D)	1.000(D)	2.42,2.42,2.42,0.71,2.17,2.2(T,T,T,T,T,T)	H1ESC:H3K36me3,NH-A:H3K36me3,HUVEC:H3K36me3,GM12878:H3K36me3,K562:H3K36me3,HMEC:H3K36me3,HSMM:H3K36me3,HepG2:PolII,IMR90:H3K36me3,CD4:H3K36me3,GM12878:PolII,NHEK:H3K36me3,HepG2:H3K36me3,HeLa-S3:H3K36me3,GM06990:H3K36me3				Main Curve Direction
chr9	86518650	G	C	4	0.0769231	4	1	0.00699301	1	0.0192017	1	missense_variant	KIF27	NM_017576.2:p.Phe261Leu/c.783C>G	ttC/ttG	MODERATE	COSM94583(1)	0.000998403	0.005	rs193285297	1(T)	0.202,0.998,0.96(B,D,D)	0.000011(D)	1.000(D)	-0.34,-0.34,-0.34(T,T,T)	NHEK:H3K36me3				Main Curve Direction
chr1	100733749	G	A	0	0	0	2	0.0512821	2	0.0395887	1	missense_variant	RTCA	NM_001130841.1:p.Cys76Tyr/c.227G>A	tGt/tAt	MODERATE					0(D)	0.973,0.94(D,D)	0.000000(D)	1.000(D)		H1ESC:H3K36me3,IMR90:H3K36me3,NHEK:H3K36me3,NH-A:H3K36me3,HUVEC:H3K36me3,HepG2:H3K36me3,GM12878:H3K36me3,HMEC:H3K36me3,K562:H3K36me3,GM12878:H3K79me2,HSMM:H3K36me3,GM06990:H3K36me3,GM12878:H3K4me2				Sex
chr1	10720270	G	A	0	0	0	2	0.0512821	2	0.0395887	1	missense_variant	CASZ1	NM_001079843.2:p.Arg277Trp/c.829C>T	Cgg/Tgg	MODERATE	COSM1732796(1)	0.00119808	0.006	rs3748686	0(D)	0.967,0.857,0.857,0.011(D,P,P,B)	0.307396(N)	0.962(N)		K562:H3K27me3,NHEK:H3K36me3,GM12878:H3K36me3,GM06990:H3K36me3				Sex
chr1	117307219	C	T	0	0	0	2	0.0512821	2	0.0395887	1	missense_variant	CD2	NM_001767.3:p.Arg243Trp/c.727C>T	Cgg/Tgg	MODERATE					0(D)	0.998,0.995(D,D)	0.003467(N)	1.000(N)	0.75(T)	CD4:H3K36me3,CD4:DNase1,K562:CTCF,CD4:PolII,HepG2:H3K27me3				Sex
chr1	153654274	G	C	0	0	0	2	0.0512821	2	0.0395887	1	missense_variant	NPR1	NM_000906.3:p.Gly377Ala/c.1130G>C	gGg/gCg	MODERATE					0.07(T)	0.889(P)	0.000001(D)	1.000(D)	-1.25(T)	H1ESC:H3K36me3,GM06990:H3K27me3,HUVEC:H3K27me3,GM12878:H3K27me3,HUVEC:H3K36me3,GM12878:H3K36me3,H1ESC:H3K27me3,NH-A:H3K27me3,HMEC:H3K27me3,K562:H3K27me3,NHEK:H3K27me3,IMR90:H3K27me3,HSMM:H3K27me3,HeLa-S3:H3K36me3,HepG2:H3K27me3				Sex
chr1	154099857	T	C	0	0	0	2	0.0512821	2	0.0395887	1	missense_variant	NUP210L	NM_207308.2:p.Glu372Gly/c.1115A>G	gAg/gGg	MODERATE				rs371134464	0.36(T)	0.994,0.994(D,D)	0.007512(N)	1.000(D)	3.33,3.33(T,T)					Sex
chr1	158747151	A	C	0	0	0	2	0.0512821	2	0.0395887	1	missense_variant	OR6N2	NM_001005278.1:p.Ile92Ser/c.275T>G	aTt/aGt	MODERATE		0.000798722	0.004	rs188248742	0(D)	0.997(D)	0.001537(N)	0.954(D)	7.08(T)					Sex
chr1	160851872	A	G	0	0	0	2	0.0512821	2	0.0395887	1	missense_variant	ITLN1	NM_017625.2:p.Cys94Arg/c.280T>C	Tgc/Cgc	MODERATE		0.000199681	0.001		0(D)	1.0(D)	0.000001(D)	1.000(D)	-4.13(D)	H1ESC:H3K36me3				Sex
chr1	167095134	C	T	0	0	0	2	0.0512821	2	0.0395887	1	missense_variant	DUSP27	NM_001080426.1:p.Arg256Cys/c.766C>T	Cgt/Tgt	MODERATE	COSM899030(1)	0.000599042	0.003	rs141233283	0(D)	0.999(D)	0.000012(D)	1.000(D)	-0.37,-0.37,-0.37(T,T,T)	GM12878:H3K36me3,K562:H3K27me3,NHEK:H3K27me3,HepG2:H3K27me3				Sex
chr1	167096035	T	C	0	0	0	2	0.0512821	2	0.0395887	1	missense_variant	DUSP27	NM_001080426.1:p.Phe556Ser/c.1667T>C	tTt/tCt	MODERATE		0.000599042	0.003	rs199862394	0(D)	0.878(P)	0.010438(N)	0.865(D)	3.5,3.5,3.5(T,T,T)	GM06990:H3K27me3,GM12878:H3K36me3,K562:H3K27me3,NHEK:H3K27me3,HepG2:H3K27me3				Sex
chr1	183184617	G	A	0	0	0	2	0.0512821	2	0.0395887	1	missense_variant	LAMC2	NM_005562.2:p.Gly100Arg/c.298G>A	Gga/Aga	MODERATE					0(D)	0.995,0.969(D,D)	0.000004(D)	1.000(D)	-0.97,-0.97(T,T)	HUVEC:H3K27me3,HMEC:H3K36me3,NHEK:H3K36me3,HepG2:H3K27me3				Sex
chr1	228468440	G	C	0	0	0	2	0.0512821	2	0.0395887	1	missense_variant	OBSCN	NM_001271223.2:p.Gly3143Arg/c.9427G>C	Ggc/Cgc	MODERATE		0.000599042	0.001		0(D)	0.995,0.973,1.0(D,D,D)	0.000023(D)	1.000(D)	2.3,2.3,2.3(T,T,T)	H1ESC:H3K36me3,IMR90:H3K36me3,NHEK:H3K36me3,HepG2:H3K27me3				Sex
chr1	228612837	G	A	0	0	0	3	0.0769231	3	0.00775449	1	missense_variant	HIST3H3	NM_003493.2:p.Arg64Cys/c.190C>T	Cgc/Tgc	MODERATE		0.000998403	0.005	rs201294185	0.02(D)	0.134(B)	0.001156(N)	0.998(D)	0.81(T)	H1ESC:H3K36me3,K562:PolII,K562:H3K36me3,H1ESC:H3K27me3,IMR90:H3K36me3,HeLa-S3:PolII,GM12878:PolII				Sex
chr1	25570058	T	C	0	0	0	2	0.0512821	2	0.0395887	1	missense_variant	RSRP1	NM_020317.3:p.Ile247Val/c.739A>G	Ata/Gta	MODERATE		0.000399361	0.002		0.04(D)	0.372(B)	0.014164(N)	1.000(D)	0.95,0.84(T,T)	H1ESC:H3K36me3,IMR90:H3K36me3,NHEK:H3K36me3,NH-A:H3K36me3,HUVEC:H3K36me3,HepG2:H3K36me3,GM12878:H3K36me3,HMEC:H3K36me3,K562:H3K36me3,HeLa-S3:H3K36me3,HSMM:H3K36me3,GM06990:H3K36me3,NHEK:DNase1				Sex
chr1	32204230	C	G	0	0	0	2	0.0512821	2	0.0395887	1	missense_variant	BAI2	NM_001294335.1:p.Gly868Ala/c.2603G>C	gGg/gCg	MODERATE		0.000399361	0.001	rs202245577	0.03(D)	0.91,0.994,0.987,0.987,0.972,0.987(D,D,D,D,D,D)	0.000913(D)	1.000(D)	1.51,1.64,0.8,0.8,1.87,0.83,0.83,1.51,0.82,1.53(T,T,T,T,T,T,T,T,T,T)	H1ESC:H3K36me3,IMR90:H3K36me3,K562:H3K27me3,GM12878:H3K36me3,HepG2:H3K27me3				Sex
chr1	41223946	G	A	0	0	0	2	0.0512821	2	0.0395887	1	missense_variant	NFYC	NM_001142588.1:p.Ala181Thr/c.541G>A	Gca/Aca	MODERATE	COSM4007972(1)				0.03(D)	0.005,0.03,0.008,0.001,0.012,0.005,0.005,0.981(B,B,B,B,B,B,B,D)	0.000001(N)	1.000(D)	0.97,0.97,0.97,0.97,0.97,0.96,0.97,0.97,0.97,0.97,1.45,0.97(T,T,T,T,T,T,T,T,T,T,T,T)	H1ESC:H3K36me3,IMR90:H3K36me3,NHEK:H3K36me3,NH-A:H3K36me3,HUVEC:H3K36me3,HepG2:H3K36me3,GM12878:H3K36me3,HMEC:H3K36me3,K562:H3K36me3,HepG2:H3K27ac,HeLa-S3:H3K36me3,HSMM:H3K36me3,GM06990:H3K36me3				Sex
chr1	52828383	C	T	2	0.0128205	2	5	0.128205	5	0.00429185	1	missense_variant	CC2D1B	NM_032449.2:p.Met35Ile/c.105G>A	atG/atA	MODERATE		0.00239617	0.0089	rs183845075	0.1(T)	0.03(B)	0.000235(D)	1.000(D)	1.92,1.92(T,T)	H1ESC:H3K36me3,IMR90:H3K36me3,CD4:H2BK5me1,NHEK:H3K36me3,NH-A:H3K36me3,HUVEC:H3K36me3,HepG2:H3K36me3,GM12878:H3K36me3,K562:H3K36me3,HMEC:H3K36me3,HeLa-S3:H3K36me3,HSMM:H3K36me3,CD4:H4K20me1,GM06990:H3K36me3				Sex
chr1	979022	G	A	0	0	0	2	0.0512821	2	0.0395887	1	missense_variant	AGRN	NM_198576.3:p.Asp570Asn/c.1708G>A	Gac/Aac	MODERATE				rs374232667	0.08(T)	0.999(D)	0.000002(D)	1.000(D)	-2.38(D)	H1ESC:H3K36me3,IMR90:H3K36me3,NHEK:H3K36me3,HUVEC:H3K36me3,HepG2:H3K36me3,GM12878:H3K36me3,HMEC:H3K36me3,K562:H3K36me3,GM06990:H3K36me3				Sex
chr10	103348155	A	C	0	0	0	3	0.0769231	4	0.00150281	1	missense_variant	DPCD	NM_015448.1:p.Asp21Ala/c.62A>C	gAc/gCc	MODERATE		0.000998403	0.004	rs3730458	0.02(D)	0.996,0.878(D,P)	0.000000(D)	1.000(D)	1.26,1.26,1.26(T,T,T)	NHEK:H3K9ac,CD4:H2AZ,HepG2:Gabp,K562:H3K4me3,HepG2:H3K4me2,HSMM:H2AZ,HeLa-S3:DNase1,K562:PolII,NHEK:H3K4me3,GM12878:H3K4me3,HepG2:Sin3Ak20,HUVEC:H3K4me3,K562:Tr4,HeLa-S3:Max,CD4:DNase1,GM12878:Gabp,HUVEC:PolII,H1ESC:H3K4me2,GM12878:SIX5,HeLa-S3:H3K4me2,IMR90:DNase1,H1ESC:DNase1,CD4:H3K4me3,H1ESC:Gabp,HMEC:H3K4me2,HepG2:PolII,GM12878:ELF1,GM12878:Yy1,H1ESC:H3K4me3,GM06990:H3K4me3,GM12878:Egr1,HUVE…				Sex
chr10	114194203	T	C	0	0	0	2	0.0512821	2	0.0395887	1	missense_variant	ZDHHC6	NM_022494.1:p.Tyr252Cys/c.755A>G	tAt/tGt	MODERATE					0.17(T)	0.614,0.41(P,B)	0.000687(D)	1.000(D)	0.64,-0.1(T,T)	H1ESC:H3K36me3,NH-A:H3K36me3,HUVEC:H3K36me3,K562:H3K36me3,HMEC:H3K36me3,HSMM:H3K36me3,IMR90:H3K36me3,NHEK:H3K36me3,HepG2:H3K36me3,HeLa-S3:H3K36me3,GM06990:H3K36me3				Sex
chr10	50374953	C	G	0	0	0	2	0.0512821	2	0.0395887	1	missense_variant	C10orf128	NM_001288743.1:p.Asp67His/c.199G>C	Gac/Cac	MODERATE		0.00599042	0.0208	rs118189413	0(D)	0.974,0.974,0.929,0.974(D,D,D,D)	0.259378(N)	1.000(N)	0.06,0.14,0.06,0.02,0.03(T,T,T,T,T)	K562:H3K27ac,K562:H3K4me1,GM12878:H3K36me3,K562:H3K36me3,K562:E2F6,NHEK:H3K27me3,HepG2:H3K27me3,GM06990:H3K36me3,K562:DNase1				Sex
chr10	50740626	C	T	0	0	0	2	0.0512821	2	0.0395887	1	missense_variant	ERCC6	NM_000124.3:p.Val129Met/c.385G>A	Gtg/Atg	MODERATE		0.00139776	0.0069	rs116360202	0.02(D)	0.0,0.003(B,B)		1.000(D)	-1.69,0.9,3.36,3.36(D,T,T,T)	H1ESC:H3K36me3,NH-A:H3K36me3,HUVEC:H3K36me3,GM12878:H3K36me3,K562:H3K36me3,HMEC:H3K36me3,HSMM:H3K36me3,CD4:H4K20me1,IMR90:H3K36me3,CD4:H2BK5me1,CD4:H3K36me3,NHEK:H3K36me3,HepG2:H3K36me3,HeLa-S3:H3K36me3,GM06990:H3K36me3				Sex
chr11	117034600	A	G	0	0	0	2	0.0512821	2	0.0395887	1	missense_variant	PAFAH1B2	NM_002572.3:p.Ile135Val/c.403A>G	Att/Gtt	MODERATE					0.46(T)	0.023,0.014,0.005(B,B,B)	0.000000(D)	1.000(D)	1.06,0.85,1.03(T,T,T)	H1ESC:H3K36me3,NH-A:H3K36me3,HUVEC:H3K36me3,GM12878:H3K36me3,K562:H3K36me3,HMEC:H3K36me3,HSMM:H3K36me3,IMR90:H3K36me3,NHEK:H3K36me3,HepG2:H3K36me3,HeLa-S3:H3K36me3,GM06990:H3K36me3				Sex
chr11	118531335	T	C	1	0.00641026	1	3	0.0769231	3	0.0265095	1	missense_variant	TREH	NM_007180.2:p.Ile339Val/c.1015A>G	Atc/Gtc	MODERATE		0.00319489	0.0129	rs140687140	0.12(T)	0.478,0.17,0.189(P,B,B)	0.000581(D)	0.879(D)	0.86,0.86,0.86,0.86,0.86(T,T,T,T,T)	GM06990:H3K27me3,GM12878:H3K27me3,IMR90:H3K36me3,NHEK:H3K27me3				Sex
chr11	36484062	G	A	0	0	0	2	0.0512821	2	0.0395887	1	missense_variant	PRR5L	NM_001160167.1:p.Ala295Thr/c.883G>A	Gcc/Acc	MODERATE					0.26(T)	0.973,0.997(D,D)	0.000026(D)	1.000(D)	-2.58,-2.58,-2.58(D,D,D)	H1ESC:H3K36me3,GM12878:H3K27me3,GM12878:H3K36me3,K562:H3K27me3,NHEK:H3K36me3,HepG2:H3K27me3				Sex
chr11	57982355	A	G	0	0	0	2	0.0512821	2	0.0395887	1	missense_variant	OR1S1	NM_001004458.1:p.Met47Val/c.139A>G	Atg/Gtg	MODERATE		0.000199681	0.001	rs146809144	0.04(D)	0.986(D)	0.001497(N)	1.000(N)	7.46(T)					Sex
chr11	63233686	G	C	0	0	0	2	0.0512821	2	0.0395887	1	missense_variant	HRASLS5	NM_054108.3:p.Arg215Gly/c.643C>G	Cgt/Ggt	MODERATE		0.000399361	0.002		0(D)	0.995,0.735,0.827(D,P,P)	0.006473(N)	0.933(D)	1.63,1.63,1.63(T,T,T)	HUVEC:H3K27me3,GM12878:H3K36me3,K562:H3K27me3,NHEK:H3K27me3,HeLa-S3:H3K27me3,IMR90:H3K27me3				Sex
chr11	637554	G	A	0	0	0	2	0.0512821	2	0.0395887	1	missense_variant	DRD4	NM_000797.3:p.Ala84Thr/c.250G>A	Gct/Act	MODERATE	COSM1582103(1)	0.00239617	0.0119	rs145562859	0(D)	0.89(P)	0.000062(U)	0.991(D)	2.12(T)	H1ESC:H3K9ac,HUVEC:H3K27me3,GM12878:H3K27me3,H1ESC:H3K4me2,K562:H3K36me3,H1ESC:H3K27me3,H1ESC:DNase1,CD4:H4K20me1,H1ESC:H3K4me3,NH-A:H3K27me3,HUVEC:DNase1,IMR90:H3K36me3,HMEC:H3K27me3,NHEK:H3K27me3,NHEK:H3K36me3,IMR90:H3K27me3,HepG2:H3K36me3				Sex
chr11	64121190	C	G	4	0.025641	4	5	0.128205	5	0.0183148	1	missense_variant	CCDC88B	NM_032251.5:p.Asp1279Glu/c.3837C>G	gaC/gaG	MODERATE	COSM74051(1)	0.00579073	0.0169	rs80109197	0.02(D)	0.296,0.009,0.107,0.296(B,B,B,B)		1.000(D)	-0.13,-0.13(T,T)	GM12878:H3K36me3,CD4:H3K36me3,HepG2:H3K27me3,GM06990:H3K36me3				Sex
chr11	8494755	T	G	3	0.0192308	3	4	0.102564	4	0.0320167	1	missense_variant	STK33	NM_001289061.1:p.Glu98Asp/c.294A>C	gaA/gaC	MODERATE	COSM3998611(1)	0.00299521	0.0149	rs34525052	0.22(T)	0.079(B)	0.000031(D)	1.000(D)	-0.53,-0.53,-0.53,-0.53,-0.5,-0.58,-0.33,0.31,1.34(T,T,T,T,T,T,T,T,T)	NHEK:H3K27me3				Sex
chr12	116422120	G	A	0	0	0	2	0.0512821	2	0.0395887	1	missense_variant	MED13L	NM_015335.4:p.Arg1466Cys/c.4396C>T	Cgc/Tgc	MODERATE	COSM1581219(1)	0.000798722	0.004		0(D)	0.183(B)	0.000191(D)	1.000(D)	0.41(T)	NH-A:H3K36me3,HUVEC:H3K36me3,GM12878:H3K36me3,K562:H3K36me3,HMEC:H3K36me3,HSMM:H3K36me3,IMR90:H3K36me3,NHEK:H3K36me3,HepG2:H3K36me3				Sex
chr12	122337547	G	T	0	0	0	2	0.0512821	2	0.0395887	1	missense_variant	PSMD9	NM_002813.6:p.Gln83His/c.249G>T	caG/caT	MODERATE					0.11(T)	0.982,0.987(D,D)	0.000000(D)	1.000(D)	1.99,1.99,1.99,1.99(T,T,T,T)	H1ESC:H3K36me3,NH-A:H3K36me3,HUVEC:H3K36me3,GM12878:H3K36me3,HMEC:H3K36me3,K562:H3K36me3,HSMM:H3K36me3,IMR90:H3K36me3,NHEK:H3K36me3,HepG2:H3K36me3,HeLa-S3:H3K36me3,GM06990:H3K36me3				Sex
chr12	125450253	C	T	2	0.0128205	2	6	0.153846	6	0.00107779	0.852714	missense_variant	DHX37	NM_032656.3:p.Asp566Asn/c.1696G>A	Gac/Aac	MODERATE		0.00239617	0.0119	rs114167123	0.3(T)	0.945(D)	0.000019(D)	1.000(D)	4.01,3.95(T,T)	H1ESC:H3K36me3,HUVEC:H3K36me3,GM12878:H3K36me3,HMEC:H3K36me3,K562:H3K36me3,IMR90:H3K36me3,CD4:H3K36me3,NHEK:H3K36me3,HepG2:H3K36me3,HeLa-S3:H3K36me3,GM06990:H3K36me3				Sex
chr12	49374251	G	A	1	0.00641026	1	3	0.0769231	3	0.0265095	1	missense_variant	WNT1	NM_005430.3:p.Val135Ile/c.403G>A	Gtc/Atc	MODERATE					0.04(D)	0.23(B)	0.005102(N)	1.000(D)	-1.28(T)	H1ESC:H3K36me3,HepG2:H3K4me2,GM06990:H3K27me3,HUVEC:H3K27me3,GM12878:H3K27me3,CD4:DNase1,H1ESC:H3K4me2,GM12878:H3K36me3,H1ESC:H3K27me3,H1ESC:DNase1,NH-A:H3K27me3,HUVEC:DNase1,HMEC:H3K27me3,K562:H3K27me3,NHEK:H3K27me3,HepG2:H3K4me3,IMR90:H3K27me3,HSMM:H3K27me3,HepG2:H3K27me3				Sex
chr12	53238485	T	C	0	0	0	2	0.0512821	2	0.0395887	1	missense_variant	KRT78	NM_173352.3:p.Gln260Arg/c.779A>G	cAg/cGg	MODERATE					0.02(D)	0.761(P)	0.253707(N)	0.999(N)	-2.53,-2.53,-2.53(D,D,D)	GM12878:H3K36me3,K562:H3K27me3,NHEK:H3K27me3,IMR90:H3K27me3,HepG2:H3K27me3				Sex
chr12	62861043	G	A	0	0	0	3	0.0769231	3	0.00775449	1	missense_variant	MON2	NM_015026.2:p.Ser19Asn/c.56G>A	aGc/aAc	MODERATE		0.00399361	0.0198	rs78504538		0.003,0.007,0.025,0.01(B,B,B,B)	0.000058(D)	1.000(D)	0.41,0.42,0.41,0.42,0.42,0.42,0.43(T,T,T,T,T,T,T)	NHEK:H3K9ac,CD4:H2AZ,NHEK:H3K27ac,K562:H3K4me3,HepG2:H3K4me2,HSMM:H2AZ,HeLa-S3:DNase1,CD4:H3K18ac,H1ESC:H3K9ac,HMEC:H3K9ac,HeLa-S3:H3K79me2,NHEK:H3K4me3,IMR90:H3K9ac,CD4:H2BK5ac,K562:H3K27ac,GM12878:H3K4me3,HUVEC:H3K4me3,CD4:H4K91ac,CD4:DNase1,GM12878:H3K27ac,HSMM:H3K27ac,HeLa-S3:H3K9ac,CD4:H2BK20ac,HSMM:H3K4me2,H1ESC:H3K4me2,HUVEC:H3K9ac,IMR90:H3K4me2,HepG2:H3K27ac,HeLa-S3:H3K4me2,GM12878:H3K79m…				Sex
chr12	69119517	A	G	0	0	0	2	0.0512821	2	0.0395887	1	missense_variant	NUP107	NM_020401.2:p.Glu506Gly/c.1517A>G	gAa/gGa	MODERATE						0.063,0.561,0.063(B,P,B)	0.000000(D)	1.000(D)		H1ESC:H3K36me3,NH-A:H3K36me3,HUVEC:H3K36me3,HMEC:H3K36me3,K562:H3K36me3,HSMM:H3K36me3,IMR90:H3K36me3,NHEK:H3K36me3,HepG2:H3K36me3,GM06990:H3K36me3				Sex
chr12	6935460	A	T	0	0	0	2	0.0512821	2	0.0395887	1	missense_variant	GPR162	NM_019858.1:p.Lys386Met/c.1157A>T	aAg/aTg	MODERATE		0.000199681	0.001	rs184433124	0.04(D)	0.923,0.957,0.839(D,D,P)		0.963(D)	2.94,0.78,0.78(T,T,T)	H1ESC:H3K36me3,GM06990:H3K27me3,GM12878:H3K27me3,H1ESC:H3K27me3,IMR90:H3K36me3,NHEK:H3K27me3,HepG2:H3K36me3				Sex
chr12	80083931	C	T	0	0	0	2	0.0512821	2	0.0395887	1	missense_variant	PAWR	NM_002583.2:p.Ala32Thr/c.94G>A	Gcc/Acc	MODERATE		0.000199681	0	rs376916606		0.997(D)	0.000001(D)	1.000(D)	3.07,-0.22,-0.31(T,T,T)	H1ESC:PolII,NHEK:H3K9ac,NHEK:H3K27ac,HSMM:H2AZ,H1ESC:H3K9ac,HMEC:H3K9ac,NHEK:H3K4me3,GM12878:H3K4me3,HUVEC:H3K4me3,HeLa-S3:H3K9ac,HUVEC:H3K9ac,HepG2:H3K27ac,H1ESC:H3K27ac,H1ESC:DNase1,CD4:H3K4me3,HMEC:H3K27ac,GM12878:ELF1,GM12878:Yy1,H1ESC:H3K4me3,GM06990:H3K4me3,H1ESC:H4K5ac,HUVEC:DNase1,NH-A:H3K4me3,NH-A:DNase1,NH-A:H3K27ac,HeLa-S3:PolII,IMR90:H3K27ac,HeLa-S3:H3K27ac,GM12878:PolII,HepG2:H3K4me3…				Sex
chr13	37393853	G	T	1	0.00641026	1	3	0.0769231	3	0.0265095	1	missense_variant	RFXAP	NM_000538.3:p.Gly120Val/c.359G>T	gGc/gTc	MODERATE		0.000798722	0.004		0.01(D)	0.845(P)	0.066833(N)	1.000(D)		CD4:H3K9me1,K562:Max,K562:H3K4me3,HepG2:H3K4me2,HSMM:H2AZ,CD4:H3K18ac,H1ESC:H3K9ac,NHEK:H3K4me3,IMR90:H3K9ac,GM12878:H3K4me3,HUVEC:H3K4me3,CD4:H4K91ac,CD4:DNase1,CD4:H2BK20ac,H1ESC:H3K4me2,HUVEC:H3K9ac,IMR90:H3K4me2,H1ESC:H3K27me3,CD4:H3K4me3,HMEC:H3K4me2,H1ESC:H3K4me3,GM06990:H3K4me3,NH-A:H3K4me3,K562:E2F6,HepG2:H3K4me3,CD4:H3K4me2,HeLa-S3:H3K4me3,HepG2:DNase1,CD4:H2BK120ac,HSMM:H3K4me3,HepG2:H3…				Sex
chr13	39263128	C	A	0	0	0	2	0.0512821	2	0.0395887	1	missense_variant	FREM2	NM_207361.5:p.Phe549Leu/c.1647C>A	ttC/ttA	MODERATE		0.00139776	0.0069	rs114341997	0.06(T)	0.408(B)	0.000000(D)	1.000(D)	-1.52(D)	H1ESC:H3K36me3,HUVEC:H3K27me3,GM12878:H3K27me3,H1ESC:H3K27me3,NH-A:H3K27me3,HMEC:H3K27me3,NHEK:H3K27me3,IMR90:H3K27me3				Sex
chr14	60616093	A	G	1	0.00641026	1	3	0.0769231	3	0.0265095	1	missense_variant	DHRS7	NM_016029.2:p.Ile317Thr/c.950T>C	aTt/aCt	MODERATE				rs371048157	0.28(T)	0.068(B)		1.000(D)	-1.87,-1.87,-1.9(D,D,D)	HUVEC:H3K36me3,HMEC:H3K36me3,HSMM:H3K36me3,IMR90:H3K36me3,NHEK:H3K36me3,HepG2:H3K36me3,GM06990:H3K36me3				Sex
chr14	64701857	G	C	0	0	0	2	0.0512821	2	0.0395887	1	missense_variant	ESR2	NM_001437.2:p.Leu413Val/c.1237C>G	Ctg/Gtg	MODERATE		0.000798722	0.004	rs2229618	0(D)	0.833,0.0,0.001,0.0,0.001(P,B,B,B,B)	0.000460(N)	0.950(N)	-2.85,-2.83,-2.85,-2.85,-2.85,-2.88,-2.86,-2.88,-2.86,-2.84,-1.22(D,D,D,D,D,D,D,D,D,D,T)	GM12878:H3K4me3,GM12878:H3K27ac,NH-A:H3K27me3,NH-A:DNase1,GM12878:PolII,GM12878:H3K4me1,GM12878:H3K9ac,GM12878:DNase1,GM12878:H3K4me2,GM06990:DNase1,NHEK:DNase1				Sex
chr14	70633890	G	A	0	0	0	2	0.0512821	2	0.0395887	1	missense_variant	SLC8A3	NM_183002.2:p.Thr417Ile/c.1250C>T	aCa/aTa	MODERATE		0.000399361	0.001	rs200677601	0.27(T)	0.985,0.991,0.992,0.988(D,D,D,D)	0.000000(D)	1.000(D)	1.51,1.51,1.51,1.51,1.51(T,T,T,T,T)	NHEK:H3K27me3,HepG2:H3K27me3,GM06990:H3K36me3				Sex
chr14	77735593	G	C	0	0	0	2	0.0512821	2	0.0395887	1	missense_variant	NGB	NM_021257.3:p.Leu56Val/c.166C>G	Ctc/Gtc	MODERATE		0.000199681	0.001	rs77722833	0.18(T)	0.977(D)	0.000000(D)	1.000(D)	-3.13(D)	GM06990:H3K27me3,HUVEC:H3K27me3,GM12878:H3K27me3,H1ESC:H3K27me3,NH-A:H3K27me3,K562:H3K27me3,NHEK:H3K27me3,IMR90:H3K27me3,HepG2:H3K27me3				Sex
chr15	34072417	G	T	0	0	0	2	0.0512821	2	0.0395887	1	missense_variant	RYR3	NM_001036.3:p.Arg3048Leu/c.9143G>T	cGc/cTc	MODERATE		0.00219649	0.0089	rs139568967	0.13(T)	0.003,0.029(B,B)	0.000820(D)	0.999(D)	-2.68,-2.68(D,D)	HMEC:H3K27me3,NHEK:H3K27me3,IMR90:H3K27me3,HSMM:H3K27me3				Sex
chr15	41828412	C	T	0	0	0	3	0.0769231	3	0.00775449	1	missense_variant	RPAP1	NM_015540.3:p.Arg112Gln/c.335G>A	cGa/cAa	MODERATE		0.000599042	0.002	rs373540026	0(D)	0.864(P)	0.001226(N)	1.000(D)	2.5(T)	H1ESC:H3K36me3,NH-A:H3K36me3,HUVEC:H3K36me3,GM12878:H3K36me3,HMEC:H3K36me3,K562:H3K36me3,HSMM:H3K36me3,IMR90:H3K36me3,NHEK:H3K36me3,HepG2:H3K36me3,HeLa-S3:H3K36me3,GM06990:H3K36me3				Sex
chr15	55965683	C	T	0	0	0	2	0.0512821	2	0.0395887	1	missense_variant	PRTG	NM_173814.4:p.Gly580Ser/c.1738G>A	Ggc/Agc	MODERATE		0.000199681	0.001	rs183434885	0.2(T)	0.793(P)	0.000214(D)	1.000(D)	0.12(T)	GM12878:H3K36me3,HepG2:H3K36me3				Sex
chr15	65273363	T	C	0	0	0	2	0.0512821	2	0.0395887	1	missense_variant	SPG21	NM_001127889.3:p.Ile22Val/c.64A>G	Att/Gtt	MODERATE		0.000798722	0.004	rs146092558	0.48(T)	0.041,0.021(B,B)	0.000000(D)	1.000(D)	1.62,1.62(T,T)	HUVEC:H3K36me3,GM12878:H3K36me3,HMEC:H3K36me3,K562:H3K36me3,HSMM:H3K36me3,IMR90:H3K36me3,NHEK:H3K36me3,HepG2:H3K36me3,HeLa-S3:H3K36me3,GM06990:H3K36me3				Sex
chr15	67813738	T	C	0	0	0	2	0.0512821	2	0.0395887	1	missense_variant	C15orf61	NM_001143936.1:p.Phe51Ser/c.152T>C	tTc/tCc	MODERATE		0.000798722	0.004		0(D)	0.323(B)	0.000001(D)	1.000(D)		H1ESC:PolII,NHEK:CTCF,NHEK:H3K9ac,CD4:H2AZ,NHEK:H3K27ac,HeLa-S3:Cmyc,K562:Max,K562:H3K4me3,HepG2:H3K4me2,HSMM:H2AZ,HeLa-S3:DNase1,CD4:H3K18ac,H1ESC:H3K9ac,K562:PolII,HMEC:H3K9ac,HUVEC:Max,NHEK:H3K4me3,H1ESC:TAF1,IMR90:H3K9ac,CD4:H2BK5ac,K562:H3K27ac,GM12878:H3K4me3,HUVEC:H3K4me3,CD4:H4K91ac,HeLa-S3:Max,CD4:DNase1,GM12878:H3K27ac,HSMM:H3K27ac,HeLa-S3:H3K9ac,K562:CTCF,HUVEC:PolII,CD4:H2BK20ac,HSMM:…				Sex
chr15	89864088	G	A	0	0	0	2	0.0512821	2	0.0395887	1	missense_variant	POLG	NM_001126131.1:p.Arg964Cys/c.2890C>T	Cgc/Tgc	MODERATE	COSM3420705(1)	0.00299521	0.0129	rs201477273	0(D)	0.999(D)	0.000000(D)	1.000(D)	-4.27,-4.27(D,D)	H1ESC:H3K36me3,NH-A:H3K36me3,HUVEC:H3K36me3,GM12878:H3K36me3,HMEC:H3K36me3,K562:H3K36me3,HSMM:H3K36me3,CD4:H4K20me1,IMR90:H3K36me3,CD4:H3K36me3,NHEK:H3K36me3,HepG2:H3K36me3,HeLa-S3:H3K36me3,GM06990:H3K36me3				Sex
chr16	1251993	C	T	0	0	0	2	0.0512821	2	0.0395887	1	missense_variant	CACNA1H	NM_021098.2:p.His515Tyr/c.1543C>T	Cac/Tac	MODERATE		0.00139776	0.004	rs368210728	1(T)	0.909,0.747(D,P)	0.794343(N)	0.950(N)	-4.28,-4.23(D,D)	H1ESC:H3K36me3,IMR90:H3K36me3				Sex
chr16	2024389	G	T	0	0	0	2	0.0512821	2	0.0395887	1	missense_variant	TBL3	NM_006453.2:p.Asp68Tyr/c.202G>T	Gac/Tac	MODERATE		0.00159744	0.0079	rs184454078	0.17(T)	0.935(D)	0.792674(N)	0.991(D)		H1ESC:H3K36me3,HUVEC:H3K36me3,GM12878:H3K36me3,HMEC:H3K36me3,K562:H3K36me3,CD4:H4K20me1,IMR90:H3K36me3,CD4:H2BK5me1,NHEK:H3K36me3,HepG2:H3K36me3,GM06990:H3K36me3				Sex
chr16	20970523	C	T	0	0	0	2	0.0512821	2	0.0395887	1	missense_variant	DNAH3	NM_017539.1:p.Glu3602Lys/c.10804G>A	Gag/Aag	MODERATE		0.000199681	0.001	rs183710704	0.08(T)	0.761(P)	0.000003(D)	1.000(D)	1.83(T)	GM12878:H3K36me3,K562:H3K27me3,HepG2:H3K27me3				Sex
chr16	21078710	C	T	0	0	0	2	0.0512821	2	0.0395887	1	missense_variant	DNAH3	NM_017539.1:p.Asp1138Asn/c.3412G>A	Gac/Aac	MODERATE		0.000399361	0.001	rs200167560	0.92(T)	0.041(B)	0.000340(D)	0.987(D)	0.23,0.23(T,T)	HUVEC:H3K27me3,GM12878:H3K36me3,K562:H3K27me3,HepG2:H3K27me3				Sex
chr16	22000043	A	C	0	0	0	2	0.0512821	2	0.0395887	1	missense_variant	PDZD9	NM_173806.3:p.Leu34Trp/c.101T>G	tTg/tGg	MODERATE		0.00159744	0.005	rs145255209	0(D)	1.0(D)	0.000811(D)	0.824(D)	0.1,0.1,0.1(T,T,T)					Sex
chr16	58001133	T	C	0	0	0	2	0.0512821	2	0.0395887	1	missense_variant	CNGB1	NM_001297.4:p.Lys20Glu/c.58A>G	Aag/Gag	MODERATE					0(D)	0.019,0.002(B,B)		1.000(N)	-4.15,0.85(D,T)	HepG2:H3K27me3				Sex
chr16	58559256	T	C	0	0	0	2	0.0512821	2	0.0395887	1	missense_variant	CNOT1	NM_016284.4:p.Asn2204Ser/c.6611A>G	aAt/aGt	MODERATE		0.00119808	0.001	rs149535222	0.93(T)	0.018,0.105,0.099(B,B,B)	0.000000(D)	1.000(D)	0.88(T)	H1ESC:H3K36me3,NH-A:H3K36me3,HUVEC:H3K36me3,GM12878:H3K36me3,HMEC:H3K36me3,K562:H3K36me3,HSMM:H3K36me3,IMR90:H3K36me3,CD4:H3K36me3,NHEK:H3K36me3,HepG2:H3K36me3,HeLa-S3:H3K36me3,GM06990:H3K36me3				Sex
chr16	66942330	G	A	0	0	0	2	0.0512821	2	0.0395887	1	missense_variant	CDH16	NM_004062.3:p.Pro819Ser/c.2455C>T	Cca/Tca	MODERATE		0.000599042	0.003	rs138685191	0.35(T)	0.964,0.996,0.145(D,D,B)	0.001653(N)	0.935(D)	0.57,0.53(T,T)	GM06990:H3K27me3,HUVEC:H3K27me3,H1ESC:H3K27me3,NH-A:H3K27me3,NHEK:H3K27me3,HSMM:H3K27me3				Sex
chr16	88502520	G	A	0	0	0	2	0.0512821	2	0.0395887	1	missense_variant	ZNF469	NM_001127464.1:p.Arg2853His/c.8558G>A	cGc/cAc	MODERATE	COSM974695(1)	0.00139776	0.0069	rs142753357	0(D)	0.959(D)		1.000(N)	0.77(T)	IMR90:H3K36me3,NHEK:H3K27me3,HepG2:H3K27me3				Sex
chr16	88690422	C	T	0	0	0	2	0.0512821	2	0.0395887	1	missense_variant	ZC3H18	NM_001294340.1:p.Pro641Leu/c.1922C>T	cCt/cTt	MODERATE		0.000399361	0.002	rs201048079	0(D)	0.075,0.075(B,B)	0.000091(D)	1.000(D)	1.44,1.45(T,T)	H1ESC:H3K36me3,CD4:H4K91ac,HUVEC:H3K36me3,GM12878:H3K36me3,HMEC:H3K36me3,K562:H3K36me3,IMR90:H3K36me3,NHEK:H3K36me3,HepG2:H3K36me3,HeLa-S3:H3K36me3,GM06990:H3K36me3				Sex
chr17	10401217	C	T	1	0.00641026	1	3	0.0769231	3	0.0265095	1	missense_variant	MYH1	NM_005963.3:p.Arg1400His/c.4199G>A	cGt/cAt	MODERATE		0.00159744	0.0069	rs148588034	0.01(D)	0.114(B)	0.000526(U)	1.000(D)	-1.32(T)	HSMM:H3K36me3				Sex
chr17	16852271	C	T	0	0	0	2	0.0512821	2	0.0395887	1	missense_variant	TNFRSF13B	NM_012452.2:p.Gly76Ser/c.226G>A	Ggc/Agc	MODERATE	COSM1582333(1)				0(D)	1.0,0.999,1.0(D,D,D)	0.001081(N)	0.727(D)	-4.7,-4.7(D,D)	GM12878:H3K36me3,NHEK:H3K27me3,GM06990:H3K36me3				Sex
chr17	2275727	G	A	0	0	0	3	0.0769231	3	0.00775449	1	missense_variant	SGSM2	NM_014853.2:p.Gly578Glu/c.1733G>A	gGg/gAg	MODERATE		0.00159744	0.0079	rs370101570	0.33(T)	0.019,0.38,0.202,0.487(B,B,B,P)	0.000003(D)	0.907(D)	2.87,2.86(T,T)	H1ESC:H3K36me3,HUVEC:H3K36me3,GM12878:H3K36me3,IMR90:H3K36me3,NHEK:H3K36me3,HepG2:H3K36me3,GM06990:H3K36me3				Sex
chr17	37347839	G	A	0	0	0	2	0.0512821	2	0.0395887	1	missense_variant	CACNB1	NM_000723.4:p.Ala60Val/c.179C>T	gCg/gTg	MODERATE		0.000199681	0.001		0.02(D)	0.981,0.996,0.999,0.972,0.996(D,D,D,D,D)	0.000000(D)	1.000(D)	-1.38,-1.37,-1.38(T,T,T)	H1ESC:H3K36me3,HUVEC:H3K36me3,GM12878:H3K36me3,K562:H3K36me3,HMEC:H3K36me3,HSMM:H3K36me3,IMR90:H3K36me3,CD4:H3K36me3,NHEK:H3K36me3,HepG2:H3K36me3,GM06990:H3K36me3				Sex
chr17	40330207	G	A	0	0	0	2	0.0512821	2	0.0395887	1	missense_variant	KCNH4	NM_012285.2:p.Arg166Trp/c.496C>T	Cgg/Tgg	MODERATE	COSM979442(1)	0.000399361	0.002	rs201556601	0.01(D)	0.006(B)	0.003969(N)	1.000(N)	-5.15(D)	H1ESC:H3K27me3,NHEK:H3K27me3,IMR90:H3K27me3,HepG2:H3K27me3				Sex
chr17	56274534	C	T	0	0	0	2	0.0512821	2	0.0395887	1	missense_variant	EPX	NM_000502.4:p.Arg346Trp/c.1036C>T	Cgg/Tgg	MODERATE		0.000399361	0.002	rs144510100	0.01(D)	0.963(D)	0.015883(N)	0.995(D)	-0.46(T)	GM12878:H3K27me3,NH-A:H3K27me3,NHEK:H3K27me3,HeLa-S3:H3K27me3,IMR90:H3K27me3,HepG2:H3K27me3				Sex
chr17	72249949	G	A	2	0.0128205	2	4	0.102564	4	0.0161739	1	missense_variant	TTYH2	NM_032646.5:p.Gly501Arg/c.1501G>A	Ggg/Agg	MODERATE		0.00399361	0.002	rs142400517	0(D)	1.0,0.991(D,D)	0.000000(D)	1.000(D)	1.08,1.08,1.08(T,T,T)	GM12878:H3K36me3,GM06990:H3K36me3				Sex
chr17	72939759	A	C	1	0.00641026	1	3	0.0769231	3	0.0265095	1	missense_variant	OTOP3	NM_178233.2:p.Asn249His/c.745A>C	Aat/Cat	MODERATE		0.00319489	0.0129	rs150670748	0.02(D)	0.009(B)	0.000103(D)	0.558(D)	3.07(T)	NHEK:H3K27ac,HUVEC:H3K27me3,NHEK:H3K4me1,GM12878:H3K36me3,H1ESC:H3K27me3,NH-A:H3K27me3,K562:H3K27me3,IMR90:H3K27me3,HSMM:H3K27me3,HepG2:H3K27me3,NHEK:DNase1				Sex
chr18	31319293	C	T	4	0.025641	4	5	0.128205	5	0.0183148	1	missense_variant	ASXL3	NM_030632.1:p.Pro642Leu/c.1925C>T	cCa/cTa	MODERATE		0.00159744	0.0079	rs189786599	0(D)	0.655(P)	0.015517(N)	1.000(D)	1.48(T)	GM12878:H3K27me3,HMEC:H3K27me3				Sex
chr18	57021805	T	C	0	0	0	2	0.0512821	2	0.0395887	1	missense_variant	LMAN1	NM_005570.3:p.Asn162Ser/c.485A>G	aAt/aGt	MODERATE					0.4(T)	0.037,0.039(B,B)	0.000000(D)	1.000(D)	-0.07(T)	H1ESC:H3K36me3,NH-A:H3K36me3,HUVEC:H3K36me3,K562:H3K36me3,HMEC:H3K36me3,HSMM:H3K36me3,IMR90:H3K36me3,CD4:H3K36me3,NHEK:H3K36me3,HepG2:H3K36me3,GM06990:H3K36me3				Sex
chr18	677772	G	C	0	0	0	2	0.0512821	2	0.0395887	1	stop_gained	ENOSF1	NM_202758.3:p.Ser347*/c.1040C>G	tCa/tGa	HIGH		0.000399361	0.002		0.1(T)		0.000000(D)	1.000(D)		H1ESC:H3K36me3,HUVEC:H3K36me3,GM12878:H3K36me3,HMEC:H3K36me3,K562:H3K36me3,HSMM:H3K36me3,IMR90:H3K36me3,NHEK:H3K36me3,HepG2:H3K36me3,HeLa-S3:H3K36me3,GM06990:H3K36me3				Sex
chr18	677773	A	T	0	0	0	2	0.0512821	2	0.0395887	1	missense_variant	ENOSF1	NM_202758.3:p.Ser347Thr/c.1039T>A	Tca/Aca	MODERATE		0.000399361	0.002		0.11(T)	0.042,0.027,0.046,0.027,0.025(B,B,B,B,B)	0.000000(D)	1.000(D)	0.97,0.97,0.97,0.97(T,T,T,T)	H1ESC:H3K36me3,HUVEC:H3K36me3,GM12878:H3K36me3,HMEC:H3K36me3,K562:H3K36me3,HSMM:H3K36me3,IMR90:H3K36me3,NHEK:H3K36me3,HepG2:H3K36me3,HeLa-S3:H3K36me3,GM06990:H3K36me3				Sex
chr18	8387220	G	A	0	0	0	2	0.0512821	2	0.0395887	1	missense_variant	PTPRM	NM_001105244.1:p.Val1399Ile/c.4195G>A	Gtt/Att	MODERATE					0.64(T)	0.163,0.08,0.97(B,B,D)	0.000000(D)	1.000(D)	-1.85,-1.85,-1.85,-1.85(D,D,D,D)	GM12878:H3K36me3,IMR90:H3K36me3,K562:H3K27me3,NHEK:H3K36me3,HepG2:H3K36me3				Sex
chr19	12154804	C	A	0	0	0	2	0.0512821	2	0.0395887	1	missense_variant	ZNF878	NM_001080404.2:p.Arg471Met/c.1412G>T	aGg/aTg	MODERATE		0.000599042	0.003	rs181177414	0.03(D)	0.988(D)		0.916(N)	4.28(T)	H1ESC:H3K36me3,GM12878:H3K36me3,K562:H3K36me3,IMR90:H3K36me3,NHEK:H3K36me3,HepG2:H3K36me3,CD4:H4K20me3,GM06990:H3K36me3				Sex
chr19	12243737	G	T	0	0	0	2	0.0512821	2	0.0395887	1	missense_variant	ZNF20	NM_021143.3:p.Pro422Thr/c.1264C>A	Ccc/Acc	MODERATE		0.000199681	0	rs377612416	0(D)	0.999(D)		0.871(D)	2.31(T)	H1ESC:H3K36me3,NH-A:H3K36me3,HUVEC:H3K36me3,GM12878:H3K36me3,K562:H3K36me3,HMEC:H3K36me3,HSMM:H3K36me3,IMR90:H3K36me3,CD4:H3K36me3,CD4:H3K9me3,H1ESC:H3K9me3,NHEK:H3K36me3,HepG2:H3K36me3,GM06990:H3K36me3				Sex
chr19	13051380	C	T	0	0	0	2	0.0512821	2	0.0395887	1	missense_variant	CALR	NM_004343.3:p.Pro243Leu/c.728C>T	cCt/cTt	MODERATE		0.000199681	0.001		0.16(T)	0.152(B)	0.000000(D)	1.000(D)	0.6(T)	H1ESC:H3K36me3,NHEK:H3K4me3,GM12878:H3K4me3,HUVEC:H3K4me3,NH-A:H3K36me3,HUVEC:H3K36me3,GM12878:H3K36me3,K562:H3K36me3,HMEC:H3K36me3,GM12878:H3K79me2,HSMM:H3K36me3,CD4:H4K20me1,HMEC:H3K4me2,GM06990:H3K4me3,IMR90:H3K36me3,HUVEC:H3K4me2,NHEK:H3K36me3,HepG2:H3K36me3,HUVEC:H3K4me1,NHEK:H3K4me2,HeLa-S3:H3K36me3,K562:H3K79me2,GM12878:H3K9ac,GM06990:H3K36me3,GM12878:H3K4me2,K562:H3K4me2,NHEK:DNase1,HMEC:…				Sex
chr19	17351564	C	A	0	0	0	2	0.0512821	2	0.0395887	1	missense_variant	NR2F6	NM_005234.3:p.Asp97Tyr/c.289G>T	Gac/Tac	MODERATE					0(D)	0.923(D)	0.004624(N)	1.000(D)	-4.07(D)	H1ESC:H3K36me3,HepG2:Gabp,HepG2:H3K4me2,HUVEC:H3K36me3,GM12878:H3K36me3,HMEC:H3K36me3,K562:H3K36me3,HepG2:H3K27ac,HepG2:PolII,IMR90:H3K36me3,NHEK:H3K36me3,HepG2:H3K36me3,HeLa-S3:H3K36me3,GM06990:H3K36me3				Sex
chr19	17922548	C	T	0	0	0	2	0.0512821	2	0.0395887	1	missense_variant	B3GNT3	NM_014256.3:p.Arg246Trp/c.736C>T	Cgg/Tgg	MODERATE		0.000199681	0.001	rs150461366	0(D)	1.0(D)	0.000000(D)	1.000(D)	0.81(T)	GM12878:H3K36me3,K562:H3K27me3,NHEK:H3K36me3,IMR90:H3K27me3				Sex
chr19	39663830	G	T	0	0	0	2	0.0512821	2	0.0395887	1	missense_variant	PAK4	NM_001014831.2:p.Arg159Ser/c.477G>T	agG/agT	MODERATE					0.82(T)	0.006(B)	0.000004(D)	1.000(D)	-0.63,-0.63,-0.63(T,T,T)	H1ESC:H3K36me3,HUVEC:H3K36me3,GM12878:H3K36me3,K562:H3K36me3,IMR90:H3K36me3,NHEK:H3K36me3,HepG2:H3K36me3,GM06990:H3K36me3				Sex
chr19	547412	C	T	0	0	0	2	0.0512821	2	0.0395887	1	missense_variant	GZMM	NM_005317.3:p.Thr63Met/c.188C>T	aCg/aTg	MODERATE				rs374939287	0(D)	1.0(D)	0.006037(U)	0.767(N)	-5.06(D)	HepG2:H3K27me3				Sex
chr2	106690414	G	A	0	0	0	2	0.0512821	2	0.0395887	1	missense_variant	C2orf40	NM_032411.2:p.Arg67His/c.200G>A	cGc/cAc	MODERATE		0.000798722	0.004	rs200768761	0(D)	0.998(D)	0.000000(D)	1.000(D)	0.26,0.26,0.26(T,T,T)	GM06990:H3K27me3,GM12878:H3K27me3,GM12878:H3K36me3,HSMM:DNase1,K562:H3K27me3,NHEK:H3K27me3,HeLa-S3:H3K27me3,IMR90:H3K27me3,HepG2:H3K27me3				Sex
chr2	122038783	G	A	7	0.0448718	8	6	0.153846	7	0.0160923	1	missense_variant	TFCP2L1	NM_014553.2:p.Arg43Cys/c.127C>T	Cgc/Tgc	MODERATE		0.0135783	0.0337	rs36096257	0.05(D)	0.717,0.601(P,P)	0.037719(N)	0.998(D)	2.25(T)	HMEC:H3K36me3,K562:H3K27me3,NHEK:H3K36me3,IMR90:H3K27me3,HepG2:H3K27me3				Sex
chr2	128459113	T	C	0	0	0	2	0.0512821	2	0.0395887	1	missense_variant	SFT2D3	NM_032740.3:p.Leu4Pro/c.11T>C	cTc/cCc	MODERATE		0.000199681	0.001	rs78322232	0(D)	0.996(D)	0.000026(U)	1.000(D)	-0.16(T)	H1ESC:PolII,NHEK:H3K9ac,HepG2:Gabp,K562:H3K4me3,HepG2:H3K4me2,HeLa-S3:DNase1,H1ESC:H3K9ac,K562:PolII,HepG2:ELF1,NHEK:H3K4me3,H1ESC:TAF1,CD4:H2BK5ac,K562:H3K27ac,GM12878:H3K4me3,HUVEC:H3K4me3,CD4:H4K91ac,CD4:DNase1,GM12878:Gabp,GM12878:H3K27ac,HSMM:H3K27ac,HeLa-S3:H3K9ac,HUVEC:PolII,GM12878:ETS1,HUVEC:H3K9ac,H1ESC:H3K27ac,HepG2:H3K27ac,IMR90:DNase1,H1ESC:DNase1,HeLa-S3:TAF1,CD4:H3K4me3,HMEC:H3K4me…				Sex
chr2	133543201	G	A	0	0	0	2	0.0512821	2	0.0395887	1	missense_variant	NCKAP5	NM_207363.2:p.Arg395Cys/c.1183C>T	Cgt/Tgt	MODERATE					0(D)	1.0(D)	0.003335(U)	1.000(D)	1.49,1.49(T,T)	IMR90:H3K36me3,NHEK:H3K36me3				Sex
chr2	161056531	C	T	0	0	0	2	0.0512821	2	0.0395887	1	missense_variant	ITGB6	NM_001282353.1:p.Arg15Lys/c.44G>A	aGg/aAg	MODERATE		0.00299521	0.0109	rs188990572	0.32(T)	0.031(B)	0.000000(D)	1.000(D)	-2.45,-2.58,-2.45(D,D,D)	NHEK:H3K9ac,NHEK:H3K27ac,HMEC:H3K9ac,NHEK:H3K4me3,HSMM:H3K36me3,HMEC:H3K27ac,NHEK:H3K4me2,HMEC:H3K4me3				Sex
chr2	164467296	T	A	1	0.00641026	1	3	0.0769231	3	0.0265095	1	missense_variant	FIGN	NM_018086.2:p.Tyr349Phe/c.1046A>T	tAc/tTc	MODERATE		0.000399361	0.002	rs182427881	0.58(T)	0.584(P)	0.000000(D)	1.000(D)	-3.11(D)	H1ESC:H3K36me3,HUVEC:H3K36me3,HMEC:H3K36me3,HSMM:H3K36me3,IMR90:H3K36me3,NHEK:H3K36me3,HepG2:H3K36me3				Sex
chr2	178592768	T	C	0	0	0	2	0.0512821	2	0.0395887	1	missense_variant	PDE11A	NM_016953.3:p.Lys641Glu/c.1921A>G	Aaa/Gaa	MODERATE		0.000599042	0.003	rs189421632	0.08(T)	0.829,0.629(P,P)	0.000000(D)	1.000(D)	-1.21,-1.21,-1.21,-1.21,-1.21(T,T,T,T,T)	K562:H3K4me1,H1ESC:H3K27me3,HMEC:H3K27me3,NHEK:H3K27me3,HSMM:H3K27me3,K562:H3K4me2				Sex
chr2	179457564	T	C	0	0	0	2	0.0512821	2	0.0395887	1	missense_variant	TTN	NM_001267550.2:p.Asn19761Ser/c.59282A>G	aAt/aGt	MODERATE		0.000798722	0.004		0(D)	0.996,0.996,0.996,0.996(D,D,D,D)		1.000(D)	0.26,0.26,0.26,0.26(T,T,T,T)	H1ESC:H3K36me3,HSMM:H3K36me3,CD4:H3K36me3,NHEK:H3K36me3,GM06990:H3K36me3				Sex
chr2	220435104	C	T	0	0	0	2	0.0512821	2	0.0395887	1	missense_variant	OBSL1	NM_015311.2:p.Arg284His/c.851G>A	cGc/cAc	MODERATE		0.000998403	0.005	rs200780633	0.08(T)	0.931,0.955(D,D)		1.000(D)	-0.63,-0.63,-0.63,-0.63(T,T,T,T)	H1ESC:H3K36me3,HepG2:H3K4me2,HUVEC:H3K27me3,H1ESC:H3K4me2,IMR90:H3K4me2,H1ESC:H3K27me3,HSMM:H3K36me3,H1ESC:DNase1,HepG2:PolII,HMEC:H3K4me2,H1ESC:H3K4me3,HUVEC:DNase1,IMR90:H3K36me3,HepG2:H3K4me3,HepG2:H3K36me3,HepG2:TAF1,HepG2:DNase1,HSMM:H3K4me3,NHEK:DNase1,HMEC:H3K4me3,IMR90:H3K4me3				Sex
chr2	224462382	T	C	1	0.00641026	1	2	0.0512821	3	0.0265095	1	missense_variant	SCG2	NM_003469.4:p.Glu540Gly/c.1619A>G	gAg/gGg	MODERATE		0.00159744	0.0079	rs148520793	0.05(D)	0.783(P)	0.018185(N)	0.999(D)	4.62(T)	GM06990:H3K27me3,HUVEC:H3K27me3,HepG2:H3K27me3				Sex
chr2	231740522	G	A	1	0.00641026	1	3	0.0769231	3	0.0265095	1	missense_variant	ITM2C	NM_001287241.1:p.Arg150Gln/c.449G>A	cGg/cAg	MODERATE		0.00159744	0.0079	rs199648200	0.14(T)	0.998,0.987,0.998(D,D,D)	0.000000(D)	1.000(D)	-1.26,-1.26,-1.26,-1.26,1.37,-1.26,-1.26,-1.26(T,T,T,T,T,T,T,T)	H1ESC:H3K36me3,GM12878:H3K36me3,IMR90:H3K36me3,NHEK:H3K36me3,HepG2:H3K36me3,GM06990:H3K36me3				Sex
chr2	232087474	A	G	156	1	312	38	0.974359	76	0.0395887	1	missense_variant	ARMC9	NM_001271466.2:p.Ile180Val/c.538A>G	Ata/Gta	MODERATE		1	1	rs1626450	0.02(D)	0.027(B)	0.000205(D)	1.000(P)	2.37(T)	H1ESC:H3K36me3,GM12878:BATF,GM12878:H3K27ac,NH-A:H3K36me3,HSMM:H3K36me3,IMR90:DNase1,NHEK:H3K36me3,GM12878:BCL11A,HepG2:H3K36me3,HMEC:DNase1,GM12878:DNase1				Sex
chr2	27352794	C	T	0	0	0	3	0.0769231	3	0.00775449	1	stop_gained	ABHD1	NM_032604.3:p.Arg264*/c.790C>T	Cga/Tga	HIGH		0.000199681	0	rs141714250	1(T)		0.000003(D)	1.000(A)		H1ESC:H3K36me3,NH-A:H3K36me3,HUVEC:H3K36me3,GM12878:H3K36me3,HMEC:H3K36me3,K562:H3K36me3,HepG2:PolII,IMR90:H3K36me3,CD4:H3K36me3,NHEK:H3K36me3,HepG2:H3K36me3,GM06990:H3K36me3				Sex
chr2	68882588	A	T	0	0	0	2	0.0512821	2	0.0395887	1	missense_variant	PROKR1	NM_138964.2:p.Lys354Asn/c.1062A>T	aaA/aaT	MODERATE				rs373101730	0.08(T)	0.944(D)	0.000000(D)	1.000(D)	0.96,0.96(T,T)	H1ESC:H3K36me3,HUVEC:H3K27me3,GM12878:H3K27me3,NHEK:H3K27me3,IMR90:H3K27me3				Sex
chr2	88387389	C	T	0	0	0	2	0.0512821	2	0.0395887	1	missense_variant	SMYD1	NM_198274.3:p.Ala108Val/c.323C>T	gCg/gTg	MODERATE		0.000798722	0.004	rs200005035	0.21(T)	0.876(P)	0.000004(D)	1.000(D)	1.78,1.77(T,T)	GM12878:H3K36me3,K562:Znf263,IMR90:H3K27me3,HepG2:H3K27me3				Sex
chr2	8891611	G	A	1	0.00641026	1	3	0.0769231	3	0.0265095	1	missense_variant	KIDINS220	NM_020738.2:p.Arg1059Trp/c.3175C>T	Cgg/Tgg	MODERATE		0.00139776	0.006	rs184866499	0(D)	0.99,0.998,0.999,1.0,0.999(D,D,D,D,D)	0.000000(D)	1.000(D)	0.26,-0.89,-0.85,-0.71,-0.85,-0.76(T,T,T,T,T,T)	K562:H3K36me3,NHEK:H3K36me3,HepG2:H3K36me3				Sex
chr20	10628673	G	A	0	0	0	2	0.0512821	2	0.0395887	1	missense_variant	JAG1	NM_000214.2:p.Pro552Leu/c.1655C>T	cCc/cTc	MODERATE		0.000599042	0.002	rs201785359	0.01(D)	0.956(D)	0.000000(D)	1.000(D)	-3.94,-3.94(D,D)	H1ESC:H3K36me3,NH-A:H3K36me3,HUVEC:H3K36me3,GM12878:H3K36me3,HMEC:H3K36me3,HSMM:H3K36me3,IMR90:H3K36me3,NHEK:H3K36me3,HepG2:H3K36me3,NHEK:DNase1				Sex
chr20	2321139	G	A	0	0	0	2	0.0512821	2	0.0395887	1	missense_variant	TGM3	NM_003245.3:p.Arg665Gln/c.1994G>A	cGg/cAg	MODERATE		0.00279553	0.0109	rs149720612	0.09(T)	0.491(P)	0.000791(D)	0.853(D)	-0.27(T)	GM06990:H3K27me3,GM12878:H3K27me3,HMEC:H3K27me3,NHEK:H3K27me3,HepG2:H3K27me3				Sex
chr20	30530763	G	A	1	0.00641026	1	4	0.102564	4	0.00636162	1	missense_variant	TTLL9	NM_001008409.2:p.Arg420Gln/c.1259G>A	cGg/cAg	MODERATE		0.00159744	0.0079	rs186067627	0.06(T)	0.996,0.905(D,P)	0.000000(D)	1.000(D)	3.69,3.69(T,T)	H1ESC:H3K36me3,HUVEC:H3K36me3,GM12878:H3K36me3,IMR90:H3K36me3,CD4:H3K36me3,NHEK:H3K36me3,HepG2:H3K36me3,GM06990:H3K36me3				Sex
chr20	3673194	G	T	0	0	0	2	0.0512821	2	0.0395887	1	missense_variant	SIGLEC1	NM_023068.3:p.Ser1335Tyr/c.4004C>A	tCc/tAc	MODERATE		0.000798722	0.004	rs3746636	0(D)	1.0,0.999(D,D)	0.003981(N)	0.963(D)	2.07,2.07(T,T)	NHEK:H3K27me3,IMR90:H3K27me3,HepG2:H3K27me3				Sex
chr22	26864587	A	G	0	0	0	2	0.0512821	2	0.0395887	1	missense_variant	HPS4	NM_022081.5:p.Ile200Thr/c.599T>C	aTt/aCt	MODERATE					0(D)	0.747,0.283,0.117,0.813,0.117(P,B,B,P,B)	0.000274(D)	0.982(D)	-2.57,-2.57,-2.57,-2.57,-2.57(D,D,D,D,D)	H1ESC:H3K36me3,NH-A:H3K36me3,HUVEC:H3K36me3,GM12878:H3K36me3,K562:H3K36me3,HMEC:H3K36me3,HSMM:H3K36me3,IMR90:H3K36me3,CD4:H3K36me3,NHEK:H3K36me3,HepG2:H3K36me3,HeLa-S3:H3K36me3,GM06990:H3K36me3				Sex
chr3	127646669	A	G	1	0.00641026	1	3	0.0769231	3	0.0265095	1	missense_variant	KBTBD12	NM_207335.2:p.Tyr378Cys/c.1133A>G	tAt/tGt	MODERATE		0.000199681	0	rs369031322	0.54(T)	0.033(B)	0.155589(N)	1.000(D)	-1.51(D)	HUVEC:H3K27me3,IMR90:H3K27me3				Sex
chr3	1339601	T	G	0	0	0	2	0.0512821	2	0.0395887	1	missense_variant	CNTN6	NM_001289080.1:p.Ile229Met/c.687T>G	atT/atG	MODERATE				rs374599010	0.03(D)	0.999,0.998(D,D)	0.000012(D)	0.999(D)	-1.42,-1.42,-1.42(T,T,T)					Sex
chr3	183906578	C	T	1	0.00641026	1	3	0.0769231	3	0.0265095	1	missense_variant	ABCF3	NM_018358.2:p.Ala289Val/c.866C>T	gCa/gTa	MODERATE		0.000599042	0.003		0.22(T)	0.287,0.232(B,B)	0.000795(N)	1.000(D)	-3.08,-3.08(D,D)	H1ESC:H3K36me3,NH-A:H3K36me3,HUVEC:H3K36me3,GM12878:H3K36me3,HMEC:H3K36me3,K562:H3K36me3,HSMM:H3K36me3,CD4:H4K20me1,IMR90:H3K36me3,NHEK:H3K36me3,HepG2:H3K36me3,HeLa-S3:H3K36me3,GM06990:H3K36me3				Sex
chr3	52548142	G	C	0	0	0	2	0.0512821	2	0.0395887	1	missense_variant	STAB1	NM_015136.2:p.Leu1153Phe/c.3459G>C	ttG/ttC	MODERATE					0.05(D)	0.994(D)	0.000323(D)	0.932(D)	-3.27(D)	HUVEC:H3K36me3,K562:H3K27me3,NHEK:H3K27me3,IMR90:H3K27me3,HepG2:H3K27me3				Sex
chr4	110885619	A	G	0	0	0	2	0.0512821	2	0.0395887	1	missense_variant	EGF	NM_001963.4:p.Thr501Ala/c.1501A>G	Aca/Gca	MODERATE		0.000599042	0.003	rs191381852	0.73(T)	0.243,0.108,0.493(B,B,P)	0.000223(D)	0.997(D)	-2.73,-2.73,-2.73(D,D,D)	GM12878:H3K27me3				Sex
chr4	113107936	A	C	0	0	0	2	0.0512821	2	0.0395887	1	missense_variant	C4orf32	NM_152400.2:p.Asn81His/c.241A>C	Aac/Cac	MODERATE	COSM1186634(1)			rs376066122	0.16(T)	0.444(B)	0.000159(D)	0.549(D)	0.91(T)	HUVEC:H3K36me3,HMEC:H3K36me3,NHEK:H3K36me3				Sex
chr4	114209614	A	G	1	0.00641026	1	3	0.0769231	3	0.0265095	1	missense_variant	ANK2	NM_001148.4:p.Gln750Arg/c.2249A>G	cAg/cGg	MODERATE		0.000599042	0.003	rs371787039	0.02(D)	0.388,0.138,0.457,0.205,0.268(B,B,P,B,B)	0.000687(U)	1.000(D)	0.0,0.0,0.0,0.0,-0.05,0.0,0.0(T,T,T,T,T,T,T)	H1ESC:H3K36me3				Sex
chr4	145627827	G	A	0	0	0	2	0.0512821	2	0.0395887	1	missense_variant	HHIP	NM_022475.2:p.Val326Ile/c.976G>A	Gta/Ata	MODERATE		0.000199681	0.001	rs201873715	0.08(T)	0.983(D)	0.000000(D)	1.000(D)	2.8(T)	NH-A:H3K36me3,HUVEC:H3K36me3				Sex
chr4	151199070	C	G	3	0.0192308	3	4	0.102564	4	0.0320167	1	missense_variant	LRBA	NM_006726.4:p.Lys2812Asn/c.8436G>C	aaG/aaC	MODERATE		0.00159744	0.0069	rs200809013	0.21(T)	0.102,0.679,0.016,0.21(B,P,B,B)	0.000002(D)	1.000(D)	1.65,1.65,1.65(T,T,T)	H1ESC:H3K36me3,GM12878:H3K36me3,K562:H3K36me3,CD4:H3K36me3,NHEK:H3K36me3,HepG2:H3K36me3,GM06990:H3K36me3				Sex
chr4	39303988	A	C	0	0	0	3	0.0769231	3	0.00775449	1	missense_variant	RFC1	NM_001204747.1:p.His816Gln/c.2448T>G	caT/caG	MODERATE	COSM1581597(1)	0.000399361	0.002		0.01(D)	0.963,0.999(D,D)	0.000000(D)	1.000(D)	2.35,2.35(T,T)	H1ESC:H3K36me3,NH-A:H3K36me3,HUVEC:H3K36me3,GM12878:H3K36me3,K562:H3K36me3,HMEC:H3K36me3,HSMM:H3K36me3,IMR90:H3K36me3,CD4:H3K36me3,NHEK:H3K36me3,HepG2:H3K36me3,GM06990:H3K36me3				Sex
chr4	40778256	T	C	1	0.00641026	1	3	0.0769231	3	0.0265095	1	missense_variant	NSUN7	NM_024677.4:p.Phe339Ser/c.1016T>C	tTc/tCc	MODERATE		0.00159744	0.0079	rs77596230	0.02(D)	0.972,0.891(D,P)	0.000116(D)	0.998(D)	2.95,2.95(T,T)	H1ESC:H3K36me3,HUVEC:H3K27me3,HSMM:H3K27me3				Sex
chr4	5838599	G	A	0	0	0	2	0.0512821	2	0.0395887	1	missense_variant	CRMP1	NM_001014809.2:p.Pro449Ser/c.1345C>T	Ccc/Tcc	MODERATE		0.000199681	0.001	rs183322981	0.11(T)	0.109,0.028,0.013,0.042(B,B,B,B)	0.000015(D)	0.998(D)	-4.03,-4.03,-4.03(D,D,D)	H1ESC:H3K36me3,IMR90:H3K36me3				Sex
chr5	126860562	G	A	2	0.0128205	2	4	0.102564	4	0.0161739	1	missense_variant	PRRC1	NM_001286808.1:p.Arg148Lys/c.443G>A	aGa/aAa	MODERATE		0.00199681	0.0099	rs143589506	0.29(T)	0.556,0.827(P,P)	0.000000(D)	1.000(D)		H1ESC:H3K36me3,NH-A:H3K36me3,HUVEC:H3K36me3,GM12878:H3K36me3,K562:H3K36me3,HMEC:H3K36me3,HSMM:H3K36me3,IMR90:H3K36me3,CD4:H3K36me3,NHEK:H3K36me3,HepG2:H3K36me3,HeLa-S3:H3K36me3,GM06990:H3K36me3				Sex
chr5	129019910	C	A	1	0.00641026	1	3	0.0769231	3	0.0265095	1	missense_variant	ADAMTS19	NM_133638.3:p.Pro915His/c.2744C>A	cCc/cAc	MODERATE						0.063(B)	0.000018(D)	1.000(D)	0.12(T)	H1ESC:H3K36me3				Sex
chr5	137476515	A	G	0	0	0	2	0.0512821	2	0.0395887	1	missense_variant	BRD8	NM_139199.1:p.Met1165Thr/c.3494T>C	aTg/aCg	MODERATE		0.000199681	0.001		1(T)	0.004(B)	0.000509(D)	1.000(D)	1.59,1.59(T,T)	HUVEC:H3K27me3,GM12878:H3K36me3,K562:H3K27me3				Sex
chr5	138760701	T	G	0	0	0	2	0.0512821	2	0.0395887	1	missense_variant	DNAJC18	NM_152686.3:p.Lys221Thr/c.662A>C	aAa/aCa	MODERATE		0.000199681	0.001	rs200387616	0.48(T)	0.981(D)	0.000096(D)	0.985(D)	0.36,0.94(T,T)	H1ESC:H3K36me3,HUVEC:H3K36me3,GM12878:H3K36me3,HSMM:H3K36me3,IMR90:H3K36me3,NHEK:H3K36me3,HepG2:H3K36me3,GM06990:H3K36me3				Sex
chr5	139884478	G	C	3	0.0192308	3	5	0.128205	5	0.0096486	1	missense_variant	ANKHD1-EIF4EBP3	NM_020690.5:p.Cys1026Ser/c.3077G>C	tGt/tCt	MODERATE		0.00239617	0.0109	rs181178626	0.43(T)	0.0,0.041,0.0,0.002,0.001(B,B,B,B,B)	0.000065(D)	1.000(D)	0.05,0.01,0.05,-0.18,0.01(T,T,T,T,T)	H1ESC:H3K36me3,NH-A:H3K36me3,HUVEC:H3K36me3,HMEC:H3K36me3,K562:H3K36me3,HSMM:H3K36me3,IMR90:H3K36me3,NHEK:H3K36me3,HepG2:H3K36me3,HeLa-S3:H3K36me3,GM06990:H3K36me3				Sex
chr5	140789738	A	G	0	0	0	2	0.0512821	2	0.0395887	1	missense_variant	PCDHGB6	NM_018926.2:p.Thr657Ala/c.1969A>G	Acc/Gcc	MODERATE		0.000399361	0.002		0(D)	0.976,0.956(D,D)		1.000(N)	0.47(T)	H1ESC:H3K36me3,HUVEC:H3K27me3,H1ESC:H3K27me3,CD4:H3K79me3,IMR90:H3K36me3,NHEK:H3K27me3				Sex
chr5	149360668	G	A	0	0	0	2	0.0512821	2	0.0395887	1	missense_variant	SLC26A2	NM_000112.3:p.Met504Ile/c.1512G>A	atG/atA	MODERATE		0.000599042	0.003	rs76668544	0.26(T)	0.771(P)	0.000000(D)	1.000(D)	-2.91(D)	NH-A:H3K36me3,HUVEC:H3K36me3,HMEC:H3K36me3,HSMM:H3K36me3,IMR90:H3K36me3,CD4:H3K36me3,NHEK:H3K36me3,GM06990:H3K36me3				Sex
chr5	40955653	A	C	5	0.0320513	6	6	0.153846	6	0.0177445	1	missense_variant	C7	NM_000587.2:p.Lys420Gln/c.1258A>C	Aag/Cag	MODERATE		0.00379393	0.0179	rs3792646	0.01(D)	0.964(D)	0.000005(D)	1.000(D)	-2.03(D)	HUVEC:DNase1				Sex
chr6	135263630	G	C	0	0	0	2	0.0512821	2	0.0395887	1	missense_variant	ALDH8A1	NM_022568.3:p.Ser120Cys/c.359C>G	tCc/tGc	MODERATE					0.17(T)	0.895,0.831,0.895(P,P,P)	0.000000(D)	1.000(D)	1.55,1.55,1.55(T,T,T)					Sex
chr6	38994355	G	T	0	0	0	2	0.0512821	2	0.0395887	1	missense_variant	DNAH8	NM_001206927.1:p.Arg4583Leu/c.13748G>T	cGt/cTt	MODERATE		0.000998403	0.004	rs139227429	0(D)	0.999(D)	0.000001(D)	1.000(D)	2.48,2.48,2.48(T,T,T)	GM12878:H3K27me3,GM12878:H3K36me3,HMEC:H3K27me3,K562:H3K27me3,NHEK:H3K27me3,HeLa-S3:H3K27me3				Sex
chr6	7580346	G	A	3	0.0192308	3	4	0.102564	4	0.0320167	1	missense_variant	DSP	NM_004415.2:p.Arg1308Gln/c.3923G>A	cGg/cAg	MODERATE		0.00319489	0.0159	rs184154918	0.16(T)	0.091(B)	0.000018(D)	0.999(N)	-2.94(D)	H1ESC:H3K36me3,HUVEC:H3K27me3,NH-A:H3K36me3,GM12878:H3K36me3,HMEC:H3K36me3,IMR90:H3K36me3,NHEK:H3K36me3,HepG2:H3K36me3,K562:DNase1				Sex
chr7	100029058	C	G	0	0	0	2	0.0512821	2	0.0395887	1	missense_variant	MEPCE	NM_019606.5:p.Leu473Val/c.1417C>G	Ctg/Gtg	MODERATE					0.64(T)	0.008(B)	0.000449(D)	1.000(D)	1.25,1.27(T,T)	H1ESC:H3K36me3,K562:H3K4me3,K562:PolII,GM12878:H3K4me3,HUVEC:H3K36me3,GM12878:H3K36me3,HMEC:H3K36me3,K562:H3K36me3,GM12878:H3K79me2,HSMM:H3K36me3,CD4:H4K20me1,IMR90:H3K36me3,GM12878:PolII,NHEK:H3K36me3,HepG2:H3K36me3,CD4:PolII,HeLa-S3:H3K36me3,K562:H3K79me2,GM06990:H3K36me3,GM12878:H3K4me2,K562:H3K4me2				Sex
chr7	151684334	G	A	0	0	0	2	0.0512821	2	0.0395887	1	missense_variant	GALNTL5	NM_145292.3:p.Arg209Gln/c.626G>A	cGa/cAa	MODERATE					0(D)	0.999(D)	0.003121(N)	0.741(D)	0.06,0.06(T,T)	GM12878:H3K36me3,K562:H3K27me3				Sex
chr7	20198546	T	A	0	0	0	2	0.0512821	2	0.0395887	1	missense_variant	MACC1	NM_182762.3:p.Met480Leu/c.1438A>T	Atg/Ttg	MODERATE	COSM4004401(1)	0.000998403	0.004	rs186578702	1(T)	0.001(B)	0.000036(D)	0.997(D)	3.04,3.04(T,T)	NHEK:CTCF,K562:CTCF,GM12878:H3K36me3,K562:H3K36me3,HUVEC:CTCF,HSMM:CTCF,GM12878:CTCF,NHEK:H3K36me3,HepG2:CTCF,GM12878:Rad21,GM06990:H3K36me3,GM06990:CTCF				Sex
chr7	38471790	G	A	0	0	0	2	0.0512821	2	0.0395887	1	missense_variant	AMPH	NM_001635.3:p.Thr386Met/c.1157C>T	aCg/aTg	MODERATE	COSM3768360(1)	0.00139776	0.0069	rs200697979	0.08(T)	0.975,0.98,0.998(D,D,D)	0.000116(D)	1.000(D)	0.18,0.13,0.18(T,T,T)					Sex
chr7	4169556	A	G	0	0	0	2	0.0512821	2	0.0395887	1	missense_variant	SDK1	NM_152744.3:p.Lys1319Arg/c.3956A>G	aAa/aGa	MODERATE		0.000998403	0.005	rs192462595	0.11(T)	0.999,0.998(D,D)	0.000000(D)	0.978(D)	0.33,0.33(T,T)	K562:H3K27me3,NHEK:H3K36me3,HeLa-S3:H3K27me3,H1ESC:CTCF				Sex
chr7	99144717	A	T	0	0	0	2	0.0512821	2	0.0395887	1	missense_variant	FAM200A	NM_145111.3:p.Phe438Leu/c.1314T>A	ttT/ttA	MODERATE		0.000399361	0.002	rs61580792	0.09(T)	0.927(D)	0.000295(D)	0.999(N)	1.99,1.99(T,T)	H1ESC:H3K36me3,NH-A:H3K36me3,HUVEC:H3K36me3,K562:H3K36me3,HMEC:H3K36me3,HSMM:H3K36me3,IMR90:H3K36me3,CD4:H3K36me3,NHEK:H3K36me3,HepG2:H3K36me3				Sex
chr8	100887797	A	T	0	0	0	2	0.0512821	2	0.0395887	1	missense_variant	VPS13B	NM_017890.4:p.Lys3991Ile/c.11972A>T	aAa/aTa	MODERATE		0.000998403	0.005	rs117934093	0(D)	0.934,0.786(D,P)	0.000000(D)	1.000(D)	-0.57,-0.57(T,T)	H1ESC:H3K36me3,NH-A:H3K36me3,HUVEC:H3K36me3,GM12878:H3K36me3,HMEC:H3K36me3,K562:H3K36me3,HSMM:H3K36me3,IMR90:H3K36me3,NHEK:H3K36me3,HepG2:H3K36me3,GM06990:H3K36me3				Sex
chr8	144940220	A	G	0	0	0	2	0.0512821	2	0.0395887	1	missense_variant	EPPK1	NM_031308.3:p.Leu2401Pro/c.7202T>C	cTg/cCg	MODERATE					0(D)	0.998(D)		1.000(N)	-0.58(T)	H1ESC:H3K36me3,HeLa-S3:DNase1,K562:PolII,HUVEC:H3K27me3,CD4:H4K91ac,HMEC:H3K36me3,K562:H3K36me3,CD4:H4K20me1,CD4:H2BK5me1,NHEK:H3K36me3,HepG2:H3K36me3,HeLa-S3:H3K36me3,GM06990:DNase1,K562:Srf				Sex
chr8	144997562	G	A	0	0	0	2	0.0512821	2	0.0395887	1	missense_variant	PLEC	NM_201380.3:p.Arg2316Trp/c.6946C>T	Cgg/Tgg	MODERATE		0.000199681	0	rs372371569	0.01(D)	0.96,0.96,0.96,0.913,0.96,0.96,0.96,0.96(D,D,D,D,D,D,D,D)	0.000881(U)	0.763(D)	-1.09,-1.09,-1.12,-1.12,-1.08,-1.09,-1.08,-1.07,-1.09(T,T,T,T,T,T,T,T,T)	H1ESC:H3K36me3,HUVEC:H3K36me3,GM12878:H3K36me3,K562:H3K36me3,HMEC:H3K36me3,CD4:H4K20me1,IMR90:H3K36me3,CD4:H2BK5me1,HeLa-S3:PolII,NHEK:H3K36me3,HepG2:H3K36me3,HeLa-S3:H3K36me3,GM06990:H3K36me3,NHEK:DNase1				Sex
chr8	19363285	G	A	1	0.00641026	1	3	0.0769231	3	0.0265095	1	missense_variant	CSGALNACT1	NM_001130518.1:p.Leu21Phe/c.61C>T	Ctc/Ttc	MODERATE		0.000798722	0.004	rs78501171	0.04(D)	0.002(B)	0.000020(D)	0.999(D)	1.41,1.41,1.41,1.41,1.41(T,T,T,T,T)	GM12878:H3K27me3,HUVEC:H3K36me3,IMR90:H3K36me3,NHEK:H3K27me3,HepG2:H3K36me3,HeLa-S3:H3K36me3				Sex
chr8	25136135	C	T	0	0	0	2	0.0512821	2	0.0395887	1	missense_variant	DOCK5	NM_024940.6:p.Thr92Met/c.275C>T	aCg/aTg	MODERATE	COSM225887(1)	0.000399361	0.002		0(D)	0.993(D)	0.000195(D)	1.000(D)	0.45,0.45(T,T)	NH-A:H3K36me3,HMEC:H3K36me3,HSMM:H3K36me3,IMR90:H3K36me3,NHEK:H3K36me3,HepG2:H3K36me3,HeLa-S3:H3K36me3				Sex
chr8	8235180	C	A	4	0.025641	4	5	0.128205	5	0.0183148	1	missense_variant	SGK223	NM_001080826.2:p.Asp247Tyr/c.739G>T	Gac/Tac	MODERATE		0.00119808	0.006	rs34019705	0(D)	0.996(D)	0.000090(D)	0.996(D)	-0.04,-0.04(T,T)	H1ESC:H3K36me3,NH-A:H3K36me3,HUVEC:H3K36me3,GM12878:H3K36me3,HMEC:H3K36me3,HSMM:H3K36me3,IMR90:H3K36me3,CD4:H3K36me3,GM12878:PolII,NHEK:H3K36me3,HepG2:H3K36me3,GM06990:H3K36me3				Sex
chr9	107589255	C	T	0	0	0	2	0.0512821	2	0.0395887	1	missense_variant	ABCA1	NM_005502.3:p.Val771Met/c.2311G>A	Gtg/Atg	MODERATE		0.0740815	0.0347	rs2066718	0.57(T)	0.034(B)	0.000072(D)	0.000(P)	-2.09(D)	H1ESC:H3K36me3,GM06990:H3K27me3,NH-A:H3K36me3,HMEC:H3K36me3,IMR90:H3K36me3,CD4:H3K36me3,NHEK:H3K36me3,HepG2:H3K36me3				Sex
chr9	120476873	C	A	0	0	0	2	0.0512821	2	0.0395887	1	missense_variant	TLR4	NM_138554.4:p.Pro823Thr/c.2467C>A	Cca/Aca	MODERATE		0.000798722	0.004	rs56380595	0.03(D)	0.98(D)	0.000071(D)	0.692(D)	1.51,1.2(T,T)	NHEK:CTCF,NH-A:H3K36me3,HUVEC:H3K36me3,HMEC:H3K36me3,HSMM:H3K36me3,GM12878:CTCF,H1ESC:Rad21,H1ESC:CTCF,GM06990:CTCF				Sex
chr9	86383740	T	C	0	0	0	2	0.0512821	2	0.0395887	1	missense_variant	GKAP1	NM_025211.3:p.His244Arg/c.731A>G	cAc/cGc	MODERATE		0.00219649	0.0109	rs11140241	0.04(D)	0.226(B)	0.000024(D)	1.000(D)						Sex
chr1	109794493	G	A	4	0.05	4	0	0	0	0.0277024	1	missense_variant	CELSR2	NM_001408.2:p.Val598Met/c.1792G>A	Gtg/Atg	MODERATE		0.00259585	0.0129	rs117684956	0.02(D)	0.21(B)		0.974(D)	0.45(T)	H1ESC:H3K36me3,IMR90:H3K36me3,HUVEC:H3K27me3,GM12878:H3K27me3,NHEK:H3K36me3,HepG2:H3K36me3,K562:H3K36me3,H1ESC:H3K27me3				Total Tilted Vertebrae
chr1	109794785	C	T	4	0.05	4	0	0	0	0.0277024	1	missense_variant	CELSR2	NM_001408.2:p.Thr695Met/c.2084C>T	aCg/aTg	MODERATE		0.00259585	0.0129	rs117469174	0.17(T)	0.993(D)		1.000(D)	4.08(T)	H1ESC:H3K36me3,IMR90:H3K36me3,HUVEC:H3K27me3,NHEK:H3K36me3,HepG2:H3K36me3,HMEC:H3K36me3,K562:H3K36me3,H1ESC:H3K27me3				Total Tilted Vertebrae
chr1	154321382	C	T	5	0.0625	5	0	0	0	0.0111958	1	missense_variant	ATP8B2	NM_020452.3:p.Arg1154Cys/c.3460C>T	Cgc/Tgc	MODERATE		0.00339457	0.0099	rs41308375	0(D)	0.987(D)	0.000073(D)	1.000(D)	0.23(T)	H1ESC:H3K36me3,NH-A:H3K36me3,HUVEC:H3K36me3,GM12878:H3K36me3,K562:H3K36me3,HSMM:H3K36me3,CD4:H4K20me1,IMR90:H3K36me3,CD4:H3K36me3,NHEK:H3K36me3,HepG2:H3K36me3,GM06990:H3K36me3				Total Tilted Vertebrae
chr1	186140508	G	A	5	0.0625	5	1	0.00869565	1	0.0446377	1	missense_variant	HMCN1	NM_031935.2:p.Arg5205His/c.15614G>A	cGc/cAc	MODERATE	COSM1733686(2)	0.00499201	0.0198	rs150188026	0.34(T)	0.016(B)	0.000338(N)	0.997(D)	-2.23,-2.23(D,D)					Total Tilted Vertebrae
chr11	102988504	A	T	4	0.05	4	0	0	0	0.0277024	1	missense_variant	DYNC2H1	NM_001080463.1:p.Gln304Leu/c.911A>T	cAg/cTg	MODERATE		0.0329473	0.0069	rs12146610	0.49(T)	0.99,0.048,0.062(D,B,B)	0.020986(U)	1.000(D)	0.66,0.66,0.66(T,T,T)	HMEC:H3K36me3,NHEK:H3K36me3				Total Tilted Vertebrae
chr11	125864206	T	C	4	0.05	4	0	0	0	0.0277024	1	missense_variant	CDON	NM_001243597.1:p.Ser875Gly/c.2623A>G	Agt/Ggt	MODERATE		0.0195687	0.0079	rs115533243	0.08(T)	0.37,0.254,0.641(B,B,P)	0.000005(D)	1.000(D)	-0.51,0.18,-0.53(T,T,T)	HSMM:H3K36me3,HepG2:H3K36me3				Total Tilted Vertebrae
chr11	63994560	G	T	4	0.05	4	0	0	0	0.0277024	1	missense_variant	NUDT22	NM_001128612.2:p.Ala146Ser/c.436G>T	Gcc/Tcc	MODERATE		0.000199681	0.001		0.26(T)	0.98,0.452,0.376(D,P,B)	0.000000(D)	1.000(D)	0.97,0.97,0.97(T,T,T)	K562:H3K4me3,HepG2:H3K4me2,K562:PolII,NHEK:H3K4me3,CD4:H2BK5ac,GM12878:H3K4me3,CD4:DNase1,GM12878:H3K27ac,HSMM:H3K4me2,K562:H3K36me3,IMR90:H3K4me2,GM12878:H3K79me2,CD4:H3K4me3,CD4:H3K27ac,HMEC:H3K4me2,GM12878:ELF1,GM06990:H3K4me3,HeLa-S3:PolII,K562:H3K9ac,GM12878:PolII,HepG2:H3K4me3,HepG2:H3K9ac,NHEK:H3K4me2,CD4:H3K4me2,K562:H3K79me2,HeLa-S3:H3K4me3,HSMM:H3K4me3,GM12878:H3K9ac,HepG2:H3K27me3,GM06…				Total Tilted Vertebrae
chr11	77727947	G	A	4	0.05	4	0	0	0	0.0277024	1	missense_variant	KCTD14	NM_023930.3:p.Arg154Cys/c.460C>T	Cgc/Tgc	MODERATE		0.000199681	0.001	rs375465490	0.01(D)	0.953(D)	0.000076(D)	1.000(D)	-0.15,-0.14(T,T)	H1ESC:H3K36me3,HMEC:H3K36me3,NHEK:H3K36me3,HepG2:H3K36me3				Total Tilted Vertebrae
chr13	26535734	G	A	5	0.0625	5	1	0.00869565	1	0.0446377	1	missense_variant	ATP8A2	NM_016529.4:p.Ala1069Thr/c.3205G>A	Gca/Aca	MODERATE	COSM147653(1)	0.000599042	0.003	rs2296242	0.4(T)	0.012,0.019(B,B)	0.001436(N)	1.000(D)	-2.43,-2.43(D,D)	GM06990:H3K27me3,HUVEC:H3K27me3,HepG2:H3K27me3				Total Tilted Vertebrae
chr13	95118870	C	T	5	0.0625	5	1	0.00869565	1	0.0446377	1	missense_variant	DCT	NM_001129889.1:p.Gly213Glu/c.638G>A	gGa/gAa	MODERATE	COSM3885553(1)	0.00279553	0.0139	rs80350829	0(D)	1.0,0.997(D,D)	0.000000(D)	1.000(D)	-5.24,-5.24(D,D)					Total Tilted Vertebrae
chr14	23564490	C	A	3	0.0375	4	0	0	0	0.0277024	1	missense_variant	ACIN1	NM_014977.3:p.Trp2Cys/c.6G>T	tgG/tgT	MODERATE					0(D)	0.001,0.0(B,B)	0.953769(N)	0.999(D)	2.29,2.01,2.29(T,T,T)	H1ESC:PolII,NHEK:H3K9ac,CD4:CBP,HeLa-S3:DNase1,H1ESC:H3K9ac,K562:PolII,NHEK:H3K4me3,H1ESC:TAF1,K562:H3K27ac,CD4:DNase1,HeLa-S3:H3K9ac,HUVEC:H3K9ac,HepG2:H3K27ac,IMR90:DNase1,H1ESC:DNase1,HeLa-S3:TAF1,HepG2:PolII,GM12878:Yy1,H1ESC:H3K4me3,HepG2:HNF4G,HepG2:HEY1,HUVEC:DNase1,NH-A:DNase1,HSMM:DNase1,NH-A:H3K27ac,HeLa-S3:PolII,K562:H3K9ac,HeLa-S3:H3K27ac,K562:ELF1,GM12878:PolII,HepG2:H3K4me3,K562:Yy1…				Total Tilted Vertebrae
chr14	24901687	G	T	4	0.05	4	0	0	0	0.0277024	1	missense_variant	KHNYN	NM_001290256.1:p.Gly448Val/c.1343G>T	gGc/gTc	MODERATE		0.000599042	0.003	rs200783456	0.01(D)	0.035,0.235(B,B)	0.226389(N)	1.000(D)	1.89,1.89,1.89(T,T,T)	NH-A:H3K36me3,HUVEC:H3K36me3,GM12878:H3K36me3,K562:H3K36me3,HMEC:H3K36me3,HSMM:H3K36me3,CD4:H4K20me1,HepG2:PolII,IMR90:H3K36me3,CD4:H3K36me3,HeLa-S3:PolII,GM12878:PolII,NHEK:H3K36me3,HepG2:H3K36me3,GM06990:H3K36me3				Total Tilted Vertebrae
chr15	79606186	G	A	5	0.0625	5	1	0.00869565	1	0.0446377	1	missense_variant	TMED3	NM_007364.3:p.Asp86Asn/c.256G>A	Gac/Aac	MODERATE		0.0139776	0.0159	rs3784543	0.02(D)	0.995,0.903(D,P)	0.000000(D)	1.000(D)	0.92,0.92,0.92,0.92(T,T,T,T)	H1ESC:H3K36me3,NH-A:H3K36me3,HUVEC:H3K36me3,GM12878:H3K36me3,HMEC:H3K36me3,K562:H3K36me3,HSMM:H3K36me3,IMR90:H3K36me3,CD4:H3K36me3,NHEK:H3K36me3,HepG2:H3K36me3,HeLa-S3:H3K36me3,GM06990:H3K36me3				Total Tilted Vertebrae
chr17	67121109	A	G	5	0.0625	5	1	0.00869565	1	0.0446377	1	missense_variant	ABCA6	NM_080284.2:p.Met396Thr/c.1187T>C	aTg/aCg	MODERATE		0.00159744	0.0079	rs200376492	0.01(D)	0.155(B)	0.001148(N)	1.000(D)	-2.17(D)					Total Tilted Vertebrae
chr17	79684871	A	T	6	0.075	6	1	0.00869565	1	0.0207058	1	missense_variant	SLC25A10	NM_001270953.1:p.Glu201Val/c.602A>T	gAa/gTa	MODERATE		0.00119808	0.006	rs77609145	0(D)	0.89,0.924,0.954(P,D,D)	0.000010(D)	1.000(D)	-1.2,-1.2,-1.2,-1.2(T,T,T,T)	H1ESC:H3K36me3,HUVEC:H3K36me3,GM12878:H3K36me3,HMEC:H3K36me3,K562:H3K36me3,IMR90:H3K36me3,NHEK:H3K36me3,HepG2:H3K36me3,GM06990:H3K36me3				Total Tilted Vertebrae
chr18	9583200	G	A	5	0.0625	5	1	0.00869565	1	0.0446377	1	missense_variant	PPP4R1	NM_001042388.2:p.Ala278Val/c.833C>T	gCg/gTg	MODERATE		0.000998403	0.005	rs182385365		0.611,0.63(P,P)	0.000505(D)	0.999(D)	2.17,2.17(T,T)	H1ESC:H3K36me3,NH-A:H3K36me3,HUVEC:H3K36me3,K562:H3K36me3,HMEC:H3K36me3,HSMM:H3K36me3,IMR90:H3K36me3,CD4:H3K36me3,NHEK:H3K36me3,HepG2:H3K36me3,GM06990:H3K36me3				Total Tilted Vertebrae
chr19	18709278	G	A	4	0.05	4	0	0	0	0.0277024	1	missense_variant	CRLF1	NM_004750.4:p.Arg221Cys/c.661C>T	Cgc/Tgc	MODERATE		0.00119808	0.006	rs199625640	0.04(D)	0.828(P)	0.000323(D)	0.979(D)	-1.68(D)	GM06990:H3K27me3,H1ESC:H3K27me3,NHEK:H3K27me3,IMR90:H3K27me3,HepG2:H3K36me3				Total Tilted Vertebrae
chr19	39589715	C	A	5	0.0625	5	1	0.00869565	1	0.0446377	1	missense_variant	PAPL	NM_001004318.2:p.Asn146Lys/c.438C>A	aaC/aaA	MODERATE		0.00179712	0.0079	rs201971377	0.26(T)	0.202(B)	0.000000(N)	1.000(D)	-1.93(D)	GM06990:H3K27me3,HUVEC:H3K27me3,H1ESC:H3K27me3,H1ESC:DNase1,H1ESC:H3K4me3,NH-A:H3K27me3,K562:H3K27me3,NHEK:H3K27me3,IMR90:H3K27me3,HSMM:H3K27me3				Total Tilted Vertebrae
chr19	53668470	T	C	7	0.0875	7	2	0.0173913	2	0.0357095	1	missense_variant	ZNF665	NM_024733.3:p.Thr425Ala/c.1273A>G	Act/Gct	MODERATE		0.00259585	0.0109	rs189318604	0.04(D)	0.99(D)		1.000(N)	1.73(T)	H1ESC:H3K36me3,HUVEC:H3K36me3,K562:H3K36me3,IMR90:H3K36me3,CD4:H3K36me3,H1ESC:H3K9me3,NHEK:H3K36me3,CD4:H4K20me3				Total Tilted Vertebrae
chr19	6187686	G	A	4	0.05	4	0	0	0	0.0277024	1	missense_variant	ACSBG2	NM_001289177.1:p.Gly586Asp/c.1757G>A	gGc/gAc	MODERATE		0.0397364	0.0288	rs17851960	0.02(D)	0.701(P)	0.000117(D)	1.000(D)	2.25(T)	H1ESC:H3K27me3,H1ESC:H3K9me3				Total Tilted Vertebrae
chr2	197521750	G	A	1	0.0125	1	10	0.0869565	10	0.0309794	1	missense_variant	CCDC150	NM_001080539.1:p.Glu156Lys/c.466G>A	Gaa/Aaa	MODERATE	COSM149033(1)	0.105431	0.0238	rs34133636	0.4(T)	0.557,0.994(P,D)	0.000002(D)	0.000(P)	1.54,1.54(T,T)	H1ESC:H3K36me3,GM12878:H3K36me3,NHEK:H3K36me3,HepG2:H3K36me3,GM06990:H3K36me3				Total Tilted Vertebrae
chr2	218683301	C	T	5	0.0625	5	1	0.00869565	1	0.0446377	1	missense_variant	TNS1	NM_022648.4:p.Asp1148Asn/c.3442G>A	Gac/Aac	MODERATE		0.00119808	0.006	rs184451758	0.23(T)	0.034,0.895,0.756(B,P,P)	0.647753(N)	1.000(D)	-2.86,2.14,-2.87,-2.87(D,T,D,D)	GM06990:H3K27me3,NH-A:H3K36me3,HUVEC:H3K36me3,HSMM:H3K36me3,IMR90:H3K36me3,HepG2:H3K36me3				Total Tilted Vertebrae
chr2	220412402	G	A	5	0.0625	5	1	0.00869565	1	0.0446377	1	missense_variant	TMEM198	NM_001005209.1:p.Arg114His/c.341G>A	cGc/cAc	MODERATE		0.00179712	0.0089	rs143196218	0.51(T)	0.082(B)	0.000002(D)	0.989(D)		H1ESC:H3K36me3,IMR90:H3K36me3,HepG2:H3K36me3				Total Tilted Vertebrae
chr22	21989008	C	G	6	0.075	6	1	0.00869565	1	0.0207058	1	missense_variant	CCDC116	NM_152612.2:p.Ser219Cys/c.656C>G	tCc/tGc	MODERATE		0.00758786	0.0188	rs76336942	0(D)	0.971,0.982(D,D)	0.172504(N)	1.000(N)	2.54(T)	GM12878:H3K36me3,K562:H3K36me3,H1ESC:H3K27me3,K562:Srf,K562:DNase1				Total Tilted Vertebrae
chr3	108188993	G	A	3	0.0375	4	0	0	0	0.0277024	1	missense_variant	MYH15	NM_014981.1:p.His504Tyr/c.1510C>T	Cac/Tac	MODERATE		0.516374	0.0218	rs9868484	0(D)	0.968(D)		0.029(P)	-0.74(T)					Total Tilted Vertebrae
chr4	153896160	C	T	0	0	0	8	0.0695652	8	0.0233134	1	missense_variant	FHDC1	NM_033393.2:p.Arg573Trp/c.1717C>T	Cgg/Tgg	MODERATE		0.00539137	0.0268	rs77708442	0(D)	0.994(D)	0.006819(N)	1.000(D)	0.69,0.69(T,T)	H1ESC:H3K36me3,GM12878:H3K36me3,HMEC:H3K36me3,K562:H3K27me3,NHEK:H3K36me3	Obesity_related_traits			Total Tilted Vertebrae
chr4	79428614	A	G	4	0.05	4	0	0	0	0.0277024	1	missense_variant	FRAS1	NM_025074.6:p.Asn3119Ser/c.9356A>G	aAt/aGt	MODERATE		0.000599042	0.002	rs191105001	0.09(T)	0.98,0.19(D,B)	0.000010(D)	1.000(D)	1.66(T)	H1ESC:H3K36me3,NHEK:H3K36me3,HepG2:H3K36me3				Total Tilted Vertebrae
chr5	140308333	G	A	5	0.0625	5	1	0.00869565	1	0.0446377	1	missense_variant	PCDHAC1	NM_018898.3:p.Arg619His/c.1856G>A	cGt/cAt	MODERATE		0.00239617	0.0119	rs191251073	0.02(D)	0.999,0.916(D,D)		0.902(N)	0.65,0.65(T,T)	HUVEC:H3K27me3,H1ESC:H3K27me3,NHEK:H3K27me3,HSMM:H3K27me3,HepG2:H3K27me3				Total Tilted Vertebrae
chr5	179264734	G	A	4	0.05	4	0	0	0	0.0277024	1	missense_variant	C5orf45	NM_016175.3:p.Ala230Val/c.689C>T	gCg/gTg	MODERATE		0.000399361	0.002	rs143664576	0.04(D)	0.209,0.209(B,B)	0.238652(N)	1.000(D)	3.12,3.12,3.12(T,T,T)	H1ESC:H3K36me3,K562:PolII,CD4:H4K91ac,NH-A:H3K36me3,HUVEC:H3K36me3,GM12878:H3K36me3,HMEC:H3K36me3,K562:H3K36me3,HSMM:H3K36me3,HepG2:PolII,IMR90:H3K36me3,HeLa-S3:PolII,GM12878:PolII,NHEK:H3K36me3,HepG2:H3K36me3,CD4:PolII,HeLa-S3:H3K36me3,GM06990:H3K36me3				Total Tilted Vertebrae
chr5	40955653	A	C	8	0.1	9	3	0.026087	3	0.0322461	1	missense_variant	C7	NM_000587.2:p.Lys420Gln/c.1258A>C	Aag/Cag	MODERATE		0.00379393	0.0179	rs3792646	0.01(D)	0.964(D)	0.000005(D)	1.000(D)	-2.03(D)	HUVEC:DNase1				Total Tilted Vertebrae
chr5	68595943	G	A	5	0.0625	5	0	0	0	0.0111958	1	missense_variant	CCDC125	NM_176816.4:p.Arg238Trp/c.712C>T	Cgg/Tgg	MODERATE		0.00159744	0.0079	rs189273822	0(D)	0.795,0.809(P,P)	0.002040(N)	0.724(D)	0.72,0.72,0.72,0.72(T,T,T,T)	HUVEC:H3K36me3,IMR90:H3K36me3,NHEK:H3K36me3,HepG2:H3K36me3,GM06990:H3K36me3				Total Tilted Vertebrae
chr8	38287238	G	A	5	0.0625	5	1	0.00869565	1	0.0446377	1	missense_variant	FGFR1	NM_001174067.1:p.Ser140Leu/c.419C>T	tCg/tTg	MODERATE	COSM1236024(1)	0.00399361	0.0188	rs140382957	0.46(T)	0.029,0.021,0.049,0.002,0.029(B,B,B,B,B)	0.000130(D)	1.000(D)	-0.18,-0.18,-0.18,-0.18,-0.18,-0.18,-0.18,-0.18,-0.18(T,T,T,T,T,T,T,T,T)	H1ESC:H3K36me3,HeLa-S3:DNase1,GM12878:H3K36me3,IMR90:H3K36me3,HMEC:H3K27me3,K562:H3K27me3,NHEK:H3K27me3,HeLa-S3:Ap2alpha,HeLa-S3:Ap2gamma,HepG2:H3K36me3,GM06990:H3K36me3,NHEK:DNase1				Total Tilted Vertebrae
chr9	14307354	G	C	4	0.05	5	0	0	0	0.0111958	1	missense_variant	NFIB	NM_001190737.1:p.Pro66Ala/c.196C>G	Cct/Gct	MODERATE		0.00219649	0.0109	rs140030018	0.42(T)	0.189,0.582,0.189(B,P,B)	0.000000(D)	1.000(D)	0.96,0.97,0.98,0.96,0.96,0.97(T,T,T,T,T,T)	NHEK:H3K9ac,NHEK:H3K27ac,H1ESC:H3K36me3,HMEC:H3K9ac,NHEK:H3K4me3,NH-A:H3K36me3,HUVEC:H3K36me3,HSMM:H3K4me2,HMEC:H3K36me3,HSMM:H3K36me3,HMEC:H3K27ac,HMEC:H3K4me2,HSMM:DNase1,NH-A:DNase1,NHEK:H3K36me3,IMR90:H3K27me3,NHEK:H3K4me2,HeLa-S3:H3K36me3,HMEC:DNase1,HSMM:H3K4me3				Total Tilted Vertebrae
chr9	35398900	G	T	0	0	0	7	0.0608696	7	0.0445909	1	missense_variant	UNC13B	NM_006377.3:p.Glu1232Asp/c.3696G>T	gaG/gaT	MODERATE		0.0305511	0.0079	rs12339582	0.36(T)	0.009,0.01(B,B)	0.000003(D)	1.000(D)	2.91,2.91,2.91(T,T,T)	H1ESC:H3K36me3,HUVEC:H3K36me3,HMEC:H3K36me3,K562:H3K36me3,IMR90:H3K36me3,NHEK:H3K36me3,HepG2:H3K36me3,HeLa-S3:H3K36me3,GM06990:H3K36me3				Total Tilted Vertebrae

## Sheet: S6.Clinical SNVs Enrichment Ana
query.number	significant	p.value	term.size	query.size	overlap.size	precision	recall	term.id	domain	subgraph.number	term.name	relative.depth	intersection	group
1	TRUE	2.93e-13	17568	43	39	0.907	0.002	GO:0008150	BP	3	biological_process	1	SLC7A14,MYH7,TRPM7,TTC28,PON3,SETX,EFEMP1,IFT43,GOT2,PTPRB,VPS13C,LGALS12,NACAD,ZFHX2,GATA6,NLRP12,STRIP1,UNC80,STAC,LRIG1,CAPN5,USP24,UBAP1,DPCD,OR2C1,LAMB2,RAPH1,OR51S1,PDE4DIP,DNAH2,LRTOMT,SV2B,DYNC2H1,IFT140,PERM1,ZNF665,MALRD1,CAPN14,ANKHD1-EIF4EBP3	Location of Apical Vertebrae
1	TRUE	0.000218	12170	43	25	0.581	0.002	GO:0065007	BP	3	biological regulation	2	SLC7A14,MYH7,TRPM7,TTC28,PON3,SETX,EFEMP1,GOT2,VPS13C,LGALS12,ZFHX2,GATA6,NLRP12,STRIP1,STAC,CAPN5,OR2C1,RAPH1,OR51S1,PDE4DIP,LRTOMT,IFT140,PERM1,ZNF665,MALRD1	Location of Apical Vertebrae
1	TRUE	0.0133	6415	43	16	0.372	0.002	GO:0051179	BP	3	localization	2	SLC7A14,TRPM7,IFT43,GOT2,PTPRB,VPS13C,NACAD,NLRP12,UNC80,STAC,UBAP1,DPCD,DNAH2,SV2B,DYNC2H1,IFT140	Location of Apical Vertebrae
1	TRUE	0.0204	5083	43	14	0.326	0.003	GO:0051234	BP	3	establishment of localization	3	SLC7A14,TRPM7,IFT43,GOT2,PTPRB,VPS13C,NACAD,NLRP12,UNC80,STAC,UBAP1,SV2B,DYNC2H1,IFT140	Location of Apical Vertebrae
1	TRUE	0.0156	4965	43	14	0.326	0.003	GO:0006810	BP	3	transport	4	SLC7A14,TRPM7,IFT43,GOT2,PTPRB,VPS13C,NACAD,NLRP12,UNC80,STAC,UBAP1,SV2B,DYNC2H1,IFT140	Location of Apical Vertebrae
1	TRUE	5.11e-09	15950	43	34	0.791	0.002	GO:0009987	BP	3	cellular process	2	SLC7A14,MYH7,TRPM7,TTC28,PON3,SETX,EFEMP1,IFT43,GOT2,PTPRB,VPS13C,LGALS12,ZFHX2,GATA6,NLRP12,STRIP1,STAC,CAPN5,USP24,UBAP1,DPCD,OR2C1,LAMB2,RAPH1,OR51S1,PDE4DIP,DNAH2,LRTOMT,SV2B,DYNC2H1,IFT140,PERM1,ZNF665,MALRD1	Location of Apical Vertebrae
1	TRUE	0.0303	722	43	6	0.14	0.008	GO:0007017	BP	3	microtubule-based process	3	MYH7,IFT43,DPCD,DNAH2,DYNC2H1,IFT140	Location of Apical Vertebrae
1	TRUE	0.000176	296	43	6	0.14	0.02	GO:0007018	BP	3	microtubule-based movement	4	MYH7,IFT43,DPCD,DNAH2,DYNC2H1,IFT140	Location of Apical Vertebrae
1	TRUE	0.0149	50	43	3	0.07	0.06	GO:0042073	BP	3	intraciliary transport	6	IFT43,DYNC2H1,IFT140	Location of Apical Vertebrae
1	TRUE	0.000128	11	43	3	0.07	0.273	GO:0035721	BP	3	intraciliary retrograde transport	7	IFT43,DYNC2H1,IFT140	Location of Apical Vertebrae
1	TRUE	0.00753	40	43	3	0.07	0.075	GO:0035735	BP	3	intraciliary transport involved in cilium assembly	7	IFT43,DYNC2H1,IFT140	Location of Apical Vertebrae
1	TRUE	0.00386	7414	43	18	0.419	0.002	GO:0032501	BP	3	multicellular organismal process	2	MYH7,SETX,EFEMP1,GOT2,PTPRB,ZFHX2,GATA6,NLRP12,STAC,LRIG1,DPCD,OR2C1,LAMB2,RAPH1,OR51S1,LRTOMT,DYNC2H1,IFT140	Location of Apical Vertebrae
1	TRUE	0.0393	2104	43	9	0.209	0.004	GO:0003008	BP	3	system process	3	MYH7,EFEMP1,GATA6,STAC,LRIG1,OR2C1,LAMB2,OR51S1,LRTOMT	Location of Apical Vertebrae
1	TRUE	0.0147	9017	43	19	0.442	0.002	GO:0050896	BP	3	response to stimulus	2	MYH7,PON3,SETX,EFEMP1,GOT2,PTPRB,VPS13C,LGALS12,GATA6,NLRP12,STAC,CAPN5,OR2C1,LAMB2,RAPH1,OR51S1,IFT140,PERM1,ANKHD1-EIF4EBP3	Location of Apical Vertebrae
1	TRUE	0.011	11679	43	22	0.512	0.002	GO:0008152	BP	3	metabolic process	2	SLC7A14,MYH7,TRPM7,PON3,SETX,EFEMP1,GOT2,PTPRB,VPS13C,LGALS12,ZFHX2,GATA6,NLRP12,CAPN5,USP24,UBAP1,LAMB2,LRTOMT,PERM1,ZNF665,MALRD1,CAPN14	Location of Apical Vertebrae
1	TRUE	0.0431	6212	43	15	0.349	0.002	GO:0032502	BP	3	developmental process	2	MYH7,SETX,EFEMP1,GOT2,PTPRB,LGALS12,GATA6,STRIP1,LRIG1,DPCD,LAMB2,RAPH1,LRTOMT,DYNC2H1,IFT140	Location of Apical Vertebrae
1	TRUE	0.00923	11560	43	22	0.512	0.002	GO:0050789	BP	3	regulation of biological process	2	SLC7A14,MYH7,TTC28,PON3,SETX,EFEMP1,VPS13C,LGALS12,ZFHX2,GATA6,NLRP12,STRIP1,STAC,CAPN5,OR2C1,RAPH1,OR51S1,PDE4DIP,IFT140,PERM1,ZNF665,MALRD1	Location of Apical Vertebrae
1	TRUE	0.0142	10868	43	21	0.488	0.002	GO:0050794	BP	3	regulation of cellular process	3	SLC7A14,TTC28,PON3,SETX,EFEMP1,VPS13C,LGALS12,ZFHX2,GATA6,NLRP12,STRIP1,STAC,CAPN5,OR2C1,RAPH1,OR51S1,PDE4DIP,IFT140,PERM1,ZNF665,MALRD1	Location of Apical Vertebrae
1	TRUE	9.26e-17	18641	43	42	0.977	0.002	GO:0005575	CC	2	cellular_component	1	SLC7A14,MYH7,TRPM7,TTC28,PON3,SETX,EFEMP1,IFT43,GOT2,PTPRB,VPS13C,LGALS12,NACAD,ZFHX2,GATA6,NLRP12,STRIP1,UNC80,STAC,LRIG1,CAPN5,TMEM263,USP24,UBAP1,ARMC3,DPCD,OR2C1,LAMB2,RAPH1,OR51S1,PDE4DIP,DNAH2,LRTOMT,SV2B,DYNC2H1,IFT140,PERM1,ZNF665,LRIT2,MALRD1,CAPN14,ANKHD1-EIF4EBP3	Location of Apical Vertebrae
1	TRUE	2.08e-09	13288	43	32	0.744	0.002	GO:0043226	CC	2	organelle	2	SLC7A14,MYH7,TTC28,PON3,SETX,EFEMP1,IFT43,GOT2,PTPRB,VPS13C,LGALS12,NACAD,ZFHX2,GATA6,STRIP1,CAPN5,USP24,UBAP1,ARMC3,DPCD,LAMB2,RAPH1,PDE4DIP,DNAH2,LRTOMT,SV2B,DYNC2H1,IFT140,PERM1,ZNF665,MALRD1,ANKHD1-EIF4EBP3	Location of Apical Vertebrae
1	TRUE	7.59e-06	12266	43	27	0.628	0.002	GO:0043227	CC	2	membrane-bounded organelle	3	SLC7A14,PON3,SETX,EFEMP1,GOT2,PTPRB,VPS13C,LGALS12,NACAD,ZFHX2,GATA6,STRIP1,CAPN5,USP24,UBAP1,ARMC3,DPCD,LAMB2,RAPH1,PDE4DIP,LRTOMT,SV2B,DYNC2H1,PERM1,ZNF665,MALRD1,ANKHD1-EIF4EBP3	Location of Apical Vertebrae
1	TRUE	0.00429	3788	43	13	0.302	0.003	GO:0031982	CC	2	vesicle	4	PON3,EFEMP1,GOT2,PTPRB,VPS13C,STRIP1,CAPN5,UBAP1,ARMC3,LAMB2,SV2B,DYNC2H1,MALRD1	Location of Apical Vertebrae
1	TRUE	0.0232	7	43	2	0.047	0.286	GO:0030991	CC	2	intraciliary transport particle A	3	IFT43,IFT140	Location of Apical Vertebrae
1	TRUE	0.0346	9556	43	19	0.442	0.002	GO:0016020	CC	2	membrane	2	SLC7A14,TRPM7,GOT2,PTPRB,VPS13C,GATA6,UNC80,STAC,LRIG1,TMEM263,UBAP1,OR2C1,RAPH1,OR51S1,LRTOMT,SV2B,DYNC2H1,LRIT2,MALRD1	Location of Apical Vertebrae
1	TRUE	5.78e-14	16822	43	39	0.907	0.002	GO:0005623	CC	2	cell	2	SLC7A14,MYH7,TRPM7,TTC28,PON3,SETX,IFT43,GOT2,PTPRB,VPS13C,LGALS12,NACAD,ZFHX2,GATA6,NLRP12,STRIP1,UNC80,STAC,LRIG1,CAPN5,USP24,UBAP1,ARMC3,DPCD,OR2C1,LAMB2,RAPH1,OR51S1,PDE4DIP,DNAH2,LRTOMT,SV2B,DYNC2H1,IFT140,PERM1,ZNF665,MALRD1,CAPN14,ANKHD1-EIF4EBP3	Location of Apical Vertebrae
1	TRUE	5.4e-14	16791	43	39	0.907	0.002	GO:0044464	CC	2	cell part	2	SLC7A14,MYH7,TRPM7,TTC28,PON3,SETX,IFT43,GOT2,PTPRB,VPS13C,LGALS12,NACAD,ZFHX2,GATA6,NLRP12,STRIP1,UNC80,STAC,LRIG1,CAPN5,USP24,UBAP1,ARMC3,DPCD,OR2C1,LAMB2,RAPH1,OR51S1,PDE4DIP,DNAH2,LRTOMT,SV2B,DYNC2H1,IFT140,PERM1,ZNF665,MALRD1,CAPN14,ANKHD1-EIF4EBP3	Location of Apical Vertebrae
1	TRUE	2.83e-11	14606	43	35	0.814	0.002	GO:0005622	CC	2	intracellular	3	SLC7A14,MYH7,TTC28,PON3,SETX,IFT43,GOT2,PTPRB,VPS13C,LGALS12,NACAD,ZFHX2,GATA6,NLRP12,STRIP1,STAC,CAPN5,USP24,UBAP1,ARMC3,DPCD,OR2C1,LAMB2,RAPH1,PDE4DIP,DNAH2,LRTOMT,SV2B,DYNC2H1,IFT140,PERM1,ZNF665,MALRD1,CAPN14,ANKHD1-EIF4EBP3	Location of Apical Vertebrae
1	TRUE	1.31e-11	14266	43	35	0.814	0.002	GO:0044424	CC	2	intracellular part	4	SLC7A14,MYH7,TTC28,PON3,SETX,IFT43,GOT2,PTPRB,VPS13C,LGALS12,NACAD,ZFHX2,GATA6,NLRP12,STRIP1,STAC,CAPN5,USP24,UBAP1,ARMC3,DPCD,OR2C1,LAMB2,RAPH1,PDE4DIP,DNAH2,LRTOMT,SV2B,DYNC2H1,IFT140,PERM1,ZNF665,MALRD1,CAPN14,ANKHD1-EIF4EBP3	Location of Apical Vertebrae
1	TRUE	2.3e-08	11390	43	29	0.674	0.003	GO:0005737	CC	2	cytoplasm	5	SLC7A14,MYH7,TTC28,SETX,IFT43,GOT2,PTPRB,VPS13C,LGALS12,NACAD,NLRP12,STRIP1,STAC,CAPN5,UBAP1,ARMC3,OR2C1,LAMB2,RAPH1,PDE4DIP,DNAH2,LRTOMT,SV2B,DYNC2H1,IFT140,PERM1,MALRD1,CAPN14,ANKHD1-EIF4EBP3	Location of Apical Vertebrae
1	TRUE	0.00748	9521	43	20	0.465	0.002	GO:0044444	CC	2	cytoplasmic part	6	SLC7A14,MYH7,GOT2,PTPRB,VPS13C,LGALS12,NACAD,STRIP1,STAC,UBAP1,OR2C1,LAMB2,RAPH1,PDE4DIP,DNAH2,LRTOMT,SV2B,DYNC2H1,IFT140,MALRD1	Location of Apical Vertebrae
1	TRUE	3.09e-08	12497	43	30	0.698	0.002	GO:0043229	CC	2	intracellular organelle	5	SLC7A14,MYH7,TTC28,PON3,SETX,IFT43,GOT2,PTPRB,VPS13C,LGALS12,NACAD,ZFHX2,GATA6,STRIP1,USP24,UBAP1,ARMC3,DPCD,LAMB2,RAPH1,PDE4DIP,DNAH2,LRTOMT,SV2B,DYNC2H1,IFT140,PERM1,ZNF665,MALRD1,ANKHD1-EIF4EBP3	Location of Apical Vertebrae
1	TRUE	0.000514	10736	43	23	0.535	0.002	GO:0043231	CC	2	intracellular membrane-bounded organelle	6	SLC7A14,PON3,SETX,GOT2,VPS13C,LGALS12,NACAD,ZFHX2,GATA6,STRIP1,USP24,UBAP1,ARMC3,DPCD,LAMB2,RAPH1,PDE4DIP,LRTOMT,DYNC2H1,PERM1,ZNF665,MALRD1,ANKHD1-EIF4EBP3	Location of Apical Vertebrae
1	TRUE	0.0478	2157	43	9	0.209	0.004	GO:0043230	CC	2	extracellular organelle	3	PON3,EFEMP1,GOT2,VPS13C,STRIP1,CAPN5,ARMC3,LAMB2,DYNC2H1	Location of Apical Vertebrae
1	TRUE	0.0475	2155	43	9	0.209	0.004	GO:1903561	CC	2	extracellular vesicle	4	PON3,EFEMP1,GOT2,VPS13C,STRIP1,CAPN5,ARMC3,LAMB2,DYNC2H1	Location of Apical Vertebrae
1	TRUE	0.0438	2133	43	9	0.209	0.004	GO:0070062	CC	2	extracellular exosome	4	PON3,EFEMP1,GOT2,VPS13C,STRIP1,CAPN5,ARMC3,LAMB2,DYNC2H1	Location of Apical Vertebrae
1	TRUE	0.0216	9254	43	19	0.442	0.002	GO:0044422	CC	2	organelle part	2	SLC7A14,MYH7,TTC28,SETX,IFT43,GOT2,PTPRB,VPS13C,GATA6,USP24,UBAP1,LAMB2,RAPH1,PDE4DIP,DNAH2,SV2B,DYNC2H1,IFT140,MALRD1	Location of Apical Vertebrae
1	TRUE	0.0115	46	43	3	0.07	0.065	GO:0097542	CC	2	ciliary tip	4	IFT43,DYNC2H1,IFT140	Location of Apical Vertebrae
1	TRUE	0.0152	9038	43	19	0.442	0.002	GO:0044446	CC	2	intracellular organelle part	3	SLC7A14,MYH7,TTC28,SETX,IFT43,GOT2,PTPRB,VPS13C,GATA6,USP24,UBAP1,LAMB2,RAPH1,PDE4DIP,DNAH2,SV2B,DYNC2H1,IFT140,MALRD1	Location of Apical Vertebrae
1	TRUE	5.11e-06	17510	43	32	0.744	0.002	GO:0003674	MF	4	molecular_function	1	SLC7A14,MYH7,TRPM7,TTC28,PON3,SETX,EFEMP1,IFT43,GOT2,PTPRB,LGALS12,ZFHX2,GATA6,NLRP12,STRIP1,STAC,CAPN5,USP24,UBAP1,DPCD,OR2C1,LAMB2,RAPH1,OR51S1,PDE4DIP,DNAH2,LRTOMT,SV2B,DYNC2H1,IFT140,ZNF665,CAPN14	Location of Apical Vertebrae
1	TRUE	0.000709	15017	43	27	0.628	0.002	GO:0005488	MF	4	binding	2	MYH7,TRPM7,TTC28,PON3,SETX,EFEMP1,IFT43,GOT2,PTPRB,LGALS12,ZFHX2,GATA6,NLRP12,STRIP1,STAC,UBAP1,DPCD,OR2C1,LAMB2,RAPH1,PDE4DIP,DNAH2,SV2B,DYNC2H1,IFT140,ZNF665,CAPN14	Location of Apical Vertebrae
1	TRUE	0.00872	11522	43	22	0.512	0.002	GO:0005515	MF	4	protein binding	3	MYH7,TRPM7,TTC28,PON3,SETX,EFEMP1,IFT43,GOT2,PTPRB,GATA6,NLRP12,STRIP1,STAC,UBAP1,DPCD,LAMB2,RAPH1,PDE4DIP,DNAH2,SV2B,DYNC2H1,IFT140	Location of Apical Vertebrae
1	TRUE	0.0161	37	43	2	0.047	0.054	KEGG:00350	keg	1	Tyrosine metabolism	2	GOT2,LRTOMT	Location of Apical Vertebrae
1	TRUE	4.99e-20	17568	57	53	0.93	0.003	GO:0008150	BP	3	biological_process	1	CRLF1,CAPN1,POLD1,GOLGA5,SDK2,ARHGAP10,DHRS9,CLASP1,DCT,SLC13A1,SIGLEC1,PITPNM3,DEPDC5,LMF2,ACIN1,SMARCD2,C7,TFAP2E,PLBD1,FAM126A,TRIM24,ECD,DAW1,MYH2,PTPRB,HAT1,ACSBG2,ATP8A2,SLC28A2,OIT3,AMIGO2,CYP1A1,ADCY10,CNTNAP5,FAM161B,DRAXIN,CFAP221,TERT,KIF27,SLC27A4,AFF1,TLR6,LIMK2,SOX1,SLIT3,MUC6,SEMA4D,DNER,RELN,LAMB3,SFI1,ALG3,PSG1	Curve Shape
1	TRUE	9.35e-05	6297	57	22	0.386	0.003	GO:0071840	BP	3	cellular component organization or biogenesis	2	POLD1,GOLGA5,SDK2,ARHGAP10,CLASP1,ACIN1,SMARCD2,MYH2,HAT1,ATP8A2,DRAXIN,CFAP221,TERT,KIF27,TLR6,SOX1,SLIT3,SEMA4D,DNER,RELN,LAMB3,SFI1	Curve Shape
1	TRUE	1.63e-13	15950	57	46	0.807	0.003	GO:0009987	BP	3	cellular process	2	CRLF1,CAPN1,POLD1,GOLGA5,SDK2,ARHGAP10,DHRS9,CLASP1,DCT,PITPNM3,DEPDC5,ACIN1,SMARCD2,C7,TFAP2E,PLBD1,FAM126A,TRIM24,ECD,MYH2,PTPRB,HAT1,ACSBG2,ATP8A2,SLC28A2,AMIGO2,CYP1A1,ADCY10,DRAXIN,CFAP221,TERT,KIF27,SLC27A4,AFF1,TLR6,LIMK2,SOX1,SLIT3,MUC6,SEMA4D,DNER,RELN,LAMB3,SFI1,ALG3,PSG1	Curve Shape
1	TRUE	0.00017	2064	57	13	0.228	0.006	GO:0006928	BP	3	movement of cell or subcellular component	3	CLASP1,MYH2,ADCY10,DRAXIN,CFAP221,TERT,KIF27,SOX1,SLIT3,SEMA4D,DNER,RELN,PSG1	Curve Shape
1	TRUE	0.00263	2197	57	12	0.211	0.005	GO:0008219	BP	3	cell death	3	CRLF1,CAPN1,ARHGAP10,ACIN1,TRIM24,AMIGO2,ADCY10,DRAXIN,TERT,TLR6,SLIT3,SEMA4D	Curve Shape
1	TRUE	0.00991	2064	57	11	0.193	0.005	GO:0012501	BP	3	programmed cell death	4	CRLF1,CAPN1,ARHGAP10,ACIN1,TRIM24,AMIGO2,ADCY10,DRAXIN,TERT,SLIT3,SEMA4D	Curve Shape
1	TRUE	0.0371	1934	57	10	0.175	0.005	GO:0006915	BP	3	apoptotic process	5	CRLF1,ARHGAP10,ACIN1,TRIM24,AMIGO2,ADCY10,DRAXIN,TERT,SLIT3,SEMA4D	Curve Shape
1	TRUE	5.58e-05	6120	57	22	0.386	0.004	GO:0016043	BP	3	cellular component organization	3	POLD1,GOLGA5,SDK2,ARHGAP10,CLASP1,ACIN1,SMARCD2,MYH2,HAT1,ATP8A2,DRAXIN,CFAP221,TERT,KIF27,TLR6,SOX1,SLIT3,SEMA4D,DNER,RELN,LAMB3,SFI1	Curve Shape
1	TRUE	0.0264	1462	57	9	0.158	0.006	GO:0030030	BP	3	cell projection organization	4	CLASP1,ATP8A2,DRAXIN,CFAP221,KIF27,SLIT3,SEMA4D,RELN,SFI1	Curve Shape
1	TRUE	0.0222	1431	57	9	0.158	0.006	GO:0120036	BP	3	plasma membrane bounded cell projection organization	5	CLASP1,ATP8A2,DRAXIN,CFAP221,KIF27,SLIT3,SEMA4D,RELN,SFI1	Curve Shape
1	TRUE	0.0224	3710	57	14	0.246	0.004	GO:0006996	BP	3	organelle organization	4	POLD1,GOLGA5,ARHGAP10,CLASP1,ACIN1,SMARCD2,HAT1,ATP8A2,CFAP221,TERT,KIF27,SOX1,RELN,SFI1	Curve Shape
1	TRUE	2.58e-06	12170	57	33	0.579	0.003	GO:0065007	BP	3	biological regulation	2	CRLF1,CAPN1,POLD1,ARHGAP10,DHRS9,CLASP1,DCT,DEPDC5,ACIN1,SMARCD2,C7,TFAP2E,TRIM24,ECD,MYH2,HAT1,ATP8A2,OIT3,AMIGO2,CYP1A1,ADCY10,DRAXIN,TERT,AFF1,TLR6,LIMK2,SOX1,SLIT3,MUC6,SEMA4D,DNER,RELN,SFI1	Curve Shape
1	TRUE	0.0189	3656	57	14	0.246	0.004	GO:0065008	BP	3	regulation of biological quality	3	POLD1,DHRS9,ACIN1,C7,TRIM24,ATP8A2,OIT3,CYP1A1,DRAXIN,TERT,TLR6,MUC6,SEMA4D,RELN	Curve Shape
1	TRUE	6.17e-08	7414	57	28	0.491	0.004	GO:0032501	BP	3	multicellular organismal process	2	CRLF1,CAPN1,SDK2,CLASP1,DCT,ACIN1,FAM126A,DAW1,MYH2,PTPRB,ACSBG2,ATP8A2,CYP1A1,ADCY10,DRAXIN,TERT,KIF27,SLC27A4,TLR6,LIMK2,SOX1,SLIT3,MUC6,SEMA4D,DNER,RELN,LAMB3,PSG1	Curve Shape
1	TRUE	0.00309	6415	57	20	0.351	0.003	GO:0051179	BP	3	localization	2	CAPN1,GOLGA5,CLASP1,SLC13A1,SIGLEC1,PITPNM3,FAM126A,MYH2,PTPRB,ATP8A2,SLC28A2,TERT,SLC27A4,TLR6,SOX1,SEMA4D,DNER,RELN,SFI1,PSG1	Curve Shape
1	TRUE	3.35e-07	6212	57	25	0.439	0.004	GO:0032502	BP	3	developmental process	2	CRLF1,CAPN1,SDK2,DHRS9,CLASP1,DCT,ACIN1,TFAP2E,FAM126A,DAW1,PTPRB,ACSBG2,ATP8A2,CYP1A1,DRAXIN,TERT,KIF27,SLC27A4,LIMK2,SOX1,SLIT3,SEMA4D,DNER,RELN,LAMB3	Curve Shape
1	TRUE	0.000894	4270	57	17	0.298	0.004	GO:0048869	BP	3	cellular developmental process	3	CAPN1,SDK2,DHRS9,CLASP1,DCT,ACIN1,ACSBG2,ATP8A2,CYP1A1,DRAXIN,TERT,SOX1,SLIT3,SEMA4D,DNER,RELN,LAMB3	Curve Shape
1	TRUE	0.000482	4088	57	17	0.298	0.004	GO:0030154	BP	3	cell differentiation	4	CAPN1,SDK2,DHRS9,CLASP1,DCT,ACIN1,ACSBG2,ATP8A2,CYP1A1,DRAXIN,TERT,SOX1,SLIT3,SEMA4D,DNER,RELN,LAMB3	Curve Shape
1	TRUE	7.44e-08	5793	57	25	0.439	0.004	GO:0048856	BP	3	anatomical structure development	3	CRLF1,CAPN1,SDK2,DHRS9,CLASP1,DCT,ACIN1,TFAP2E,FAM126A,DAW1,PTPRB,ACSBG2,ATP8A2,CYP1A1,DRAXIN,TERT,KIF27,SLC27A4,LIMK2,SOX1,SLIT3,SEMA4D,DNER,RELN,LAMB3	Curve Shape
1	TRUE	6.35e-07	5321	57	23	0.404	0.004	GO:0007275	BP	3	multicellular organism development	4	CRLF1,CAPN1,SDK2,CLASP1,DCT,ACIN1,FAM126A,DAW1,PTPRB,ACSBG2,ATP8A2,CYP1A1,DRAXIN,TERT,KIF27,SLC27A4,LIMK2,SOX1,SLIT3,SEMA4D,DNER,RELN,LAMB3	Curve Shape
1	TRUE	3.58e-06	4760	57	21	0.368	0.004	GO:0048731	BP	3	system development	4	CRLF1,CAPN1,SDK2,CLASP1,DCT,ACIN1,FAM126A,DAW1,PTPRB,ATP8A2,CYP1A1,DRAXIN,TERT,KIF27,SLC27A4,LIMK2,SOX1,SLIT3,SEMA4D,DNER,RELN	Curve Shape
1	TRUE	0.00421	2299	57	12	0.211	0.005	GO:0007399	BP	3	nervous system development	5	SDK2,DCT,FAM126A,ATP8A2,DRAXIN,TERT,KIF27,SOX1,SLIT3,SEMA4D,DNER,RELN	Curve Shape
1	TRUE	0.00522	1545	57	10	0.175	0.006	GO:0022008	BP	3	neurogenesis	6	SDK2,DCT,ATP8A2,DRAXIN,TERT,SOX1,SLIT3,SEMA4D,DNER,RELN	Curve Shape
1	TRUE	0.00296	1450	57	10	0.175	0.007	GO:0048699	BP	3	generation of neurons	7	SDK2,DCT,ATP8A2,DRAXIN,TERT,SOX1,SLIT3,SEMA4D,DNER,RELN	Curve Shape
1	TRUE	5.15e-06	3428	57	18	0.316	0.005	GO:0048513	BP	3	animal organ development	4	CRLF1,CAPN1,SDK2,CLASP1,DCT,ACIN1,DAW1,ATP8A2,CYP1A1,DRAXIN,KIF27,SLC27A4,LIMK2,SOX1,SLIT3,SEMA4D,DNER,RELN	Curve Shape
1	TRUE	0.0279	303	57	5	0.088	0.017	GO:0043010	BP	3	camera-type eye development	7	SDK2,ATP8A2,CYP1A1,LIMK2,SOX1	Curve Shape
1	TRUE	0.0147	2598	57	12	0.211	0.005	GO:0009653	BP	3	anatomical structure morphogenesis	3	CAPN1,SDK2,CLASP1,PTPRB,ATP8A2,DRAXIN,TERT,SOX1,SLIT3,SEMA4D,RELN,LAMB3	Curve Shape
1	TRUE	0.000156	9017	57	26	0.456	0.003	GO:0050896	BP	3	response to stimulus	2	CRLF1,CAPN1,POLD1,ARHGAP10,CLASP1,SIGLEC1,DEPDC5,C7,TRIM24,MYH2,PTPRB,HAT1,ATP8A2,CYP1A1,ADCY10,DRAXIN,TERT,SLC27A4,TLR6,LIMK2,SOX1,SLIT3,MUC6,SEMA4D,DNER,RELN	Curve Shape
1	TRUE	0.00069	2332	57	13	0.228	0.006	GO:0009605	BP	3	response to external stimulus	3	CLASP1,DEPDC5,C7,TRIM24,HAT1,ATP8A2,CYP1A1,DRAXIN,SLC27A4,TLR6,SLIT3,SEMA4D,RELN	Curve Shape
1	TRUE	2.37e-08	11679	57	35	0.614	0.003	GO:0008152	BP	3	metabolic process	2	CRLF1,CAPN1,POLD1,DHRS9,DCT,PITPNM3,DEPDC5,LMF2,ACIN1,SMARCD2,C7,TFAP2E,PLBD1,FAM126A,TRIM24,ECD,PTPRB,HAT1,ACSBG2,SLC28A2,CYP1A1,ADCY10,TERT,SLC27A4,AFF1,TLR6,LIMK2,SOX1,SLIT3,MUC6,SEMA4D,DNER,RELN,SFI1,ALG3	Curve Shape
1	TRUE	4.7e-07	10718	57	32	0.561	0.003	GO:0044238	BP	3	primary metabolic process	3	CRLF1,CAPN1,POLD1,DHRS9,DCT,PITPNM3,LMF2,ACIN1,SMARCD2,C7,TFAP2E,PLBD1,FAM126A,TRIM24,ECD,PTPRB,HAT1,ACSBG2,SLC28A2,CYP1A1,ADCY10,TERT,SLC27A4,AFF1,TLR6,LIMK2,SOX1,MUC6,SEMA4D,DNER,RELN,ALG3	Curve Shape
1	TRUE	0.00011	10243	57	28	0.491	0.003	GO:0006807	BP	3	nitrogen compound metabolic process	3	CRLF1,CAPN1,POLD1,DCT,LMF2,ACIN1,SMARCD2,C7,TFAP2E,PLBD1,TRIM24,ECD,PTPRB,HAT1,ACSBG2,SLC28A2,CYP1A1,ADCY10,TERT,AFF1,TLR6,LIMK2,SOX1,MUC6,SEMA4D,DNER,RELN,ALG3	Curve Shape
1	TRUE	2.55e-07	11181	57	33	0.579	0.003	GO:0071704	BP	3	organic substance metabolic process	3	CRLF1,CAPN1,POLD1,DHRS9,DCT,PITPNM3,LMF2,ACIN1,SMARCD2,C7,TFAP2E,PLBD1,FAM126A,TRIM24,ECD,PTPRB,HAT1,ACSBG2,SLC28A2,CYP1A1,ADCY10,TERT,SLC27A4,AFF1,TLR6,LIMK2,SOX1,SLIT3,MUC6,SEMA4D,DNER,RELN,ALG3	Curve Shape
1	TRUE	0.0098	6908	57	20	0.351	0.003	GO:1901564	BP	3	organonitrogen compound metabolic process	4	CRLF1,CAPN1,DCT,LMF2,C7,PLBD1,TRIM24,ECD,PTPRB,HAT1,ACSBG2,CYP1A1,ADCY10,TLR6,LIMK2,MUC6,SEMA4D,DNER,RELN,ALG3	Curve Shape
1	TRUE	0.0113	6338	57	19	0.333	0.003	GO:1901360	BP	3	organic cyclic compound metabolic process	4	POLD1,DHRS9,DCT,ACIN1,SMARCD2,TFAP2E,TRIM24,ECD,HAT1,ACSBG2,SLC28A2,CYP1A1,ADCY10,TERT,AFF1,TLR6,SOX1,SEMA4D,RELN	Curve Shape
1	TRUE	0.0342	9598	57	23	0.404	0.002	GO:0043170	BP	3	macromolecule metabolic process	4	CRLF1,CAPN1,POLD1,LMF2,ACIN1,SMARCD2,C7,TFAP2E,TRIM24,ECD,PTPRB,HAT1,TERT,AFF1,TLR6,LIMK2,SOX1,SLIT3,MUC6,SEMA4D,DNER,RELN,ALG3	Curve Shape
1	TRUE	0.00273	6365	57	20	0.351	0.003	GO:0009058	BP	3	biosynthetic process	3	POLD1,DHRS9,DCT,PITPNM3,SMARCD2,TFAP2E,TRIM24,ECD,HAT1,ACSBG2,CYP1A1,ADCY10,TERT,AFF1,TLR6,SOX1,MUC6,SEMA4D,RELN,ALG3	Curve Shape
1	TRUE	0.00227	6291	57	20	0.351	0.003	GO:1901576	BP	3	organic substance biosynthetic process	4	POLD1,DHRS9,DCT,PITPNM3,SMARCD2,TFAP2E,TRIM24,ECD,HAT1,ACSBG2,CYP1A1,ADCY10,TERT,AFF1,TLR6,SOX1,MUC6,SEMA4D,RELN,ALG3	Curve Shape
1	TRUE	4.64e-07	10713	57	32	0.561	0.003	GO:0044237	BP	3	cellular metabolic process	3	CRLF1,CAPN1,POLD1,DHRS9,DCT,PITPNM3,DEPDC5,ACIN1,SMARCD2,TFAP2E,PLBD1,FAM126A,TRIM24,ECD,PTPRB,HAT1,ACSBG2,SLC28A2,CYP1A1,ADCY10,TERT,SLC27A4,AFF1,TLR6,LIMK2,SOX1,MUC6,SEMA4D,DNER,RELN,SFI1,ALG3	Curve Shape
1	TRUE	0.00495	3255	57	14	0.246	0.004	GO:0006793	BP	3	phosphorus metabolic process	4	CRLF1,PITPNM3,PLBD1,FAM126A,TRIM24,ECD,PTPRB,ACSBG2,ADCY10,TLR6,LIMK2,SEMA4D,RELN,SFI1	Curve Shape
1	TRUE	0.00459	3234	57	14	0.246	0.004	GO:0006796	BP	3	phosphate-containing compound metabolic process	5	CRLF1,PITPNM3,PLBD1,FAM126A,TRIM24,ECD,PTPRB,ACSBG2,ADCY10,TLR6,LIMK2,SEMA4D,RELN,SFI1	Curve Shape
1	TRUE	0.0298	6137	57	18	0.316	0.003	GO:0006725	BP	3	cellular aromatic compound metabolic process	4	POLD1,DCT,ACIN1,SMARCD2,TFAP2E,TRIM24,ECD,HAT1,ACSBG2,SLC28A2,CYP1A1,ADCY10,TERT,AFF1,TLR6,SOX1,SEMA4D,RELN	Curve Shape
1	TRUE	0.0018	6200	57	20	0.351	0.003	GO:0044249	BP	3	cellular biosynthetic process	4	POLD1,DHRS9,DCT,PITPNM3,SMARCD2,TFAP2E,TRIM24,ECD,HAT1,ACSBG2,CYP1A1,ADCY10,TERT,AFF1,TLR6,SOX1,MUC6,SEMA4D,RELN,ALG3	Curve Shape
1	TRUE	0.0428	4489	57	15	0.263	0.003	GO:0019438	BP	3	aromatic compound biosynthetic process	5	POLD1,DCT,SMARCD2,TFAP2E,TRIM24,ECD,HAT1,ACSBG2,ADCY10,TERT,AFF1,TLR6,SOX1,SEMA4D,RELN	Curve Shape
1	TRUE	0.0203	1064	57	8	0.14	0.008	GO:0044255	BP	3	cellular lipid metabolic process	4	DHRS9,PITPNM3,PLBD1,FAM126A,ACSBG2,CYP1A1,SLC27A4,ALG3	Curve Shape
1	TRUE	0.0128	4	57	2	0.035	0.5	GO:0042905	BP	3	9-cis-retinoic acid metabolic process	6	DHRS9,CYP1A1	Curve Shape
1	TRUE	0.0128	4	57	2	0.035	0.5	GO:0042904	BP	3	9-cis-retinoic acid biosynthetic process	7	DHRS9,CYP1A1	Curve Shape
1	TRUE	8.31e-05	11560	57	30	0.526	0.003	GO:0050789	BP	3	regulation of biological process	2	CRLF1,CAPN1,ARHGAP10,CLASP1,DCT,DEPDC5,ACIN1,SMARCD2,C7,TFAP2E,TRIM24,ECD,MYH2,HAT1,ATP8A2,AMIGO2,CYP1A1,ADCY10,DRAXIN,TERT,AFF1,TLR6,LIMK2,SOX1,SLIT3,MUC6,SEMA4D,DNER,RELN,SFI1	Curve Shape
1	TRUE	0.0151	4115	57	15	0.263	0.004	GO:0048583	BP	3	regulation of response to stimulus	3	CRLF1,CAPN1,ARHGAP10,CLASP1,DEPDC5,C7,TRIM24,MYH2,DRAXIN,TERT,TLR6,SLIT3,MUC6,SEMA4D,RELN	Curve Shape
1	TRUE	0.0327	6819	57	19	0.333	0.003	GO:0019222	BP	3	regulation of metabolic process	3	CRLF1,CAPN1,DEPDC5,SMARCD2,C7,TFAP2E,TRIM24,ECD,HAT1,CYP1A1,TERT,AFF1,TLR6,LIMK2,SOX1,SLIT3,SEMA4D,RELN,SFI1	Curve Shape
1	TRUE	9.06e-05	10868	57	29	0.509	0.003	GO:0050794	BP	3	regulation of cellular process	3	CRLF1,CAPN1,ARHGAP10,CLASP1,DCT,DEPDC5,ACIN1,SMARCD2,TFAP2E,TRIM24,ECD,MYH2,HAT1,ATP8A2,AMIGO2,CYP1A1,ADCY10,DRAXIN,TERT,AFF1,TLR6,LIMK2,SOX1,SLIT3,MUC6,SEMA4D,DNER,RELN,SFI1	Curve Shape
1	TRUE	0.000558	5764	57	20	0.351	0.003	GO:0048518	BP	3	positive regulation of biological process	2	CRLF1,CAPN1,CLASP1,DCT,ACIN1,SMARCD2,C7,TFAP2E,TRIM24,ECD,MYH2,ATP8A2,CYP1A1,ADCY10,TERT,TLR6,SOX1,MUC6,SEMA4D,RELN	Curve Shape
1	TRUE	0.0104	5100	57	17	0.298	0.003	GO:0048522	BP	3	positive regulation of cellular process	3	CRLF1,CAPN1,CLASP1,DCT,ACIN1,SMARCD2,TFAP2E,TRIM24,ECD,ATP8A2,CYP1A1,ADCY10,TERT,TLR6,SOX1,SEMA4D,RELN	Curve Shape
1	TRUE	1.51e-23	18641	57	56	0.982	0.003	GO:0005575	CC	4	cellular_component	1	CRLF1,CAPN1,RRP12,POLD1,GOLGA5,SDK2,ARHGAP10,DHRS9,CLASP1,DCT,SLC13A1,SIGLEC1,PITPNM3,DEPDC5,LMF2,ACIN1,SMARCD2,C7,TFAP2E,PLBD1,PQLC1,FAM126A,TRIM24,ECD,DAW1,MYH2,PTPRB,HAT1,ACSBG2,ATP8A2,SLC28A2,OIT3,AMIGO2,CYP1A1,ADCY10,CNTNAP5,FAM161B,DRAXIN,CFAP221,TERT,KIF27,SLC27A4,COL22A1,AFF1,TLR6,LIMK2,SOX1,SLIT3,MUC6,SEMA4D,DNER,RELN,LAMB3,SFI1,ALG3,PSG1	Curve Shape
1	TRUE	0.0102	5095	57	17	0.298	0.003	GO:0032991	CC	4	protein-containing complex	2	CRLF1,POLD1,CLASP1,DEPDC5,ACIN1,SMARCD2,C7,ECD,MYH2,PTPRB,HAT1,TERT,KIF27,COL22A1,AFF1,TLR6,LAMB3	Curve Shape
1	TRUE	1.04e-11	13288	57	41	0.719	0.003	GO:0043226	CC	4	organelle	2	CAPN1,RRP12,POLD1,GOLGA5,DHRS9,CLASP1,DCT,DEPDC5,LMF2,ACIN1,SMARCD2,C7,TFAP2E,PLBD1,TRIM24,ECD,DAW1,MYH2,PTPRB,HAT1,ACSBG2,ATP8A2,OIT3,AMIGO2,CYP1A1,ADCY10,FAM161B,CFAP221,TERT,KIF27,SLC27A4,COL22A1,AFF1,TLR6,LIMK2,SOX1,SLIT3,MUC6,DNER,SFI1,ALG3	Curve Shape
1	TRUE	1.62e-08	12266	57	36	0.632	0.003	GO:0043227	CC	4	membrane-bounded organelle	3	CAPN1,RRP12,POLD1,GOLGA5,DHRS9,CLASP1,DCT,DEPDC5,LMF2,ACIN1,SMARCD2,C7,TFAP2E,PLBD1,TRIM24,ECD,MYH2,PTPRB,HAT1,ACSBG2,ATP8A2,OIT3,AMIGO2,CYP1A1,ADCY10,TERT,SLC27A4,COL22A1,AFF1,TLR6,LIMK2,SOX1,SLIT3,MUC6,DNER,ALG3	Curve Shape
1	TRUE	4.22e-10	9556	57	34	0.596	0.004	GO:0016020	CC	4	membrane	2	CAPN1,RRP12,POLD1,GOLGA5,SDK2,ARHGAP10,DHRS9,CLASP1,DCT,SLC13A1,SIGLEC1,PITPNM3,DEPDC5,LMF2,ACIN1,C7,PQLC1,FAM126A,PTPRB,ACSBG2,ATP8A2,SLC28A2,AMIGO2,CYP1A1,ADCY10,CNTNAP5,TERT,SLC27A4,TLR6,MUC6,SEMA4D,DNER,RELN,ALG3	Curve Shape
1	TRUE	3.06e-18	16822	57	51	0.895	0.003	GO:0005623	CC	4	cell	2	CRLF1,CAPN1,RRP12,POLD1,GOLGA5,SDK2,ARHGAP10,DHRS9,CLASP1,DCT,SLC13A1,SIGLEC1,PITPNM3,DEPDC5,LMF2,ACIN1,SMARCD2,C7,TFAP2E,PLBD1,FAM126A,TRIM24,ECD,DAW1,MYH2,PTPRB,HAT1,ACSBG2,ATP8A2,SLC28A2,OIT3,AMIGO2,CYP1A1,ADCY10,FAM161B,CFAP221,TERT,KIF27,SLC27A4,COL22A1,AFF1,TLR6,LIMK2,SOX1,SLIT3,MUC6,SEMA4D,DNER,RELN,SFI1,ALG3	Curve Shape
1	TRUE	5.8e-08	9254	57	31	0.544	0.003	GO:0044422	CC	4	organelle part	2	CAPN1,RRP12,POLD1,GOLGA5,DHRS9,CLASP1,DCT,DEPDC5,LMF2,ACIN1,SMARCD2,TRIM24,ECD,MYH2,PTPRB,HAT1,ATP8A2,OIT3,CYP1A1,FAM161B,CFAP221,TERT,KIF27,SLC27A4,COL22A1,AFF1,TLR6,LIMK2,MUC6,SFI1,ALG3	Curve Shape
1	TRUE	2.8e-18	16791	57	51	0.895	0.003	GO:0044464	CC	4	cell part	2	CRLF1,CAPN1,RRP12,POLD1,GOLGA5,SDK2,ARHGAP10,DHRS9,CLASP1,DCT,SLC13A1,SIGLEC1,PITPNM3,DEPDC5,LMF2,ACIN1,SMARCD2,C7,TFAP2E,PLBD1,FAM126A,TRIM24,ECD,DAW1,MYH2,PTPRB,HAT1,ACSBG2,ATP8A2,SLC28A2,OIT3,AMIGO2,CYP1A1,ADCY10,FAM161B,CFAP221,TERT,KIF27,SLC27A4,COL22A1,AFF1,TLR6,LIMK2,SOX1,SLIT3,MUC6,SEMA4D,DNER,RELN,SFI1,ALG3	Curve Shape
1	TRUE	3.88e-05	4393	57	19	0.333	0.004	GO:0012505	CC	4	endomembrane system	3	CAPN1,RRP12,GOLGA5,DHRS9,CLASP1,PITPNM3,LMF2,MYH2,PTPRB,ATP8A2,OIT3,CYP1A1,SLC27A4,COL22A1,TLR6,LIMK2,MUC6,DNER,ALG3	Curve Shape
1	TRUE	0.0499	2002	57	10	0.175	0.005	GO:0042995	CC	4	cell projection	3	PITPNM3,FAM126A,DAW1,ATP8A2,ADCY10,CFAP221,KIF27,SLC27A4,DNER,RELN	Curve Shape
1	TRUE	8.43e-06	5522	57	22	0.386	0.004	GO:0071944	CC	4	cell periphery	3	CAPN1,SDK2,ARHGAP10,CLASP1,SLC13A1,SIGLEC1,ACIN1,C7,FAM126A,MYH2,PTPRB,ATP8A2,SLC28A2,AMIGO2,ADCY10,TERT,SLC27A4,TLR6,MUC6,SEMA4D,DNER,RELN	Curve Shape
1	TRUE	4.59e-14	14606	57	45	0.789	0.003	GO:0005622	CC	4	intracellular	3	CRLF1,CAPN1,RRP12,POLD1,GOLGA5,ARHGAP10,DHRS9,CLASP1,DCT,PITPNM3,DEPDC5,LMF2,ACIN1,SMARCD2,TFAP2E,PLBD1,FAM126A,TRIM24,ECD,DAW1,MYH2,PTPRB,HAT1,ACSBG2,ATP8A2,OIT3,AMIGO2,CYP1A1,ADCY10,FAM161B,CFAP221,TERT,KIF27,SLC27A4,COL22A1,AFF1,TLR6,LIMK2,SOX1,SLIT3,MUC6,DNER,RELN,SFI1,ALG3	Curve Shape
1	TRUE	1.74e-14	14266	57	45	0.789	0.003	GO:0044424	CC	4	intracellular part	4	CRLF1,CAPN1,RRP12,POLD1,GOLGA5,ARHGAP10,DHRS9,CLASP1,DCT,PITPNM3,DEPDC5,LMF2,ACIN1,SMARCD2,TFAP2E,PLBD1,FAM126A,TRIM24,ECD,DAW1,MYH2,PTPRB,HAT1,ACSBG2,ATP8A2,OIT3,AMIGO2,CYP1A1,ADCY10,FAM161B,CFAP221,TERT,KIF27,SLC27A4,COL22A1,AFF1,TLR6,LIMK2,SOX1,SLIT3,MUC6,DNER,RELN,SFI1,ALG3	Curve Shape
1	TRUE	2.8e-11	11390	57	38	0.667	0.003	GO:0005737	CC	4	cytoplasm	5	CRLF1,CAPN1,POLD1,GOLGA5,ARHGAP10,DHRS9,CLASP1,DCT,PITPNM3,DEPDC5,LMF2,ACIN1,PLBD1,FAM126A,TRIM24,ECD,DAW1,MYH2,PTPRB,HAT1,ACSBG2,ATP8A2,CYP1A1,ADCY10,FAM161B,CFAP221,TERT,KIF27,SLC27A4,COL22A1,TLR6,LIMK2,SLIT3,MUC6,DNER,RELN,SFI1,ALG3	Curve Shape
1	TRUE	3.78e-10	9521	57	34	0.596	0.004	GO:0044444	CC	4	cytoplasmic part	6	CRLF1,CAPN1,POLD1,GOLGA5,ARHGAP10,DHRS9,CLASP1,DCT,PITPNM3,DEPDC5,LMF2,ACIN1,PLBD1,FAM126A,TRIM24,ECD,MYH2,PTPRB,ACSBG2,ATP8A2,CYP1A1,ADCY10,FAM161B,CFAP221,TERT,SLC27A4,COL22A1,TLR6,LIMK2,SLIT3,MUC6,DNER,SFI1,ALG3	Curve Shape
1	TRUE	0.00164	5004	57	18	0.316	0.004	GO:0005829	CC	4	cytosol	7	CRLF1,CAPN1,POLD1,ARHGAP10,CLASP1,DCT,PITPNM3,DEPDC5,ACIN1,PLBD1,FAM126A,TRIM24,ECD,MYH2,ACSBG2,ADCY10,TERT,SFI1	Curve Shape
1	TRUE	8.1e-11	12497	57	39	0.684	0.003	GO:0043229	CC	4	intracellular organelle	5	CAPN1,RRP12,POLD1,GOLGA5,DHRS9,CLASP1,DCT,DEPDC5,LMF2,ACIN1,SMARCD2,TFAP2E,PLBD1,TRIM24,ECD,MYH2,PTPRB,HAT1,ACSBG2,ATP8A2,OIT3,AMIGO2,CYP1A1,ADCY10,FAM161B,CFAP221,TERT,KIF27,SLC27A4,COL22A1,AFF1,TLR6,LIMK2,SOX1,SLIT3,MUC6,DNER,SFI1,ALG3	Curve Shape
1	TRUE	3.11e-08	9038	57	31	0.544	0.003	GO:0044446	CC	4	intracellular organelle part	6	CAPN1,RRP12,POLD1,GOLGA5,DHRS9,CLASP1,DCT,DEPDC5,LMF2,ACIN1,SMARCD2,TRIM24,ECD,MYH2,PTPRB,HAT1,ATP8A2,OIT3,CYP1A1,FAM161B,CFAP221,TERT,KIF27,SLC27A4,COL22A1,AFF1,TLR6,LIMK2,MUC6,SFI1,ALG3	Curve Shape
1	TRUE	4.91e-07	10736	57	32	0.561	0.003	GO:0043231	CC	4	intracellular membrane-bounded organelle	6	CAPN1,RRP12,POLD1,GOLGA5,DHRS9,CLASP1,DEPDC5,LMF2,ACIN1,SMARCD2,TFAP2E,PLBD1,TRIM24,ECD,MYH2,HAT1,ACSBG2,ATP8A2,OIT3,AMIGO2,CYP1A1,ADCY10,TERT,SLC27A4,COL22A1,AFF1,TLR6,LIMK2,SOX1,SLIT3,MUC6,ALG3	Curve Shape
1	TRUE	0.000207	5424	57	20	0.351	0.004	GO:0005886	CC	4	plasma membrane	3	CAPN1,SDK2,ARHGAP10,SLC13A1,SIGLEC1,ACIN1,C7,FAM126A,PTPRB,ATP8A2,SLC28A2,AMIGO2,ADCY10,TERT,SLC27A4,TLR6,MUC6,SEMA4D,DNER,RELN	Curve Shape
1	TRUE	0.000125	6998	57	23	0.404	0.003	GO:0044425	CC	4	membrane part	2	RRP12,GOLGA5,SDK2,DHRS9,DCT,SLC13A1,SIGLEC1,LMF2,C7,PQLC1,PTPRB,ACSBG2,ATP8A2,SLC28A2,AMIGO2,CYP1A1,ADCY10,CNTNAP5,SLC27A4,TLR6,SEMA4D,DNER,ALG3	Curve Shape
1	TRUE	1.95e-05	5778	57	22	0.386	0.004	GO:0031224	CC	4	intrinsic component of membrane	3	RRP12,GOLGA5,SDK2,DHRS9,DCT,SLC13A1,SIGLEC1,LMF2,C7,PQLC1,PTPRB,ACSBG2,ATP8A2,SLC28A2,AMIGO2,ADCY10,CNTNAP5,SLC27A4,TLR6,SEMA4D,DNER,ALG3	Curve Shape
1	TRUE	1.2e-05	5628	57	22	0.386	0.004	GO:0016021	CC	4	integral component of membrane	4	RRP12,GOLGA5,SDK2,DHRS9,DCT,SLC13A1,SIGLEC1,LMF2,C7,PQLC1,PTPRB,ACSBG2,ATP8A2,SLC28A2,AMIGO2,ADCY10,CNTNAP5,SLC27A4,TLR6,SEMA4D,DNER,ALG3	Curve Shape
1	TRUE	3.7e-16	17510	57	50	0.877	0.003	GO:0003674	MF	1	molecular_function	1	CRLF1,CAPN1,RRP12,POLD1,GOLGA5,ARHGAP10,DHRS9,CLASP1,DCT,SLC13A1,SIGLEC1,PITPNM3,DEPDC5,LMF2,ACIN1,SMARCD2,TFAP2E,PLBD1,FAM126A,TRIM24,ECD,MYH2,PTPRB,HAT1,ACSBG2,ATP8A2,SLC28A2,OIT3,AMIGO2,CYP1A1,ADCY10,FAM161B,DRAXIN,CFAP221,TERT,KIF27,SLC27A4,AFF1,TLR6,LIMK2,SOX1,SLIT3,MUC6,SEMA4D,DNER,RELN,LAMB3,SFI1,ALG3,PSG1	Curve Shape
1	TRUE	0.0012	6043	57	20	0.351	0.003	GO:0003824	MF	1	catalytic activity	2	CAPN1,POLD1,DHRS9,DCT,ACIN1,PLBD1,TRIM24,MYH2,PTPRB,HAT1,ACSBG2,ATP8A2,CYP1A1,ADCY10,TERT,KIF27,SLC27A4,LIMK2,RELN,ALG3	Curve Shape
1	TRUE	1.44e-13	15017	57	45	0.789	0.003	GO:0005488	MF	1	binding	2	CRLF1,CAPN1,RRP12,POLD1,GOLGA5,ARHGAP10,CLASP1,DCT,SIGLEC1,PITPNM3,DEPDC5,LMF2,ACIN1,SMARCD2,TFAP2E,FAM126A,TRIM24,ECD,MYH2,PTPRB,HAT1,ACSBG2,ATP8A2,OIT3,AMIGO2,CYP1A1,ADCY10,FAM161B,DRAXIN,CFAP221,TERT,KIF27,SLC27A4,AFF1,TLR6,LIMK2,SOX1,SLIT3,SEMA4D,DNER,RELN,LAMB3,SFI1,ALG3,PSG1	Curve Shape
1	TRUE	4.13e-11	11522	57	38	0.667	0.003	GO:0005515	MF	1	protein binding	3	CRLF1,CAPN1,POLD1,GOLGA5,ARHGAP10,CLASP1,PITPNM3,LMF2,ACIN1,SMARCD2,TFAP2E,FAM126A,TRIM24,ECD,MYH2,PTPRB,HAT1,OIT3,AMIGO2,CYP1A1,ADCY10,FAM161B,DRAXIN,CFAP221,TERT,KIF27,AFF1,TLR6,LIMK2,SOX1,SLIT3,SEMA4D,DNER,RELN,LAMB3,SFI1,ALG3,PSG1	Curve Shape
1	TRUE	5.24e-09	7229	57	27	0.474	0.004	KEGG:00000	keg	2	KEGG pathways	1	CAPN1,POLD1,ARHGAP10,DHRS9,DCT,SIGLEC1,DEPDC5,ACIN1,SMARCD2,C7,MYH2,PTPRB,HAT1,ACSBG2,CYP1A1,ADCY10,TERT,SLC27A4,COL22A1,AFF1,TLR6,LIMK2,SLIT3,SEMA4D,RELN,LAMB3,ALG3	Curve Shape
1	TRUE	0.0365	175	57	3	0.053	0.017	KEGG:04360	keg	2	Axon guidance	2	LIMK2,SLIT3,SEMA4D	Curve Shape
1	TRUE	2.26e-06	17568	23	21	0.913	0.001	GO:0008150	BP	1	biological_process	1	SDK2,PPP2R3A,SLC4A4,PES1,RCAN3,PLBD1,MUTYH,NACAD,STAC,SPATA5,IQGAP2,ALLC,MGAT5,ABCA10,PPP4R1,XIRP2,ZNF562,PIGG,NRIP1,CALHM1,IFT140	Cobb Angle
1	TRUE	8.24e-05	15950	23	19	0.826	0.001	GO:0009987	BP	1	cellular process	2	SDK2,PPP2R3A,SLC4A4,PES1,RCAN3,PLBD1,MUTYH,STAC,SPATA5,IQGAP2,ALLC,MGAT5,PPP4R1,XIRP2,ZNF562,PIGG,NRIP1,CALHM1,IFT140	Cobb Angle
1	TRUE	0.0339	137	23	3	0.13	0.022	GO:0035304	BP	1	regulation of protein dephosphorylation	7	PPP2R3A,RCAN3,PPP4R1	Cobb Angle
1	TRUE	0.019	113	23	3	0.13	0.027	GO:0043666	BP	1	regulation of phosphoprotein phosphatase activity	8	PPP2R3A,RCAN3,PPP4R1	Cobb Angle
1	TRUE	0.000114	18641	23	20	0.87	0.001	GO:0005575	CC	2	cellular_component	1	SDK2,PPP2R3A,SLC4A4,PES1,RCAN3,PLBD1,MUTYH,NACAD,STAC,SPATA5,IQGAP2,MGAT5,ABCA10,PPP4R1,XIRP2,ZNF562,PIGG,NRIP1,CALHM1,IFT140	Cobb Angle
1	TRUE	0.026	13288	23	15	0.652	0.001	GO:0043226	CC	2	organelle	2	SLC4A4,PES1,PLBD1,MUTYH,NACAD,SPATA5,IQGAP2,MGAT5,ABCA10,XIRP2,ZNF562,PIGG,NRIP1,CALHM1,IFT140	Cobb Angle
1	TRUE	1.66e-05	16822	23	20	0.87	0.001	GO:0005623	CC	2	cell	2	SDK2,PPP2R3A,SLC4A4,PES1,RCAN3,PLBD1,MUTYH,NACAD,STAC,SPATA5,IQGAP2,MGAT5,ABCA10,PPP4R1,XIRP2,ZNF562,PIGG,NRIP1,CALHM1,IFT140	Cobb Angle
1	TRUE	1.6e-05	16791	23	20	0.87	0.001	GO:0044464	CC	2	cell part	2	SDK2,PPP2R3A,SLC4A4,PES1,RCAN3,PLBD1,MUTYH,NACAD,STAC,SPATA5,IQGAP2,MGAT5,ABCA10,PPP4R1,XIRP2,ZNF562,PIGG,NRIP1,CALHM1,IFT140	Cobb Angle
1	TRUE	0.000202	14606	23	18	0.783	0.001	GO:0005622	CC	2	intracellular	3	PPP2R3A,PES1,RCAN3,PLBD1,MUTYH,NACAD,STAC,SPATA5,IQGAP2,MGAT5,ABCA10,PPP4R1,XIRP2,ZNF562,PIGG,NRIP1,CALHM1,IFT140	Cobb Angle
1	TRUE	0.000137	14266	23	18	0.783	0.001	GO:0044424	CC	2	intracellular part	4	PPP2R3A,PES1,RCAN3,PLBD1,MUTYH,NACAD,STAC,SPATA5,IQGAP2,MGAT5,ABCA10,PPP4R1,XIRP2,ZNF562,PIGG,NRIP1,CALHM1,IFT140	Cobb Angle
1	TRUE	3.53e-05	17510	23	20	0.87	0.001	GO:0003674	MF	4	molecular_function	1	PPP2R3A,SLC4A4,PES1,RCAN3,PLBD1,MUTYH,STAC,SPATA5,IQGAP2,ALLC,MGAT5,ABCA10,PPP4R1,XIRP2,ZNF562,PIGG,NRIP1,MB21D2,CALHM1,IFT140	Cobb Angle
1	TRUE	0.0205	15017	23	16	0.696	0.001	GO:0005488	MF	4	binding	2	PPP2R3A,SLC4A4,PES1,RCAN3,MUTYH,STAC,SPATA5,IQGAP2,ABCA10,PPP4R1,XIRP2,ZNF562,NRIP1,MB21D2,CALHM1,IFT140	Cobb Angle
1	TRUE	0.011	94	23	3	0.13	0.032	GO:0019208	MF	4	phosphatase regulator activity	4	PPP2R3A,RCAN3,PPP4R1	Cobb Angle
1	TRUE	0.00674	80	23	3	0.13	0.037	GO:0019888	MF	4	protein phosphatase regulator activity	5	PPP2R3A,RCAN3,PPP4R1	Cobb Angle
1	TRUE	0.00955	7229	23	10	0.435	0.001	KEGG:00000	keg	3	KEGG pathways	1	PPP2R3A,SLC4A4,MUTYH,SPATA5,IQGAP2,ALLC,MGAT5,ABCA10,PIGG,CALHM1	Cobb Angle
1	TRUE	8.86e-13	17568	42	38	0.905	0.002	GO:0008150	BP	3	biological_process	1	SCIN,YBX3,ERLEC1,TCF3,STK10,FAT1,ANAPC5,RIN3,NFAT5,CCDC130,LIG1,CUEDC2,TECTA,IFIH1,TFAP2E,MEN1,DYSF,ALDOB,UBAP2,SGSM2,CYP4V2,ACE,FCN2,KIF27,TMEM41B,NDNF,GABRG3,SOX1,CALHM1,OR5D14,DYNC2H1,PERM1,AGRN,RELN,GPC2,CAPN14,NFS1,PCDHA3	Main Curve Direction
1	TRUE	0.00109	6212	42	17	0.405	0.003	GO:0032502	BP	3	developmental process	2	SCIN,YBX3,TCF3,FAT1,LIG1,TFAP2E,MEN1,ACE,KIF27,TMEM41B,NDNF,SOX1,DYNC2H1,AGRN,RELN,GPC2,PCDHA3	Main Curve Direction
1	TRUE	0.0004	5793	42	17	0.405	0.003	GO:0048856	BP	3	anatomical structure development	3	SCIN,YBX3,TCF3,FAT1,LIG1,TFAP2E,MEN1,ACE,KIF27,TMEM41B,NDNF,SOX1,DYNC2H1,AGRN,RELN,GPC2,PCDHA3	Main Curve Direction
1	TRUE	0.00141	11679	42	23	0.548	0.002	GO:0008152	BP	3	metabolic process	2	YBX3,ERLEC1,TCF3,STK10,ANAPC5,NFAT5,LIG1,IFIH1,TFAP2E,MEN1,ALDOB,UBAP2,CYP4V2,ACE,FCN2,NDNF,SOX1,PERM1,AGRN,RELN,GPC2,CAPN14,NFS1	Main Curve Direction
1	TRUE	0.00146	10718	42	22	0.524	0.002	GO:0044238	BP	3	primary metabolic process	3	YBX3,ERLEC1,TCF3,STK10,ANAPC5,NFAT5,LIG1,IFIH1,TFAP2E,MEN1,ALDOB,CYP4V2,ACE,FCN2,NDNF,SOX1,PERM1,AGRN,RELN,GPC2,CAPN14,NFS1	Main Curve Direction
1	TRUE	0.000623	11181	42	23	0.548	0.002	GO:0071704	BP	3	organic substance metabolic process	3	YBX3,ERLEC1,TCF3,STK10,ANAPC5,NFAT5,LIG1,IFIH1,TFAP2E,MEN1,ALDOB,UBAP2,CYP4V2,ACE,FCN2,NDNF,SOX1,PERM1,AGRN,RELN,GPC2,CAPN14,NFS1	Main Curve Direction
1	TRUE	0.00108	9598	42	21	0.5	0.002	GO:0043170	BP	3	macromolecule metabolic process	4	YBX3,ERLEC1,TCF3,STK10,ANAPC5,NFAT5,LIG1,IFIH1,TFAP2E,MEN1,UBAP2,ACE,FCN2,NDNF,SOX1,PERM1,AGRN,RELN,GPC2,CAPN14,NFS1	Main Curve Direction
1	TRUE	0.00327	10243	42	21	0.5	0.002	GO:0006807	BP	3	nitrogen compound metabolic process	3	YBX3,ERLEC1,TCF3,STK10,ANAPC5,NFAT5,LIG1,IFIH1,TFAP2E,MEN1,ALDOB,ACE,FCN2,NDNF,SOX1,PERM1,AGRN,RELN,GPC2,CAPN14,NFS1	Main Curve Direction
1	TRUE	1.32e-07	15950	42	32	0.762	0.002	GO:0009987	BP	3	cellular process	2	SCIN,YBX3,ERLEC1,TCF3,STK10,FAT1,ANAPC5,RIN3,NFAT5,LIG1,IFIH1,TFAP2E,MEN1,DYSF,ALDOB,SGSM2,CYP4V2,ACE,FCN2,KIF27,NDNF,GABRG3,SOX1,CALHM1,OR5D14,DYNC2H1,PERM1,AGRN,RELN,GPC2,NFS1,PCDHA3	Main Curve Direction
1	TRUE	0.0302	10713	42	20	0.476	0.002	GO:0044237	BP	3	cellular metabolic process	3	YBX3,ERLEC1,TCF3,STK10,ANAPC5,NFAT5,LIG1,IFIH1,TFAP2E,MEN1,ALDOB,CYP4V2,ACE,NDNF,SOX1,PERM1,AGRN,RELN,GPC2,NFS1	Main Curve Direction
1	TRUE	6.3e-05	9017	42	22	0.524	0.002	GO:0050896	BP	3	response to stimulus	2	YBX3,ERLEC1,STK10,RIN3,NFAT5,CCDC130,LIG1,CUEDC2,IFIH1,MEN1,DYSF,CYP4V2,FCN2,NDNF,GABRG3,SOX1,CALHM1,OR5D14,PERM1,AGRN,RELN,GPC2	Main Curve Direction
1	TRUE	0.0367	6297	42	15	0.357	0.002	GO:0071840	BP	3	cellular component organization or biogenesis	2	SCIN,FAT1,MEN1,DYSF,ALDOB,SGSM2,ACE,KIF27,NDNF,SOX1,CALHM1,DYNC2H1,AGRN,RELN,NFS1	Main Curve Direction
1	TRUE	0.026	6120	42	15	0.357	0.002	GO:0016043	BP	3	cellular component organization	3	SCIN,FAT1,MEN1,DYSF,ALDOB,SGSM2,ACE,KIF27,NDNF,SOX1,CALHM1,DYNC2H1,AGRN,RELN,NFS1	Main Curve Direction
1	TRUE	1.92e-07	7414	42	23	0.548	0.003	GO:0032501	BP	3	multicellular organismal process	2	SCIN,YBX3,TCF3,FAT1,NFAT5,CUEDC2,TECTA,IFIH1,MEN1,DYSF,CYP4V2,ACE,KIF27,TMEM41B,NDNF,SOX1,CALHM1,OR5D14,DYNC2H1,AGRN,RELN,GPC2,PCDHA3	Main Curve Direction
1	TRUE	0.00463	5321	42	15	0.357	0.003	GO:0007275	BP	3	multicellular organism development	3	SCIN,YBX3,TCF3,FAT1,MEN1,ACE,KIF27,TMEM41B,NDNF,SOX1,DYNC2H1,AGRN,RELN,GPC2,PCDHA3	Main Curve Direction
1	TRUE	0.00695	4760	42	14	0.333	0.003	GO:0048731	BP	3	system development	4	SCIN,YBX3,TCF3,FAT1,MEN1,ACE,KIF27,TMEM41B,NDNF,SOX1,AGRN,RELN,GPC2,PCDHA3	Main Curve Direction
1	TRUE	0.00855	2299	42	10	0.238	0.004	GO:0007399	BP	3	nervous system development	5	TCF3,MEN1,KIF27,TMEM41B,NDNF,SOX1,AGRN,RELN,GPC2,PCDHA3	Main Curve Direction
1	TRUE	0.00172	6415	42	17	0.405	0.003	GO:0051179	BP	3	localization	2	SCIN,ERLEC1,STK10,FAT1,RIN3,IFIH1,DYSF,SGSM2,ACE,FCN2,NDNF,GABRG3,SOX1,CALHM1,DYNC2H1,AGRN,RELN	Main Curve Direction
1	TRUE	0.000114	12170	42	25	0.595	0.002	GO:0065007	BP	3	biological regulation	2	SCIN,YBX3,ERLEC1,TCF3,STK10,RIN3,NFAT5,CUEDC2,IFIH1,TFAP2E,MEN1,ALDOB,UBAP2,SGSM2,ACE,FCN2,NDNF,GABRG3,SOX1,CALHM1,OR5D14,PERM1,AGRN,RELN,GPC2	Main Curve Direction
1	TRUE	0.0063	1718	42	9	0.214	0.005	GO:0044093	BP	3	positive regulation of molecular function	4	TCF3,STK10,RIN3,MEN1,ALDOB,SGSM2,ACE,AGRN,RELN	Main Curve Direction
1	TRUE	0.000222	11560	42	24	0.571	0.002	GO:0050789	BP	3	regulation of biological process	2	SCIN,YBX3,ERLEC1,TCF3,STK10,RIN3,NFAT5,CUEDC2,IFIH1,TFAP2E,MEN1,UBAP2,SGSM2,ACE,FCN2,NDNF,GABRG3,SOX1,CALHM1,OR5D14,PERM1,AGRN,RELN,GPC2	Main Curve Direction
1	TRUE	0.0125	5764	42	15	0.357	0.003	GO:0048518	BP	3	positive regulation of biological process	3	SCIN,YBX3,TCF3,STK10,NFAT5,IFIH1,TFAP2E,MEN1,UBAP2,ACE,FCN2,NDNF,SOX1,AGRN,RELN	Main Curve Direction
1	TRUE	0.0356	3333	42	11	0.262	0.003	GO:0009893	BP	3	positive regulation of metabolic process	4	YBX3,TCF3,STK10,NFAT5,TFAP2E,MEN1,UBAP2,ACE,SOX1,AGRN,RELN	Main Curve Direction
1	TRUE	0.02	3134	42	11	0.262	0.004	GO:0010604	BP	3	positive regulation of macromolecule metabolic process	5	YBX3,TCF3,STK10,NFAT5,TFAP2E,MEN1,UBAP2,ACE,SOX1,AGRN,RELN	Main Curve Direction
1	TRUE	0.0377	10868	42	20	0.476	0.002	GO:0050794	BP	3	regulation of cellular process	3	SCIN,YBX3,ERLEC1,TCF3,STK10,RIN3,NFAT5,IFIH1,TFAP2E,MEN1,SGSM2,ACE,NDNF,GABRG3,SOX1,OR5D14,PERM1,AGRN,RELN,GPC2	Main Curve Direction
1	TRUE	2.84e-16	18641	42	41	0.976	0.002	GO:0005575	CC	1	cellular_component	1	SCIN,YBX3,ERLEC1,TCF3,STK10,FAT1,ANAPC5,RIN3,NFAT5,CCDC130,LIG1,CUEDC2,TECTA,IFIH1,TFAP2E,CSMD2,MEN1,DYSF,ALDOB,UBAP2,SGSM2,CYP4V2,TMEM263,ACE,FCN2,KIF27,TMEM41B,NDNF,GABRG3,SOX1,CALHM1,OR5D14,ANGPTL5,DYNC2H1,PERM1,AGRN,RELN,GPC2,CAPN14,NFS1,PCDHA3	Main Curve Direction
1	TRUE	0.00316	4453	42	14	0.333	0.003	GO:0005576	CC	1	extracellular region	2	SCIN,STK10,FAT1,TECTA,DYSF,ALDOB,ACE,FCN2,NDNF,ANGPTL5,DYNC2H1,AGRN,RELN,GPC2	Main Curve Direction
1	TRUE	5.36e-11	16822	42	36	0.857	0.002	GO:0005623	CC	1	cell	2	SCIN,YBX3,ERLEC1,TCF3,STK10,FAT1,ANAPC5,RIN3,NFAT5,LIG1,CUEDC2,TECTA,IFIH1,TFAP2E,CSMD2,MEN1,DYSF,ALDOB,UBAP2,SGSM2,CYP4V2,ACE,KIF27,NDNF,GABRG3,SOX1,CALHM1,OR5D14,DYNC2H1,PERM1,AGRN,RELN,GPC2,CAPN14,NFS1,PCDHA3	Main Curve Direction
1	TRUE	0.001	9556	42	21	0.5	0.002	GO:0016020	CC	1	membrane	2	SCIN,STK10,FAT1,NFAT5,CUEDC2,TECTA,CSMD2,MEN1,DYSF,CYP4V2,TMEM263,ACE,TMEM41B,GABRG3,CALHM1,OR5D14,DYNC2H1,AGRN,RELN,GPC2,PCDHA3	Main Curve Direction
1	TRUE	6.09e-08	13288	42	30	0.714	0.002	GO:0043226	CC	1	organelle	2	SCIN,YBX3,ERLEC1,TCF3,STK10,FAT1,ANAPC5,RIN3,NFAT5,LIG1,CUEDC2,TECTA,IFIH1,TFAP2E,MEN1,DYSF,ALDOB,UBAP2,SGSM2,CYP4V2,ACE,FCN2,KIF27,SOX1,CALHM1,DYNC2H1,PERM1,AGRN,GPC2,NFS1	Main Curve Direction
1	TRUE	6.26e-08	12266	42	29	0.69	0.002	GO:0043227	CC	1	membrane-bounded organelle	3	SCIN,YBX3,ERLEC1,TCF3,STK10,FAT1,ANAPC5,RIN3,NFAT5,LIG1,CUEDC2,TECTA,IFIH1,TFAP2E,MEN1,DYSF,ALDOB,UBAP2,SGSM2,CYP4V2,ACE,FCN2,SOX1,CALHM1,DYNC2H1,PERM1,AGRN,GPC2,NFS1	Main Curve Direction
1	TRUE	0.0203	3788	42	12	0.286	0.003	GO:0031982	CC	1	vesicle	4	SCIN,STK10,FAT1,RIN3,TECTA,DYSF,ALDOB,SGSM2,ACE,FCN2,DYNC2H1,AGRN	Main Curve Direction
1	TRUE	0.0286	6998	42	16	0.381	0.002	GO:0044425	CC	1	membrane part	2	FAT1,NFAT5,TECTA,CSMD2,MEN1,DYSF,CYP4V2,TMEM263,ACE,TMEM41B,GABRG3,CALHM1,OR5D14,AGRN,GPC2,PCDHA3	Main Curve Direction
1	TRUE	0.0129	5778	42	15	0.357	0.003	GO:0031224	CC	1	intrinsic component of membrane	3	FAT1,NFAT5,TECTA,CSMD2,DYSF,CYP4V2,TMEM263,ACE,TMEM41B,GABRG3,CALHM1,OR5D14,AGRN,GPC2,PCDHA3	Main Curve Direction
1	TRUE	5.04e-11	16791	42	36	0.857	0.002	GO:0044464	CC	1	cell part	2	SCIN,YBX3,ERLEC1,TCF3,STK10,FAT1,ANAPC5,RIN3,NFAT5,LIG1,CUEDC2,TECTA,IFIH1,TFAP2E,CSMD2,MEN1,DYSF,ALDOB,UBAP2,SGSM2,CYP4V2,ACE,KIF27,NDNF,GABRG3,SOX1,CALHM1,OR5D14,DYNC2H1,PERM1,AGRN,RELN,GPC2,CAPN14,NFS1,PCDHA3	Main Curve Direction
1	TRUE	0.0163	4393	42	13	0.31	0.003	GO:0012505	CC	1	endomembrane system	3	ERLEC1,STK10,RIN3,CUEDC2,MEN1,DYSF,SGSM2,CYP4V2,ACE,CALHM1,DYNC2H1,AGRN,GPC2	Main Curve Direction
1	TRUE	0.00127	5522	42	16	0.381	0.003	GO:0071944	CC	1	cell periphery	3	SCIN,STK10,FAT1,TECTA,CSMD2,MEN1,DYSF,ACE,GABRG3,CALHM1,OR5D14,DYNC2H1,AGRN,RELN,GPC2,PCDHA3	Main Curve Direction
1	TRUE	9.42e-08	14606	42	31	0.738	0.002	GO:0005622	CC	1	intracellular	3	SCIN,YBX3,ERLEC1,TCF3,STK10,FAT1,ANAPC5,RIN3,NFAT5,LIG1,CUEDC2,IFIH1,TFAP2E,MEN1,DYSF,ALDOB,UBAP2,SGSM2,CYP4V2,ACE,KIF27,NDNF,SOX1,CALHM1,DYNC2H1,PERM1,AGRN,RELN,GPC2,CAPN14,NFS1	Main Curve Direction
1	TRUE	3.99e-07	14266	42	30	0.714	0.002	GO:0044424	CC	1	intracellular part	4	SCIN,YBX3,ERLEC1,TCF3,STK10,FAT1,ANAPC5,RIN3,NFAT5,LIG1,CUEDC2,IFIH1,TFAP2E,MEN1,DYSF,ALDOB,UBAP2,SGSM2,CYP4V2,ACE,KIF27,SOX1,CALHM1,DYNC2H1,PERM1,AGRN,RELN,GPC2,CAPN14,NFS1	Main Curve Direction
1	TRUE	7.98e-08	11390	42	28	0.667	0.002	GO:0005737	CC	1	cytoplasm	5	SCIN,YBX3,ERLEC1,TCF3,STK10,FAT1,ANAPC5,RIN3,NFAT5,LIG1,CUEDC2,IFIH1,MEN1,DYSF,ALDOB,UBAP2,SGSM2,CYP4V2,ACE,KIF27,CALHM1,DYNC2H1,PERM1,AGRN,RELN,GPC2,CAPN14,NFS1	Main Curve Direction
1	TRUE	0.000172	9521	42	22	0.524	0.002	GO:0044444	CC	1	cytoplasmic part	6	SCIN,YBX3,ERLEC1,STK10,FAT1,ANAPC5,RIN3,NFAT5,LIG1,CUEDC2,IFIH1,MEN1,DYSF,ALDOB,SGSM2,CYP4V2,ACE,CALHM1,DYNC2H1,AGRN,GPC2,NFS1	Main Curve Direction
1	TRUE	7.82e-07	12497	42	28	0.667	0.002	GO:0043229	CC	1	intracellular organelle	5	SCIN,YBX3,ERLEC1,TCF3,STK10,FAT1,ANAPC5,RIN3,NFAT5,LIG1,CUEDC2,IFIH1,TFAP2E,MEN1,DYSF,ALDOB,UBAP2,SGSM2,CYP4V2,ACE,KIF27,SOX1,CALHM1,DYNC2H1,PERM1,AGRN,GPC2,NFS1	Main Curve Direction
1	TRUE	0.0439	9038	42	18	0.429	0.002	GO:0044446	CC	1	intracellular organelle part	6	SCIN,ERLEC1,TCF3,STK10,ANAPC5,NFAT5,LIG1,CUEDC2,MEN1,DYSF,ALDOB,CYP4V2,KIF27,CALHM1,DYNC2H1,AGRN,GPC2,NFS1	Main Curve Direction
1	TRUE	0.00718	10736	42	21	0.5	0.002	GO:0043231	CC	1	intracellular membrane-bounded organelle	6	YBX3,ERLEC1,TCF3,FAT1,ANAPC5,NFAT5,LIG1,CUEDC2,IFIH1,TFAP2E,MEN1,UBAP2,CYP4V2,ACE,SOX1,CALHM1,DYNC2H1,PERM1,AGRN,GPC2,NFS1	Main Curve Direction
1	TRUE	0.000998	5424	42	16	0.381	0.003	GO:0005886	CC	1	plasma membrane	3	SCIN,STK10,FAT1,TECTA,CSMD2,MEN1,DYSF,ACE,GABRG3,CALHM1,OR5D14,DYNC2H1,AGRN,RELN,GPC2,PCDHA3	Main Curve Direction
1	TRUE	0.00178	3598	42	13	0.31	0.004	GO:0044421	CC	1	extracellular region part	2	SCIN,STK10,FAT1,TECTA,DYSF,ALDOB,ACE,FCN2,NDNF,DYNC2H1,AGRN,RELN,GPC2	Main Curve Direction
1	TRUE	0.00485	2157	42	10	0.238	0.005	GO:0043230	CC	1	extracellular organelle	3	SCIN,STK10,FAT1,TECTA,DYSF,ALDOB,ACE,FCN2,DYNC2H1,AGRN	Main Curve Direction
1	TRUE	0.00481	2155	42	10	0.238	0.005	GO:1903561	CC	1	extracellular vesicle	4	SCIN,STK10,FAT1,TECTA,DYSF,ALDOB,ACE,FCN2,DYNC2H1,AGRN	Main Curve Direction
1	TRUE	0.0158	376	42	5	0.119	0.013	GO:0031012	CC	1	extracellular matrix	3	TECTA,NDNF,AGRN,RELN,GPC2	Main Curve Direction
1	TRUE	0.00641	3385	42	12	0.286	0.004	GO:0005615	CC	1	extracellular space	3	SCIN,STK10,FAT1,TECTA,DYSF,ALDOB,ACE,FCN2,DYNC2H1,AGRN,RELN,GPC2	Main Curve Direction
1	TRUE	0.00439	2133	42	10	0.238	0.005	GO:0070062	CC	1	extracellular exosome	4	SCIN,STK10,FAT1,TECTA,DYSF,ALDOB,ACE,FCN2,DYNC2H1,AGRN	Main Curve Direction
1	TRUE	1.41e-11	17510	42	37	0.881	0.002	GO:0003674	MF	4	molecular_function	1	SCIN,YBX3,ERLEC1,TCF3,STK10,FAT1,ANAPC5,RIN3,NFAT5,CCDC130,LIG1,CUEDC2,TECTA,IFIH1,TFAP2E,MEN1,DYSF,ALDOB,UBAP2,SGSM2,CYP4V2,ACE,FCN2,KIF27,NDNF,GABRG3,SOX1,CALHM1,OR5D14,ANGPTL5,DYNC2H1,AGRN,RELN,GPC2,CAPN14,NFS1,PCDHA3	Main Curve Direction
1	TRUE	1.72e-11	15017	42	35	0.833	0.002	GO:0005488	MF	4	binding	2	SCIN,YBX3,ERLEC1,TCF3,STK10,FAT1,ANAPC5,RIN3,NFAT5,CCDC130,LIG1,CUEDC2,IFIH1,TFAP2E,MEN1,DYSF,ALDOB,UBAP2,SGSM2,CYP4V2,ACE,FCN2,KIF27,NDNF,SOX1,CALHM1,OR5D14,ANGPTL5,DYNC2H1,AGRN,RELN,GPC2,CAPN14,NFS1,PCDHA3	Main Curve Direction
1	TRUE	1.24e-08	11522	42	29	0.69	0.003	GO:0005515	MF	4	protein binding	3	SCIN,YBX3,ERLEC1,TCF3,STK10,FAT1,ANAPC5,RIN3,NFAT5,CCDC130,CUEDC2,IFIH1,TFAP2E,MEN1,DYSF,ALDOB,UBAP2,SGSM2,ACE,FCN2,KIF27,SOX1,CALHM1,ANGPTL5,DYNC2H1,AGRN,RELN,GPC2,NFS1	Main Curve Direction
1	TRUE	0.000978	6165	42	17	0.405	0.003	GO:0043167	MF	4	ion binding	3	SCIN,STK10,FAT1,LIG1,IFIH1,DYSF,CYP4V2,ACE,FCN2,KIF27,NDNF,DYNC2H1,AGRN,RELN,CAPN14,NFS1,PCDHA3	Main Curve Direction
1	TRUE	0.0055	2737	42	11	0.262	0.004	GO:0043168	MF	4	anion binding	4	SCIN,STK10,LIG1,IFIH1,DYSF,ACE,KIF27,NDNF,DYNC2H1,AGRN,NFS1	Main Curve Direction
1	TRUE	0.0108	4229	42	13	0.31	0.003	GO:0043169	MF	4	cation binding	4	SCIN,FAT1,LIG1,IFIH1,DYSF,CYP4V2,ACE,FCN2,AGRN,RELN,CAPN14,NFS1,PCDHA3	Main Curve Direction
1	TRUE	0.0085	4139	42	13	0.31	0.003	GO:0046872	MF	4	metal ion binding	5	SCIN,FAT1,LIG1,IFIH1,DYSF,CYP4V2,ACE,FCN2,AGRN,RELN,CAPN14,NFS1,PCDHA3	Main Curve Direction
1	TRUE	0.0234	707	42	6	0.143	0.008	GO:0005509	MF	4	calcium ion binding	6	SCIN,FAT1,DYSF,AGRN,CAPN14,PCDHA3	Main Curve Direction
1	TRUE	3.86e-05	7229	42	18	0.429	0.002	KEGG:00000	keg	2	KEGG pathways	1	SCIN,YBX3,ERLEC1,TCF3,STK10,ANAPC5,LIG1,IFIH1,MEN1,ALDOB,ACE,GABRG3,CALHM1,OR5D14,DYNC2H1,AGRN,RELN,NFS1	Main Curve Direction
1	TRUE	1.61e-52	17568	132	125	0.947	0.007	GO:0008150	BP	1	biological_process	1	STAB1,ZDHHC6,RFC1,LAMC2,MON2,NFYC,CACNB1,DRD4,CNGB1,CRMP1,LMAN1,AMPH,SIGLEC1,KCNH4,SPG21,DSP,HPS4,DHRS7,SLC8A3,JAG1,RPAP1,GALNTL5,MYH1,PSMD9,NUP107,C7,BRD8,TFCP2L1,ITGB6,SMYD1,CD2,TREH,ALDH8A1,C2ORF40,EPX,MED13L,OBSL1,DNAH8,WNT1,CNOT1,TGM3,STK33,PAK4,CASZ1,TTLL9,ZNF20,ENOSF1,VPS13B,RFXAP,CNTN6,KIDINS220,PRR5L,ITM2C,ARMC9,TLR4,RTCA,EGF,ESR2,POLG,SGSM2,ASXL3,TTYH2,NUP210L,ABHD1,ANK2,ADAMTS19,SDK1,M…	Sex
1	TRUE	8.59e-40	15950	132	112	0.848	0.007	GO:0009987	BP	1	cellular process	2	STAB1,ZDHHC6,RFC1,LAMC2,NFYC,CACNB1,DRD4,CNGB1,CRMP1,LMAN1,AMPH,KCNH4,SPG21,DSP,HPS4,SLC8A3,JAG1,RPAP1,GALNTL5,MYH1,PSMD9,NUP107,C7,BRD8,TFCP2L1,ITGB6,SMYD1,CD2,TREH,ALDH8A1,C2ORF40,EPX,MED13L,OBSL1,DNAH8,WNT1,CNOT1,TGM3,STK33,PAK4,CASZ1,TTLL9,ZNF20,ENOSF1,RFXAP,CNTN6,KIDINS220,PRR5L,ITM2C,ARMC9,TLR4,RTCA,EGF,ESR2,POLG,SGSM2,ASXL3,NUP210L,ABHD1,ANK2,SDK1,MEPCE,CSGALNACT1,DOCK5,FREM2,DHX37,CC2D1B,…	Sex
1	TRUE	0.000143	2064	132	20	0.152	0.01	GO:0006928	BP	1	movement of cell or subcellular component	3	LAMC2,CRMP1,DSP,JAG1,MYH1,CD2,EPX,DNAH8,PAK4,PRR5L,EGF,ANK2,DOCK5,TTN,DNAH3,DPCD,SCG2,PTPRM,CALR,EPPK1	Sex
1	TRUE	2.05e-13	6554	132	52	0.394	0.008	GO:0007154	BP	1	cell communication	3	STAB1,CACNB1,DRD4,CNGB1,AMPH,KCNH4,SPG21,DSP,SLC8A3,JAG1,PSMD9,BRD8,ITGB6,CD2,WNT1,CNOT1,STK33,PAK4,CNTN6,KIDINS220,PRR5L,ITM2C,TLR4,EGF,ESR2,ANK2,DOCK5,FREM2,OBSCN,TTN,NR2F6,HHIP,ABCA1,GKAP1,PRTG,CDH16,NPR1,PROKR1,SCG2,PTPRM,PAWR,CALR,MACC1,AGRN,OR6N2,CACNA1H,RYR3,ERCC6,TNFRSF13B,GPR162,PCDHGB6,OR1S1	Sex
1	TRUE	8.16e-07	1351	132	19	0.144	0.014	GO:0022610	BP	1	biological adhesion	2	STAB1,LAMC2,SIGLEC1,DSP,JAG1,ITGB6,CD2,WNT1,PAK4,CNTN6,SDK1,DOCK5,FREM2,CDH16,CCDC88B,PTPRM,PAWR,CALR,PCDHGB6	Sex
1	TRUE	7.39e-07	1343	132	19	0.144	0.014	GO:0007155	BP	1	cell adhesion	3	STAB1,LAMC2,SIGLEC1,DSP,JAG1,ITGB6,CD2,WNT1,PAK4,CNTN6,SDK1,DOCK5,FREM2,CDH16,CCDC88B,PTPRM,PAWR,CALR,PCDHGB6	Sex
1	TRUE	0.000719	776	132	12	0.091	0.015	GO:0098609	BP	1	cell-cell adhesion	4	SIGLEC1,DSP,JAG1,CD2,WNT1,PAK4,SDK1,CDH16,CCDC88B,PTPRM,PAWR,PCDHGB6	Sex
1	TRUE	2.22e-12	6415	132	50	0.379	0.008	GO:0051179	BP	1	localization	2	STAB1,LAMC2,MON2,CACNB1,DRD4,CNGB1,LMAN1,AMPH,SIGLEC1,KCNH4,DSP,HPS4,SLC8A3,JAG1,PSMD9,NUP107,ITGB6,CD2,EPX,OBSL1,DNAH8,PAK4,VPS13B,PRR5L,TLR4,EGF,SGSM2,TTYH2,ANK2,DOCK5,OBSCN,TTN,SLC26A2,DNAH3,ABCA1,NGB,DPCD,CCDC88B,PAFAH1B2,NPR1,SCG2,SFT2D3,PTPRM,CALR,ITLN1,OTOP3,AGRN,CACNA1H,RYR3,EPPK1	Sex
1	TRUE	0.0125	1609	132	15	0.114	0.009	GO:0051674	BP	1	localization of cell	3	LAMC2,JAG1,CD2,EPX,DNAH8,PAK4,PRR5L,EGF,DOCK5,DNAH3,DPCD,SCG2,PTPRM,CALR,EPPK1	Sex
1	TRUE	7.48e-08	5083	132	38	0.288	0.007	GO:0051234	BP	1	establishment of localization	3	STAB1,MON2,CACNB1,DRD4,CNGB1,LMAN1,AMPH,SIGLEC1,KCNH4,DSP,HPS4,SLC8A3,PSMD9,NUP107,ITGB6,CD2,EPX,VPS13B,PRR5L,TLR4,EGF,SGSM2,TTYH2,ANK2,TTN,SLC26A2,ABCA1,NGB,CCDC88B,PAFAH1B2,NPR1,SCG2,SFT2D3,CALR,ITLN1,OTOP3,CACNA1H,RYR3	Sex
1	TRUE	3.73e-08	4965	132	38	0.288	0.008	GO:0006810	BP	1	transport	4	STAB1,MON2,CACNB1,DRD4,CNGB1,LMAN1,AMPH,SIGLEC1,KCNH4,DSP,HPS4,SLC8A3,PSMD9,NUP107,ITGB6,CD2,EPX,VPS13B,PRR5L,TLR4,EGF,SGSM2,TTYH2,ANK2,TTN,SLC26A2,ABCA1,NGB,CCDC88B,PAFAH1B2,NPR1,SCG2,SFT2D3,CALR,ITLN1,OTOP3,CACNA1H,RYR3	Sex
1	TRUE	0.00971	2231	132	18	0.136	0.008	GO:0071705	BP	1	nitrogen compound transport	5	MON2,DRD4,LMAN1,HPS4,PSMD9,NUP107,ITGB6,CD2,VPS13B,PRR5L,TLR4,SGSM2,ANK2,TTN,ABCA1,SCG2,SFT2D3,CALR	Sex
1	TRUE	0.00133	1938	132	18	0.136	0.009	GO:0042886	BP	1	amide transport	6	MON2,DRD4,LMAN1,HPS4,PSMD9,NUP107,ITGB6,CD2,VPS13B,PRR5L,TLR4,SGSM2,ANK2,TTN,ABCA1,SCG2,SFT2D3,CALR	Sex
1	TRUE	0.00163	2636	132	21	0.159	0.008	GO:0071702	BP	1	organic substance transport	5	MON2,DRD4,LMAN1,HPS4,PSMD9,NUP107,ITGB6,CD2,VPS13B,PRR5L,TLR4,EGF,SGSM2,ANK2,TTN,SLC26A2,ABCA1,SCG2,SFT2D3,CALR,ITLN1	Sex
1	TRUE	0.00112	1915	132	18	0.136	0.009	GO:0015833	BP	1	peptide transport	6	MON2,DRD4,LMAN1,HPS4,PSMD9,NUP107,ITGB6,CD2,VPS13B,PRR5L,TLR4,SGSM2,ANK2,TTN,ABCA1,SCG2,SFT2D3,CALR	Sex
1	TRUE	0.0396	1999	132	16	0.121	0.008	GO:0016192	BP	1	vesicle-mediated transport	5	STAB1,MON2,LMAN1,AMPH,SIGLEC1,DSP,EPX,EGF,SGSM2,ANK2,TTN,ABCA1,PAFAH1B2,SFT2D3,CALR,CACNA1H	Sex
1	TRUE	0.0456	1575	132	14	0.106	0.009	GO:0046903	BP	1	secretion	5	DRD4,DSP,PSMD9,ITGB6,CD2,EPX,TLR4,EGF,TTN,ABCA1,PAFAH1B2,NPR1,SCG2,CACNA1H	Sex
1	TRUE	0.0299	1115	132	12	0.091	0.011	GO:0034220	BP	1	ion transmembrane transport	6	CACNB1,DRD4,CNGB1,KCNH4,SLC8A3,TTYH2,ANK2,SLC26A2,ABCA1,OTOP3,CACNA1H,RYR3	Sex
1	TRUE	0.0104	831	132	11	0.083	0.013	GO:0098660	BP	1	inorganic ion transmembrane transport	7	CACNB1,DRD4,CNGB1,KCNH4,SLC8A3,TTYH2,ANK2,SLC26A2,OTOP3,CACNA1H,RYR3	Sex
1	TRUE	0.000129	2926	132	24	0.182	0.008	GO:0033036	BP	1	macromolecule localization	3	MON2,DRD4,CNGB1,LMAN1,DSP,HPS4,PSMD9,NUP107,ITGB6,CD2,OBSL1,VPS13B,PRR5L,TLR4,EGF,SGSM2,ANK2,OBSCN,TTN,ABCA1,SCG2,SFT2D3,CALR,AGRN	Sex
1	TRUE	1.37e-05	2600	132	24	0.182	0.009	GO:0008104	BP	1	protein localization	4	MON2,DRD4,CNGB1,LMAN1,DSP,HPS4,PSMD9,NUP107,ITGB6,CD2,OBSL1,VPS13B,PRR5L,TLR4,EGF,SGSM2,ANK2,OBSCN,TTN,ABCA1,SCG2,SFT2D3,CALR,AGRN	Sex
1	TRUE	0.00186	1984	132	18	0.136	0.009	GO:0045184	BP	1	establishment of protein localization	5	MON2,DRD4,LMAN1,HPS4,PSMD9,NUP107,ITGB6,CD2,VPS13B,PRR5L,TLR4,SGSM2,ANK2,TTN,ABCA1,SCG2,SFT2D3,CALR	Sex
1	TRUE	0.000841	1878	132	18	0.136	0.01	GO:0015031	BP	1	protein transport	6	MON2,DRD4,LMAN1,HPS4,PSMD9,NUP107,ITGB6,CD2,VPS13B,PRR5L,TLR4,SGSM2,ANK2,TTN,ABCA1,SCG2,SFT2D3,CALR	Sex
1	TRUE	0.0308	2673	132	19	0.144	0.007	GO:0051641	BP	1	cellular localization	3	MON2,DRD4,CNGB1,LMAN1,HPS4,SLC8A3,NUP107,CD2,OBSL1,PRR5L,EGF,SGSM2,ANK2,OBSCN,ABCA1,CCDC88B,CALR,AGRN,RYR3	Sex
1	TRUE	0.0159	2	132	2	0.015	1	GO:0036309	BP	1	protein localization to M-band	7	ANK2,OBSCN	Sex
1	TRUE	3.7e-15	6212	132	53	0.402	0.009	GO:0032502	BP	1	developmental process	2	STAB1,LAMC2,CNGB1,CRMP1,DSP,HPS4,SLC8A3,JAG1,GALNTL5,NUP107,TFCP2L1,SMYD1,CD2,TREH,C2ORF40,OBSL1,WNT1,CNOT1,TGM3,PAK4,CASZ1,CNTN6,KIDINS220,ITM2C,TLR4,EGF,POLG,NUP210L,ANK2,SDK1,CSGALNACT1,DOCK5,FREM2,OBSCN,TTN,HHIP,ABCA1,DPCD,PRTG,CDH16,PAFAH1B2,NPR1,KRT78,SCG2,PTPRM,PAWR,CALR,AGRN,CACNA1H,ERCC6,TNFRSF13B,PCDHGB6,EPPK1	Sex
1	TRUE	9.78e-09	4270	132	36	0.273	0.008	GO:0048869	BP	1	cellular developmental process	3	CNGB1,CRMP1,DSP,HPS4,SLC8A3,JAG1,GALNTL5,TFCP2L1,SMYD1,CD2,C2ORF40,OBSL1,WNT1,TGM3,PAK4,CASZ1,CNTN6,KIDINS220,ITM2C,TLR4,NUP210L,ANK2,SDK1,DOCK5,OBSCN,TTN,HHIP,ABCA1,PRTG,KRT78,PTPRM,PAWR,CALR,AGRN,CACNA1H,TNFRSF13B	Sex
1	TRUE	6.67e-08	4088	132	34	0.258	0.008	GO:0030154	BP	1	cell differentiation	4	CNGB1,CRMP1,DSP,HPS4,SLC8A3,JAG1,GALNTL5,TFCP2L1,SMYD1,CD2,OBSL1,WNT1,TGM3,PAK4,CASZ1,CNTN6,KIDINS220,ITM2C,TLR4,NUP210L,ANK2,SDK1,DOCK5,OBSCN,TTN,HHIP,ABCA1,PRTG,KRT78,PTPRM,CALR,AGRN,CACNA1H,TNFRSF13B	Sex
1	TRUE	5.3e-12	5793	132	47	0.356	0.008	GO:0048856	BP	1	anatomical structure development	3	STAB1,LAMC2,CNGB1,CRMP1,DSP,SLC8A3,JAG1,GALNTL5,NUP107,TFCP2L1,SMYD1,CD2,TREH,OBSL1,WNT1,CNOT1,TGM3,PAK4,CASZ1,CNTN6,KIDINS220,ITM2C,TLR4,EGF,NUP210L,ANK2,SDK1,CSGALNACT1,DOCK5,FREM2,OBSCN,TTN,HHIP,DPCD,PRTG,CDH16,PAFAH1B2,NPR1,KRT78,SCG2,PTPRM,CALR,AGRN,CACNA1H,TNFRSF13B,PCDHGB6,EPPK1	Sex
1	TRUE	0.00569	1926	132	17	0.129	0.009	GO:0009888	BP	1	tissue development	4	LAMC2,DSP,JAG1,TFCP2L1,SMYD1,OBSL1,WNT1,TGM3,EGF,NUP210L,CSGALNACT1,FREM2,TTN,HHIP,KRT78,CALR,EPPK1	Sex
1	TRUE	0.00897	659	132	10	0.076	0.015	GO:0061061	BP	1	muscle structure development	4	DSP,JAG1,SMYD1,OBSL1,WNT1,ANK2,OBSCN,TTN,CALR,CACNA1H	Sex
1	TRUE	0.00875	381	132	8	0.061	0.021	GO:0042692	BP	1	muscle cell differentiation	5	SMYD1,OBSL1,WNT1,ANK2,OBSCN,TTN,CALR,CACNA1H	Sex
1	TRUE	0.0129	283	132	7	0.053	0.025	GO:0051146	BP	1	striated muscle cell differentiation	6	SMYD1,OBSL1,WNT1,OBSCN,TTN,CALR,CACNA1H	Sex
1	TRUE	2.23e-05	2040	132	21	0.159	0.01	GO:0048468	BP	1	cell development	4	CNGB1,CRMP1,JAG1,GALNTL5,TFCP2L1,OBSL1,PAK4,CASZ1,KIDINS220,ITM2C,TLR4,NUP210L,ANK2,SDK1,DOCK5,OBSCN,TTN,PRTG,PTPRM,CALR,AGRN	Sex
1	TRUE	2.66e-06	2598	132	25	0.189	0.01	GO:0009653	BP	1	anatomical structure morphogenesis	3	STAB1,CRMP1,DSP,JAG1,TFCP2L1,TREH,OBSL1,WNT1,TGM3,PAK4,KIDINS220,EGF,ANK2,SDK1,CSGALNACT1,DOCK5,FREM2,OBSCN,TTN,HHIP,NPR1,SCG2,PTPRM,CALR,CACNA1H	Sex
1	TRUE	0.00115	1144	132	14	0.106	0.012	GO:0048646	BP	1	anatomical structure formation involved in morphogenesis	3	STAB1,JAG1,OBSL1,WNT1,PAK4,EGF,ANK2,SDK1,OBSCN,TTN,NPR1,SCG2,PTPRM,CACNA1H	Sex
1	TRUE	1.04e-17	9017	132	67	0.508	0.007	GO:0050896	BP	1	response to stimulus	2	STAB1,RFC1,CACNB1,DRD4,CNGB1,CRMP1,LMAN1,SIGLEC1,KCNH4,SPG21,DSP,HPS4,SLC8A3,JAG1,C7,BRD8,ITGB6,CD2,C2ORF40,EPX,WNT1,CNOT1,STK33,PAK4,CNTN6,KIDINS220,PRR5L,ITM2C,TLR4,EGF,ESR2,POLG,ANK2,SDK1,DOCK5,OBSCN,TTN,NR2F6,ABCF3,HHIP,ABCA1,GKAP1,NGB,PRTG,CCDC88B,PAFAH1B2,HIST3H3,NPR1,PROKR1,SCG2,PTPRM,PAWR,CALR,ITLN1,FIGN,MACC1,AGRN,OR6N2,CACNA1H,GZMM,RYR3,ERCC6,TNFRSF13B,GPR162,ANKHD1-EIF4EBP3,EPPK1,OR1S1	Sex
1	TRUE	1.98e-05	4559	132	32	0.242	0.007	GO:0042221	BP	1	response to chemical	3	CACNB1,DRD4,CRMP1,SLC8A3,JAG1,EPX,WNT1,CNOT1,PAK4,KIDINS220,PRR5L,TLR4,ESR2,POLG,ANK2,SDK1,TTN,NR2F6,HHIP,ABCA1,NGB,SCG2,PTPRM,PAWR,CALR,AGRN,OR6N2,CACNA1H,RYR3,ERCC6,TNFRSF13B,OR1S1	Sex
1	TRUE	0.0443	1571	132	14	0.106	0.009	GO:1901700	BP	1	response to oxygen-containing compound	4	CACNB1,DRD4,SLC8A3,JAG1,WNT1,TLR4,POLG,SDK1,ABCA1,PAWR,CALR,AGRN,RYR3,ERCC6	Sex
1	TRUE	0.0306	3180	132	21	0.159	0.007	GO:0010033	BP	1	response to organic substance	4	CACNB1,DRD4,SLC8A3,JAG1,WNT1,CNOT1,PAK4,KIDINS220,TLR4,ESR2,POLG,ANK2,SDK1,NR2F6,HHIP,ABCA1,CALR,AGRN,CACNA1H,RYR3,TNFRSF13B	Sex
1	TRUE	0.0499	1588	132	14	0.106	0.009	GO:0009719	BP	1	response to endogenous stimulus	3	CACNB1,SLC8A3,WNT1,CNOT1,KIDINS220,TLR4,ESR2,NR2F6,HHIP,ABCA1,CALR,AGRN,CACNA1H,RYR3	Sex
1	TRUE	0.0399	1347	132	13	0.098	0.01	GO:0071495	BP	1	cellular response to endogenous stimulus	4	CACNB1,SLC8A3,WNT1,CNOT1,KIDINS220,TLR4,ESR2,NR2F6,HHIP,CALR,AGRN,CACNA1H,RYR3	Sex
1	TRUE	1.17e-10	7362	132	51	0.386	0.007	GO:0051716	BP	1	cellular response to stimulus	3	RFC1,CACNB1,DRD4,CNGB1,KCNH4,SPG21,SLC8A3,JAG1,BRD8,ITGB6,CD2,C2ORF40,EPX,WNT1,CNOT1,STK33,PAK4,CNTN6,KIDINS220,PRR5L,ITM2C,TLR4,EGF,ESR2,POLG,ANK2,DOCK5,OBSCN,TTN,NR2F6,HHIP,ABCA1,GKAP1,PRTG,HIST3H3,NPR1,PROKR1,SCG2,PTPRM,PAWR,CALR,FIGN,MACC1,AGRN,OR6N2,CACNA1H,RYR3,ERCC6,TNFRSF13B,GPR162,OR1S1	Sex
1	TRUE	0.0225	3116	132	21	0.159	0.007	GO:0070887	BP	1	cellular response to chemical stimulus	4	CACNB1,SLC8A3,EPX,WNT1,CNOT1,PAK4,KIDINS220,PRR5L,TLR4,ESR2,POLG,NR2F6,HHIP,ABCA1,SCG2,PAWR,CALR,AGRN,CACNA1H,RYR3,TNFRSF13B	Sex
1	TRUE	6.55e-06	3862	132	30	0.227	0.008	GO:0006950	BP	1	response to stress	3	STAB1,RFC1,DRD4,LMAN1,SIGLEC1,DSP,HPS4,SLC8A3,C7,ITGB6,C2ORF40,EPX,WNT1,CNOT1,PAK4,PRR5L,TLR4,POLG,ABCF3,ABCA1,CCDC88B,HIST3H3,SCG2,PAWR,CALR,FIGN,GZMM,ERCC6,ANKHD1-EIF4EBP3,EPPK1	Sex
1	TRUE	0.0143	1842	132	16	0.121	0.009	GO:0040011	BP	1	locomotion	2	LAMC2,CRMP1,JAG1,CD2,EPX,DNAH8,PAK4,PRR5L,EGF,DOCK5,DNAH3,DPCD,SCG2,PTPRM,CALR,EPPK1	Sex
1	TRUE	0.0125	1609	132	15	0.114	0.009	GO:0048870	BP	1	cell motility	3	LAMC2,JAG1,CD2,EPX,DNAH8,PAK4,PRR5L,EGF,DOCK5,DNAH3,DPCD,SCG2,PTPRM,CALR,EPPK1	Sex
1	TRUE	3.73e-14	6297	132	52	0.394	0.008	GO:0071840	BP	1	cellular component organization or biogenesis	2	RFC1,LAMC2,CACNB1,CNGB1,CRMP1,LMAN1,AMPH,DSP,HPS4,PSMD9,NUP107,BRD8,TFCP2L1,ITGB6,SMYD1,CD2,OBSL1,DNAH8,WNT1,CNOT1,TGM3,PAK4,KIDINS220,ITM2C,ARMC9,TLR4,EGF,ESR2,POLG,SGSM2,ANK2,SDK1,CSGALNACT1,DOCK5,DHX37,OBSCN,TTN,DNAH3,ABCA1,PRTG,CCDC88B,HIST3H3,NPR1,PTPRM,PAWR,PLEC,CALR,ITLN1,TBL3,AGRN,RYR3,EPPK1	Sex
1	TRUE	3.53e-08	3105	132	30	0.227	0.01	GO:0044085	BP	1	cellular component biogenesis	3	LAMC2,CNGB1,LMAN1,HPS4,PSMD9,NUP107,OBSL1,DNAH8,WNT1,CNOT1,TGM3,ARMC9,TLR4,EGF,ANK2,SDK1,DHX37,OBSCN,TTN,DNAH3,ABCA1,PRTG,HIST3H3,PAWR,PLEC,CALR,ITLN1,TBL3,AGRN,RYR3	Sex
1	TRUE	3.28e-13	6120	132	50	0.379	0.008	GO:0016043	BP	1	cellular component organization	3	RFC1,LAMC2,CACNB1,CNGB1,CRMP1,LMAN1,AMPH,DSP,HPS4,PSMD9,NUP107,BRD8,TFCP2L1,ITGB6,SMYD1,CD2,OBSL1,DNAH8,WNT1,CNOT1,TGM3,PAK4,KIDINS220,ITM2C,ARMC9,TLR4,EGF,ESR2,POLG,SGSM2,ANK2,SDK1,CSGALNACT1,DOCK5,OBSCN,TTN,DNAH3,ABCA1,PRTG,CCDC88B,HIST3H3,NPR1,PTPRM,PAWR,PLEC,CALR,ITLN1,AGRN,RYR3,EPPK1	Sex
1	TRUE	0.00119	2137	132	19	0.144	0.009	GO:0043933	BP	1	protein-containing complex subunit organization	4	CNGB1,LMAN1,PSMD9,NUP107,OBSL1,DNAH8,WNT1,CNOT1,TGM3,TLR4,EGF,TTN,DNAH3,ABCA1,PRTG,HIST3H3,CALR,ITLN1,RYR3	Sex
1	TRUE	0.000188	3710	132	27	0.205	0.007	GO:0006996	BP	1	organelle organization	4	RFC1,CRMP1,LMAN1,DSP,HPS4,NUP107,BRD8,SMYD1,OBSL1,DNAH8,CNOT1,PAK4,ARMC9,EGF,POLG,SGSM2,ANK2,OBSCN,TTN,DNAH3,ABCA1,CCDC88B,HIST3H3,PAWR,CALR,AGRN,EPPK1	Sex
1	TRUE	0.00285	1235	132	14	0.106	0.011	GO:0007010	BP	1	cytoskeleton organization	5	CRMP1,DSP,OBSL1,DNAH8,PAK4,ANK2,OBSCN,TTN,DNAH3,CCDC88B,PAWR,CALR,AGRN,EPPK1	Sex
1	TRUE	1.67e-07	2878	132	28	0.212	0.01	GO:0022607	BP	1	cellular component assembly	4	LAMC2,CNGB1,LMAN1,HPS4,PSMD9,NUP107,OBSL1,DNAH8,WNT1,CNOT1,TGM3,ARMC9,TLR4,EGF,ANK2,SDK1,OBSCN,TTN,DNAH3,ABCA1,PRTG,HIST3H3,PAWR,PLEC,CALR,ITLN1,AGRN,RYR3	Sex
1	TRUE	0.00066	1847	132	18	0.136	0.01	GO:0065003	BP	1	protein-containing complex assembly	5	CNGB1,LMAN1,PSMD9,NUP107,OBSL1,DNAH8,CNOT1,TGM3,TLR4,EGF,TTN,DNAH3,ABCA1,PRTG,HIST3H3,CALR,ITLN1,RYR3	Sex
1	TRUE	1.94e-20	12170	132	81	0.614	0.007	GO:0065007	BP	1	biological regulation	2	STAB1,RFC1,LAMC2,NFYC,CACNB1,DRD4,CNGB1,CRMP1,LMAN1,KCNH4,SPG21,DSP,HPS4,SLC8A3,JAG1,PSMD9,NUP107,C7,BRD8,TFCP2L1,ITGB6,SMYD1,CD2,ALDH8A1,EPX,MED13L,OBSL1,WNT1,CNOT1,STK33,PAK4,CASZ1,ZNF20,RFXAP,CNTN6,KIDINS220,PRR5L,ITM2C,TLR4,EGF,ESR2,POLG,SGSM2,ASXL3,ANK2,SDK1,MEPCE,DOCK5,CC2D1B,OBSCN,TTN,SLC26A2,NR2F6,HHIP,ABCA1,GKAP1,PRTG,CCDC88B,PAFAH1B2,HIST3H3,NPR1,PROKR1,SCG2,PTPRM,PAWR,CALR,ITLN1,FIGN,M…	Sex
1	TRUE	0.000541	3656	132	26	0.197	0.007	GO:0065008	BP	1	regulation of biological quality	3	RFC1,DRD4,CNGB1,LMAN1,KCNH4,DSP,HPS4,SLC8A3,PSMD9,C7,ALDH8A1,TLR4,POLG,ANK2,DOCK5,SLC26A2,ABCA1,HIST3H3,NPR1,PTPRM,CALR,AGRN,CACNA1H,RYR3,ERCC6,TNFRSF13B	Sex
1	TRUE	0.0161	414	132	8	0.061	0.019	GO:0042391	BP	1	regulation of membrane potential	4	DRD4,CNGB1,KCNH4,DSP,SLC8A3,ANK2,SLC26A2,CACNA1H	Sex
1	TRUE	0.0055	1708	132	16	0.121	0.009	GO:0042592	BP	1	homeostatic process	4	RFC1,DRD4,CNGB1,SLC8A3,C7,TLR4,POLG,ANK2,SLC26A2,ABCA1,HIST3H3,NPR1,CALR,RYR3,ERCC6,TNFRSF13B	Sex
1	TRUE	0.0274	749	132	10	0.076	0.013	GO:0050801	BP	1	ion homeostasis	6	DRD4,CNGB1,SLC8A3,C7,ANK2,SLC26A2,ABCA1,NPR1,CALR,RYR3	Sex
1	TRUE	8.13e-13	6513	132	51	0.386	0.008	GO:0023052	BP	1	signaling	2	STAB1,CACNB1,DRD4,CNGB1,AMPH,KCNH4,SPG21,DSP,SLC8A3,JAG1,PSMD9,BRD8,ITGB6,CD2,WNT1,CNOT1,STK33,PAK4,CNTN6,KIDINS220,PRR5L,ITM2C,TLR4,EGF,ESR2,ANK2,DOCK5,OBSCN,TTN,NR2F6,HHIP,ABCA1,GKAP1,PRTG,CDH16,NPR1,PROKR1,SCG2,PTPRM,PAWR,CALR,MACC1,AGRN,OR6N2,CACNA1H,RYR3,ERCC6,TNFRSF13B,GPR162,PCDHGB6,OR1S1	Sex
1	TRUE	1.99e-18	7414	132	62	0.47	0.008	GO:0032501	BP	1	multicellular organismal process	2	STAB1,LAMC2,DRD4,CNGB1,CRMP1,LMAN1,DSP,HPS4,SLC8A3,JAG1,GALNTL5,MYH1,NUP107,TFCP2L1,ITGB6,SMYD1,CD2,TREH,EPX,OBSL1,WNT1,CNOT1,TGM3,PAK4,CASZ1,CNTN6,KIDINS220,ITM2C,TLR4,EGF,NUP210L,ANK2,SDK1,CSGALNACT1,DOCK5,FREM2,OBSCN,TTN,SLC26A2,HHIP,ABCA1,DPCD,PRTG,CDH16,CCDC88B,PAFAH1B2,NPR1,PROKR1,KRT78,SCG2,PTPRM,PAWR,CALR,AGRN,OR6N2,CACNA1H,RYR3,ERCC6,TNFRSF13B,PCDHGB6,EPPK1,OR1S1	Sex
1	TRUE	0.0183	2104	132	17	0.129	0.008	GO:0003008	BP	1	system process	3	DRD4,CNGB1,DSP,SLC8A3,MYH1,OBSL1,TLR4,ANK2,DOCK5,TTN,NPR1,PROKR1,PTPRM,OR6N2,CACNA1H,RYR3,OR1S1	Sex
1	TRUE	0.0373	465	132	8	0.061	0.017	GO:0003012	BP	1	muscle system process	4	DSP,SLC8A3,MYH1,OBSL1,ANK2,DOCK5,TTN,CACNA1H	Sex
1	TRUE	0.00564	359	132	8	0.061	0.022	GO:0006936	BP	1	muscle contraction	5	DSP,SLC8A3,MYH1,OBSL1,ANK2,DOCK5,TTN,CACNA1H	Sex
1	TRUE	0.000899	510	132	10	0.076	0.02	GO:0003013	BP	1	circulatory system process	4	DSP,SLC8A3,ANK2,DOCK5,TTN,NPR1,PROKR1,PTPRM,CACNA1H,RYR3	Sex
1	TRUE	0.000765	501	132	10	0.076	0.02	GO:0008015	BP	1	blood circulation	5	DSP,SLC8A3,ANK2,DOCK5,TTN,NPR1,PROKR1,PTPRM,CACNA1H,RYR3	Sex
1	TRUE	0.00617	253	132	7	0.053	0.028	GO:0003015	BP	1	heart process	5	DSP,SLC8A3,ANK2,TTN,NPR1,CACNA1H,RYR3	Sex
1	TRUE	0.00499	245	132	7	0.053	0.029	GO:0060047	BP	1	heart contraction	6	DSP,SLC8A3,ANK2,TTN,NPR1,CACNA1H,RYR3	Sex
1	TRUE	0.00876	171	132	6	0.045	0.035	GO:0035637	BP	1	multicellular organismal signaling	3	DSP,SLC8A3,ANK2,NPR1,CACNA1H,RYR3	Sex
1	TRUE	3.07e-11	5321	132	44	0.333	0.008	GO:0007275	BP	1	multicellular organism development	3	STAB1,LAMC2,CNGB1,CRMP1,DSP,SLC8A3,JAG1,NUP107,TFCP2L1,SMYD1,CD2,TREH,OBSL1,WNT1,CNOT1,TGM3,PAK4,CASZ1,CNTN6,KIDINS220,ITM2C,TLR4,EGF,NUP210L,ANK2,SDK1,CSGALNACT1,FREM2,OBSCN,TTN,HHIP,DPCD,PRTG,CDH16,PAFAH1B2,NPR1,KRT78,SCG2,PTPRM,CALR,AGRN,CACNA1H,TNFRSF13B,PCDHGB6	Sex
1	TRUE	1.69e-11	4760	132	42	0.318	0.009	GO:0048731	BP	1	system development	4	STAB1,LAMC2,CNGB1,CRMP1,DSP,SLC8A3,JAG1,NUP107,TFCP2L1,SMYD1,CD2,TREH,OBSL1,WNT1,TGM3,PAK4,CASZ1,CNTN6,KIDINS220,ITM2C,TLR4,EGF,NUP210L,ANK2,SDK1,CSGALNACT1,FREM2,TTN,HHIP,DPCD,PRTG,CDH16,PAFAH1B2,NPR1,KRT78,SCG2,PTPRM,CALR,AGRN,CACNA1H,TNFRSF13B,PCDHGB6	Sex
1	TRUE	3.69e-05	3428	132	27	0.205	0.008	GO:0048513	BP	1	animal organ development	5	DSP,SLC8A3,JAG1,NUP107,TFCP2L1,SMYD1,CD2,TREH,OBSL1,WNT1,TGM3,TLR4,EGF,NUP210L,ANK2,SDK1,CSGALNACT1,FREM2,TTN,HHIP,DPCD,PAFAH1B2,KRT78,PTPRM,CALR,CACNA1H,TNFRSF13B	Sex
1	TRUE	0.000975	1128	132	14	0.106	0.012	GO:0072359	BP	1	circulatory system development	5	STAB1,DSP,JAG1,SMYD1,OBSL1,PAK4,EGF,ANK2,FREM2,TTN,NPR1,SCG2,PTPRM,CALR	Sex
1	TRUE	2.13e-07	2299	132	25	0.189	0.011	GO:0007399	BP	1	nervous system development	5	CNGB1,CRMP1,SLC8A3,JAG1,OBSL1,WNT1,PAK4,CASZ1,CNTN6,KIDINS220,ITM2C,TLR4,EGF,ANK2,SDK1,CSGALNACT1,HHIP,DPCD,PRTG,CDH16,PAFAH1B2,PTPRM,CALR,AGRN,PCDHGB6	Sex
1	TRUE	4.61e-05	1545	132	18	0.136	0.012	GO:0022008	BP	1	neurogenesis	6	CNGB1,CRMP1,SLC8A3,JAG1,OBSL1,WNT1,PAK4,CASZ1,CNTN6,KIDINS220,ITM2C,TLR4,SDK1,HHIP,PRTG,PTPRM,CALR,AGRN	Sex
1	TRUE	0.000645	1450	132	16	0.121	0.011	GO:0048699	BP	1	generation of neurons	7	CNGB1,CRMP1,JAG1,OBSL1,WNT1,PAK4,CASZ1,CNTN6,KIDINS220,ITM2C,SDK1,HHIP,PRTG,PTPRM,CALR,AGRN	Sex
1	TRUE	0.00576	1312	132	14	0.106	0.011	GO:0030182	BP	1	neuron differentiation	8	CNGB1,CRMP1,JAG1,OBSL1,WNT1,PAK4,CASZ1,CNTN6,KIDINS220,ITM2C,SDK1,PTPRM,CALR,AGRN	Sex
1	TRUE	2.64e-19	11679	132	78	0.591	0.007	GO:0008152	BP	1	metabolic process	2	STAB1,ZDHHC6,RFC1,NFYC,DRD4,CRMP1,KCNH4,DSP,DHRS7,JAG1,RPAP1,PSMD9,NUP107,C7,BRD8,TFCP2L1,SMYD1,TREH,ALDH8A1,C2ORF40,EPX,MED13L,OBSL1,WNT1,CNOT1,TGM3,STK33,PAK4,CASZ1,TTLL9,ZNF20,ENOSF1,RFXAP,KIDINS220,PRR5L,ITM2C,TLR4,RTCA,EGF,ESR2,POLG,ASXL3,ABHD1,ANK2,ADAMTS19,MEPCE,CSGALNACT1,DHX37,CC2D1B,OBSCN,TTN,SLC26A2,NR2F6,ABCA1,GKAP1,HRASLS5,PAFAH1B2,HIST3H3,NPR1,SCG2,PTPRM,PAWR,CALR,NSUN7,B3GNT3,ITLN1…	Sex
1	TRUE	3.97e-17	10718	132	72	0.545	0.007	GO:0044238	BP	1	primary metabolic process	3	ZDHHC6,RFC1,NFYC,DRD4,CRMP1,KCNH4,DSP,JAG1,RPAP1,PSMD9,NUP107,C7,BRD8,TFCP2L1,SMYD1,TREH,ALDH8A1,C2ORF40,MED13L,OBSL1,WNT1,CNOT1,TGM3,STK33,PAK4,CASZ1,TTLL9,ZNF20,ENOSF1,RFXAP,KIDINS220,PRR5L,ITM2C,TLR4,RTCA,EGF,ESR2,POLG,ASXL3,ABHD1,ADAMTS19,MEPCE,CSGALNACT1,DHX37,CC2D1B,OBSCN,TTN,SLC26A2,NR2F6,ABCA1,HRASLS5,PAFAH1B2,HIST3H3,NPR1,SCG2,PTPRM,PAWR,CALR,B3GNT3,ITLN1,FIGN,MACC1,TBL3,KBTBD12,AGRN,CAC…	Sex
1	TRUE	9.14e-17	11181	132	73	0.553	0.007	GO:0071704	BP	1	organic substance metabolic process	3	ZDHHC6,RFC1,NFYC,DRD4,CRMP1,KCNH4,DSP,JAG1,RPAP1,PSMD9,NUP107,C7,BRD8,TFCP2L1,SMYD1,TREH,ALDH8A1,C2ORF40,MED13L,OBSL1,WNT1,CNOT1,TGM3,STK33,PAK4,CASZ1,TTLL9,ZNF20,ENOSF1,RFXAP,KIDINS220,PRR5L,ITM2C,TLR4,RTCA,EGF,ESR2,POLG,ASXL3,ABHD1,ANK2,ADAMTS19,MEPCE,CSGALNACT1,DHX37,CC2D1B,OBSCN,TTN,SLC26A2,NR2F6,ABCA1,HRASLS5,PAFAH1B2,HIST3H3,NPR1,SCG2,PTPRM,PAWR,CALR,B3GNT3,ITLN1,FIGN,MACC1,TBL3,KBTBD12,AGR…	Sex
1	TRUE	4.25e-14	9598	132	64	0.485	0.007	GO:0043170	BP	1	macromolecule metabolic process	4	ZDHHC6,RFC1,NFYC,DRD4,KCNH4,DSP,JAG1,RPAP1,PSMD9,NUP107,C7,BRD8,TFCP2L1,SMYD1,C2ORF40,MED13L,OBSL1,WNT1,CNOT1,TGM3,STK33,PAK4,CASZ1,TTLL9,ZNF20,RFXAP,KIDINS220,PRR5L,ITM2C,TLR4,RTCA,EGF,ESR2,POLG,ASXL3,ANK2,ADAMTS19,MEPCE,CSGALNACT1,DHX37,CC2D1B,OBSCN,TTN,NR2F6,ABCA1,HIST3H3,NPR1,SCG2,PTPRM,PAWR,CALR,B3GNT3,ITLN1,FIGN,MACC1,TBL3,KBTBD12,AGRN,GZMM,DUSP27,FAM200A,ZNF469,ERCC6,ZNF878	Sex
1	TRUE	0.000271	4292	132	29	0.22	0.007	GO:0043412	BP	1	macromolecule modification	5	ZDHHC6,DRD4,KCNH4,DSP,PSMD9,BRD8,SMYD1,OBSL1,WNT1,TGM3,STK33,PAK4,TTLL9,KIDINS220,PRR5L,TLR4,EGF,MEPCE,OBSCN,TTN,ABCA1,NPR1,SCG2,PTPRM,B3GNT3,ITLN1,KBTBD12,DUSP27,ERCC6	Sex
1	TRUE	8.32e-06	5716	132	37	0.28	0.006	GO:0010467	BP	1	gene expression	5	RFC1,NFYC,JAG1,RPAP1,PSMD9,NUP107,C7,BRD8,TFCP2L1,SMYD1,MED13L,WNT1,CNOT1,CASZ1,ZNF20,RFXAP,PRR5L,TLR4,RTCA,EGF,ESR2,ASXL3,ANK2,MEPCE,DHX37,CC2D1B,TTN,NR2F6,PAWR,CALR,MACC1,TBL3,AGRN,FAM200A,ZNF469,ERCC6,ZNF878	Sex
1	TRUE	1.33e-08	6338	132	44	0.333	0.007	GO:1901360	BP	1	organic cyclic compound metabolic process	4	RFC1,NFYC,DRD4,CRMP1,JAG1,RPAP1,PSMD9,NUP107,BRD8,TFCP2L1,SMYD1,MED13L,WNT1,CNOT1,CASZ1,ZNF20,RFXAP,PRR5L,TLR4,RTCA,EGF,ESR2,POLG,ASXL3,MEPCE,CSGALNACT1,DHX37,CC2D1B,SLC26A2,NR2F6,ABCA1,HIST3H3,NPR1,PAWR,CALR,FIGN,MACC1,TBL3,AGRN,CACNA1H,FAM200A,ZNF469,ERCC6,ZNF878	Sex
1	TRUE	3.53e-06	6365	132	40	0.303	0.006	GO:0009058	BP	1	biosynthetic process	3	ZDHHC6,RFC1,NFYC,JAG1,RPAP1,PSMD9,NUP107,BRD8,TFCP2L1,SMYD1,ALDH8A1,MED13L,WNT1,CNOT1,CASZ1,ZNF20,RFXAP,ITM2C,TLR4,EGF,ESR2,POLG,ASXL3,MEPCE,CSGALNACT1,CC2D1B,SLC26A2,NR2F6,ABCA1,NPR1,PAWR,CALR,B3GNT3,MACC1,AGRN,CACNA1H,FAM200A,ZNF469,ERCC6,ZNF878	Sex
1	TRUE	2.51e-06	6291	132	40	0.303	0.006	GO:1901576	BP	1	organic substance biosynthetic process	4	ZDHHC6,RFC1,NFYC,JAG1,RPAP1,PSMD9,NUP107,BRD8,TFCP2L1,SMYD1,ALDH8A1,MED13L,WNT1,CNOT1,CASZ1,ZNF20,RFXAP,ITM2C,TLR4,EGF,ESR2,POLG,ASXL3,MEPCE,CSGALNACT1,CC2D1B,SLC26A2,NR2F6,ABCA1,NPR1,PAWR,CALR,B3GNT3,MACC1,AGRN,CACNA1H,FAM200A,ZNF469,ERCC6,ZNF878	Sex
1	TRUE	2.48e-06	5204	132	36	0.273	0.007	GO:0009059	BP	1	macromolecule biosynthetic process	5	ZDHHC6,RFC1,NFYC,JAG1,RPAP1,PSMD9,NUP107,BRD8,TFCP2L1,SMYD1,MED13L,WNT1,CNOT1,CASZ1,ZNF20,RFXAP,ITM2C,TLR4,EGF,ESR2,POLG,ASXL3,MEPCE,CSGALNACT1,CC2D1B,NR2F6,ABCA1,PAWR,CALR,B3GNT3,MACC1,AGRN,FAM200A,ZNF469,ERCC6,ZNF878	Sex
1	TRUE	1.78e-06	4627	132	34	0.258	0.007	GO:1901362	BP	1	organic cyclic compound biosynthetic process	5	RFC1,NFYC,JAG1,RPAP1,PSMD9,NUP107,BRD8,TFCP2L1,SMYD1,MED13L,WNT1,CNOT1,CASZ1,ZNF20,RFXAP,TLR4,EGF,ESR2,POLG,ASXL3,MEPCE,CC2D1B,SLC26A2,NR2F6,NPR1,PAWR,CALR,MACC1,AGRN,CACNA1H,FAM200A,ZNF469,ERCC6,ZNF878	Sex
1	TRUE	1.11e-14	10243	132	67	0.508	0.007	GO:0006807	BP	1	nitrogen compound metabolic process	3	ZDHHC6,RFC1,NFYC,DRD4,CRMP1,KCNH4,DSP,JAG1,RPAP1,PSMD9,NUP107,C7,BRD8,TFCP2L1,SMYD1,C2ORF40,MED13L,OBSL1,WNT1,CNOT1,TGM3,STK33,PAK4,CASZ1,TTLL9,ZNF20,ENOSF1,RFXAP,KIDINS220,PRR5L,ITM2C,TLR4,RTCA,EGF,ESR2,POLG,ASXL3,ADAMTS19,MEPCE,CSGALNACT1,DHX37,CC2D1B,OBSCN,TTN,SLC26A2,NR2F6,ABCA1,HRASLS5,HIST3H3,NPR1,SCG2,PTPRM,PAWR,CALR,B3GNT3,ITLN1,FIGN,MACC1,TBL3,KBTBD12,AGRN,GZMM,DUSP27,FAM200A,ZNF469,ERCC…	Sex
1	TRUE	1.1e-05	6908	132	41	0.311	0.006	GO:1901564	BP	1	organonitrogen compound metabolic process	4	ZDHHC6,DRD4,KCNH4,DSP,PSMD9,C7,BRD8,SMYD1,C2ORF40,OBSL1,WNT1,CNOT1,TGM3,STK33,PAK4,TTLL9,ENOSF1,KIDINS220,PRR5L,ITM2C,TLR4,EGF,ADAMTS19,CSGALNACT1,OBSCN,TTN,SLC26A2,ABCA1,HRASLS5,NPR1,SCG2,PTPRM,PAWR,CALR,B3GNT3,ITLN1,KBTBD12,AGRN,GZMM,DUSP27,ERCC6	Sex
1	TRUE	1.62e-05	5858	132	37	0.28	0.006	GO:0019538	BP	1	protein metabolic process	5	ZDHHC6,DRD4,KCNH4,DSP,PSMD9,C7,BRD8,SMYD1,C2ORF40,OBSL1,WNT1,CNOT1,TGM3,STK33,PAK4,TTLL9,KIDINS220,PRR5L,ITM2C,TLR4,EGF,ADAMTS19,CSGALNACT1,OBSCN,TTN,ABCA1,NPR1,SCG2,PTPRM,PAWR,CALR,B3GNT3,ITLN1,KBTBD12,GZMM,DUSP27,ERCC6	Sex
1	TRUE	0.000376	4097	132	28	0.212	0.007	GO:0036211	BP	1	protein modification process	6	ZDHHC6,DRD4,KCNH4,DSP,PSMD9,BRD8,SMYD1,OBSL1,WNT1,TGM3,STK33,PAK4,TTLL9,KIDINS220,PRR5L,TLR4,EGF,OBSCN,TTN,ABCA1,NPR1,SCG2,PTPRM,B3GNT3,ITLN1,KBTBD12,DUSP27,ERCC6	Sex
1	TRUE	2.05e-16	10713	132	71	0.538	0.007	GO:0044237	BP	1	cellular metabolic process	3	ZDHHC6,RFC1,NFYC,DRD4,CRMP1,KCNH4,DSP,JAG1,RPAP1,PSMD9,NUP107,BRD8,TFCP2L1,SMYD1,TREH,ALDH8A1,C2ORF40,EPX,MED13L,OBSL1,WNT1,CNOT1,TGM3,STK33,PAK4,CASZ1,TTLL9,ZNF20,ENOSF1,RFXAP,KIDINS220,PRR5L,ITM2C,TLR4,RTCA,EGF,ESR2,POLG,ASXL3,ABHD1,MEPCE,CSGALNACT1,DHX37,CC2D1B,OBSCN,TTN,SLC26A2,NR2F6,ABCA1,GKAP1,HRASLS5,PAFAH1B2,HIST3H3,NPR1,SCG2,PTPRM,PAWR,CALR,B3GNT3,ITLN1,FIGN,MACC1,TBL3,KBTBD12,AGRN,CACNA…	Sex
1	TRUE	0.0434	3255	132	21	0.159	0.006	GO:0006793	BP	1	phosphorus metabolic process	4	DRD4,KCNH4,WNT1,STK33,PAK4,KIDINS220,PRR5L,TLR4,EGF,CSGALNACT1,OBSCN,TTN,SLC26A2,GKAP1,HRASLS5,NPR1,SCG2,PTPRM,ITLN1,DUSP27,ERCC6	Sex
1	TRUE	2.81e-12	8350	132	57	0.432	0.007	GO:0044260	BP	1	cellular macromolecule metabolic process	4	ZDHHC6,RFC1,NFYC,DRD4,KCNH4,DSP,JAG1,RPAP1,PSMD9,NUP107,BRD8,TFCP2L1,SMYD1,C2ORF40,MED13L,OBSL1,WNT1,CNOT1,TGM3,STK33,PAK4,CASZ1,TTLL9,ZNF20,RFXAP,KIDINS220,PRR5L,ITM2C,TLR4,EGF,ESR2,POLG,ASXL3,MEPCE,CSGALNACT1,CC2D1B,OBSCN,TTN,NR2F6,ABCA1,HIST3H3,NPR1,SCG2,PTPRM,PAWR,CALR,B3GNT3,ITLN1,FIGN,MACC1,KBTBD12,AGRN,DUSP27,FAM200A,ZNF469,ERCC6,ZNF878	Sex
1	TRUE	0.0012	5161	132	31	0.235	0.006	GO:0044267	BP	1	cellular protein metabolic process	5	ZDHHC6,DRD4,KCNH4,DSP,PSMD9,BRD8,SMYD1,C2ORF40,OBSL1,WNT1,CNOT1,TGM3,STK33,PAK4,TTLL9,KIDINS220,PRR5L,TLR4,EGF,OBSCN,TTN,ABCA1,NPR1,SCG2,PTPRM,CALR,B3GNT3,ITLN1,KBTBD12,DUSP27,ERCC6	Sex
1	TRUE	0.000376	4097	132	28	0.212	0.007	GO:0006464	BP	1	cellular protein modification process	6	ZDHHC6,DRD4,KCNH4,DSP,PSMD9,BRD8,SMYD1,OBSL1,WNT1,TGM3,STK33,PAK4,TTLL9,KIDINS220,PRR5L,TLR4,EGF,OBSCN,TTN,ABCA1,NPR1,SCG2,PTPRM,B3GNT3,ITLN1,KBTBD12,DUSP27,ERCC6	Sex
1	TRUE	2.54e-07	6096	132	41	0.311	0.007	GO:0046483	BP	1	heterocycle metabolic process	4	RFC1,NFYC,CRMP1,JAG1,RPAP1,PSMD9,NUP107,BRD8,TFCP2L1,SMYD1,MED13L,WNT1,CNOT1,CASZ1,ZNF20,RFXAP,PRR5L,TLR4,RTCA,EGF,ESR2,POLG,ASXL3,MEPCE,CSGALNACT1,DHX37,CC2D1B,SLC26A2,NR2F6,HIST3H3,NPR1,PAWR,CALR,FIGN,MACC1,TBL3,AGRN,FAM200A,ZNF469,ERCC6,ZNF878	Sex
1	TRUE	7.84e-08	6137	132	42	0.318	0.007	GO:0006725	BP	1	cellular aromatic compound metabolic process	4	RFC1,NFYC,DRD4,CRMP1,JAG1,RPAP1,PSMD9,NUP107,BRD8,TFCP2L1,SMYD1,MED13L,WNT1,CNOT1,CASZ1,ZNF20,RFXAP,PRR5L,TLR4,RTCA,EGF,ESR2,POLG,ASXL3,MEPCE,CSGALNACT1,DHX37,CC2D1B,SLC26A2,NR2F6,HIST3H3,NPR1,PAWR,CALR,FIGN,MACC1,TBL3,AGRN,FAM200A,ZNF469,ERCC6,ZNF878	Sex
1	TRUE	1.63e-06	6200	132	40	0.303	0.006	GO:0044249	BP	1	cellular biosynthetic process	4	ZDHHC6,RFC1,NFYC,JAG1,RPAP1,PSMD9,NUP107,BRD8,TFCP2L1,SMYD1,ALDH8A1,MED13L,WNT1,CNOT1,CASZ1,ZNF20,RFXAP,ITM2C,TLR4,EGF,ESR2,POLG,ASXL3,MEPCE,CSGALNACT1,CC2D1B,SLC26A2,NR2F6,ABCA1,NPR1,PAWR,CALR,B3GNT3,MACC1,AGRN,CACNA1H,FAM200A,ZNF469,ERCC6,ZNF878	Sex
1	TRUE	3.38e-06	4489	132	33	0.25	0.007	GO:0019438	BP	1	aromatic compound biosynthetic process	5	RFC1,NFYC,JAG1,RPAP1,PSMD9,NUP107,BRD8,TFCP2L1,SMYD1,MED13L,WNT1,CNOT1,CASZ1,ZNF20,RFXAP,TLR4,EGF,ESR2,POLG,ASXL3,MEPCE,CC2D1B,SLC26A2,NR2F6,NPR1,PAWR,CALR,MACC1,AGRN,FAM200A,ZNF469,ERCC6,ZNF878	Sex
1	TRUE	3.27e-06	4483	132	33	0.25	0.007	GO:0018130	BP	1	heterocycle biosynthetic process	5	RFC1,NFYC,JAG1,RPAP1,PSMD9,NUP107,BRD8,TFCP2L1,SMYD1,MED13L,WNT1,CNOT1,CASZ1,ZNF20,RFXAP,TLR4,EGF,ESR2,POLG,ASXL3,MEPCE,CC2D1B,SLC26A2,NR2F6,NPR1,PAWR,CALR,MACC1,AGRN,FAM200A,ZNF469,ERCC6,ZNF878	Sex
1	TRUE	1.27e-06	5077	132	36	0.273	0.007	GO:0034645	BP	1	cellular macromolecule biosynthetic process	5	ZDHHC6,RFC1,NFYC,JAG1,RPAP1,PSMD9,NUP107,BRD8,TFCP2L1,SMYD1,MED13L,WNT1,CNOT1,CASZ1,ZNF20,RFXAP,ITM2C,TLR4,EGF,ESR2,POLG,ASXL3,MEPCE,CSGALNACT1,CC2D1B,NR2F6,ABCA1,PAWR,CALR,B3GNT3,MACC1,AGRN,FAM200A,ZNF469,ERCC6,ZNF878	Sex
1	TRUE	2.4e-07	6634	132	43	0.326	0.006	GO:0034641	BP	1	cellular nitrogen compound metabolic process	4	RFC1,NFYC,DRD4,CRMP1,JAG1,RPAP1,PSMD9,NUP107,BRD8,TFCP2L1,SMYD1,MED13L,WNT1,CNOT1,CASZ1,ZNF20,RFXAP,PRR5L,TLR4,RTCA,EGF,ESR2,POLG,ASXL3,MEPCE,CSGALNACT1,DHX37,CC2D1B,SLC26A2,NR2F6,HRASLS5,HIST3H3,NPR1,PAWR,CALR,FIGN,MACC1,TBL3,AGRN,FAM200A,ZNF469,ERCC6,ZNF878	Sex
1	TRUE	8.17e-05	5109	132	33	0.25	0.006	GO:0044271	BP	1	cellular nitrogen compound biosynthetic process	5	RFC1,NFYC,JAG1,RPAP1,PSMD9,NUP107,BRD8,TFCP2L1,SMYD1,MED13L,WNT1,CNOT1,CASZ1,ZNF20,RFXAP,TLR4,EGF,ESR2,POLG,ASXL3,MEPCE,CC2D1B,SLC26A2,NR2F6,NPR1,PAWR,CALR,MACC1,AGRN,FAM200A,ZNF469,ERCC6,ZNF878	Sex
1	TRUE	1.12e-07	5937	132	41	0.311	0.007	GO:0006139	BP	1	nucleobase-containing compound metabolic process	5	RFC1,NFYC,CRMP1,JAG1,RPAP1,PSMD9,NUP107,BRD8,TFCP2L1,SMYD1,MED13L,WNT1,CNOT1,CASZ1,ZNF20,RFXAP,PRR5L,TLR4,RTCA,EGF,ESR2,POLG,ASXL3,MEPCE,CSGALNACT1,DHX37,CC2D1B,SLC26A2,NR2F6,HIST3H3,NPR1,PAWR,CALR,FIGN,MACC1,TBL3,AGRN,FAM200A,ZNF469,ERCC6,ZNF878	Sex
1	TRUE	1.03e-06	5299	132	37	0.28	0.007	GO:0090304	BP	1	nucleic acid metabolic process	6	RFC1,NFYC,JAG1,RPAP1,PSMD9,NUP107,BRD8,TFCP2L1,SMYD1,MED13L,WNT1,CNOT1,CASZ1,ZNF20,RFXAP,PRR5L,TLR4,RTCA,EGF,ESR2,POLG,ASXL3,MEPCE,DHX37,CC2D1B,NR2F6,HIST3H3,PAWR,CALR,FIGN,MACC1,TBL3,AGRN,FAM200A,ZNF469,ERCC6,ZNF878	Sex
1	TRUE	4.34e-06	4789	132	34	0.258	0.007	GO:0016070	BP	1	RNA metabolic process	7	RFC1,NFYC,JAG1,RPAP1,PSMD9,NUP107,BRD8,TFCP2L1,SMYD1,MED13L,WNT1,CNOT1,CASZ1,ZNF20,RFXAP,PRR5L,TLR4,RTCA,EGF,ESR2,ASXL3,MEPCE,DHX37,CC2D1B,NR2F6,PAWR,CALR,MACC1,TBL3,AGRN,FAM200A,ZNF469,ERCC6,ZNF878	Sex
1	TRUE	2.28e-06	4419	132	33	0.25	0.007	GO:0034654	BP	1	nucleobase-containing compound biosynthetic process	6	RFC1,NFYC,JAG1,RPAP1,PSMD9,NUP107,BRD8,TFCP2L1,SMYD1,MED13L,WNT1,CNOT1,CASZ1,ZNF20,RFXAP,TLR4,EGF,ESR2,POLG,ASXL3,MEPCE,CC2D1B,SLC26A2,NR2F6,NPR1,PAWR,CALR,MACC1,AGRN,FAM200A,ZNF469,ERCC6,ZNF878	Sex
1	TRUE	8.46e-06	3905	132	30	0.227	0.008	GO:0032774	BP	1	RNA biosynthetic process	7	RFC1,NFYC,JAG1,RPAP1,PSMD9,NUP107,BRD8,TFCP2L1,SMYD1,MED13L,WNT1,CNOT1,CASZ1,ZNF20,RFXAP,TLR4,EGF,ESR2,ASXL3,MEPCE,CC2D1B,NR2F6,PAWR,CALR,MACC1,AGRN,FAM200A,ZNF469,ERCC6,ZNF878	Sex
1	TRUE	7.7e-06	3889	132	30	0.227	0.008	GO:0097659	BP	1	nucleic acid-templated transcription	8	RFC1,NFYC,JAG1,RPAP1,PSMD9,NUP107,BRD8,TFCP2L1,SMYD1,MED13L,WNT1,CNOT1,CASZ1,ZNF20,RFXAP,TLR4,EGF,ESR2,ASXL3,MEPCE,CC2D1B,NR2F6,PAWR,CALR,MACC1,AGRN,FAM200A,ZNF469,ERCC6,ZNF878	Sex
1	TRUE	6.95e-06	3872	132	30	0.227	0.008	GO:0006351	BP	1	transcription, DNA-templated	9	RFC1,NFYC,JAG1,RPAP1,PSMD9,NUP107,BRD8,TFCP2L1,SMYD1,MED13L,WNT1,CNOT1,CASZ1,ZNF20,RFXAP,TLR4,EGF,ESR2,ASXL3,MEPCE,CC2D1B,NR2F6,PAWR,CALR,MACC1,AGRN,FAM200A,ZNF469,ERCC6,ZNF878	Sex
1	TRUE	4.76e-05	2775	132	24	0.182	0.009	GO:0006366	BP	1	transcription by RNA polymerase II	10	RFC1,NFYC,JAG1,RPAP1,BRD8,TFCP2L1,MED13L,WNT1,CNOT1,CASZ1,ZNF20,TLR4,ESR2,MEPCE,CC2D1B,NR2F6,PAWR,CALR,MACC1,AGRN,FAM200A,ZNF469,ERCC6,ZNF878	Sex
1	TRUE	1.35e-19	11560	132	78	0.591	0.007	GO:0050789	BP	1	regulation of biological process	2	STAB1,RFC1,LAMC2,NFYC,CACNB1,DRD4,CNGB1,CRMP1,LMAN1,KCNH4,SPG21,DSP,HPS4,SLC8A3,JAG1,PSMD9,NUP107,C7,BRD8,TFCP2L1,ITGB6,SMYD1,CD2,EPX,MED13L,OBSL1,WNT1,CNOT1,STK33,PAK4,CASZ1,ZNF20,RFXAP,CNTN6,KIDINS220,PRR5L,ITM2C,TLR4,EGF,ESR2,SGSM2,ASXL3,ANK2,SDK1,MEPCE,DOCK5,CC2D1B,OBSCN,TTN,NR2F6,HHIP,ABCA1,GKAP1,PRTG,CCDC88B,PAFAH1B2,HIST3H3,NPR1,PROKR1,SCG2,PTPRM,PAWR,CALR,ITLN1,FIGN,MACC1,AGRN,OR6N2,CACNA…	Sex
1	TRUE	0.00507	4115	132	26	0.197	0.006	GO:0048583	BP	1	regulation of response to stimulus	3	DRD4,CNGB1,SPG21,JAG1,C7,WNT1,CNOT1,PAK4,CNTN6,KIDINS220,PRR5L,ITM2C,TLR4,EGF,ESR2,OBSCN,HHIP,ABCA1,NPR1,SCG2,PAWR,CALR,FIGN,MACC1,ERCC6,EPPK1	Sex
1	TRUE	2.55e-06	5209	132	36	0.273	0.007	GO:0048519	BP	1	negative regulation of biological process	3	STAB1,RFC1,DRD4,CRMP1,LMAN1,JAG1,PSMD9,TFCP2L1,SMYD1,EPX,WNT1,CNOT1,PAK4,PRR5L,ITM2C,TLR4,EGF,ESR2,ANK2,MEPCE,DOCK5,CC2D1B,NR2F6,HHIP,ABCA1,PRTG,HIST3H3,NPR1,PROKR1,SCG2,PTPRM,PAWR,CALR,RYR3,TNFRSF13B,EPPK1	Sex
1	TRUE	5.84e-08	2957	132	29	0.22	0.01	GO:0051239	BP	1	regulation of multicellular organismal process	3	STAB1,CRMP1,DSP,SLC8A3,JAG1,CD2,EPX,OBSL1,WNT1,CNOT1,PAK4,CASZ1,KIDINS220,ITM2C,TLR4,EGF,ANK2,SDK1,DOCK5,ABCA1,PRTG,CCDC88B,NPR1,PTPRM,CALR,AGRN,CACNA1H,RYR3,EPPK1	Sex
1	TRUE	0.00797	263	132	7	0.053	0.027	GO:1903522	BP	1	regulation of blood circulation	5	DSP,SLC8A3,ANK2,DOCK5,NPR1,CACNA1H,RYR3	Sex
1	TRUE	0.0316	214	132	6	0.045	0.028	GO:0008016	BP	1	regulation of heart contraction	6	DSP,SLC8A3,ANK2,NPR1,CACNA1H,RYR3	Sex
1	TRUE	0.0159	108	132	5	0.038	0.046	GO:0061337	BP	1	cardiac conduction	7	DSP,SLC8A3,ANK2,NPR1,RYR3	Sex
1	TRUE	4.71e-06	2672	132	25	0.189	0.009	GO:0032879	BP	1	regulation of localization	3	LAMC2,CACNB1,DRD4,LMAN1,KCNH4,DSP,HPS4,JAG1,PSMD9,CD2,PRR5L,TLR4,EGF,SGSM2,ANK2,DOCK5,TTN,ABCA1,NPR1,PTPRM,CALR,ITLN1,CACNA1H,RYR3,EPPK1	Sex
1	TRUE	0.000387	1781	132	18	0.136	0.01	GO:0051049	BP	1	regulation of transport	4	CACNB1,DRD4,LMAN1,KCNH4,HPS4,PSMD9,CD2,PRR5L,TLR4,EGF,SGSM2,ANK2,TTN,ABCA1,NPR1,CALR,ITLN1,CACNA1H	Sex
1	TRUE	3.02e-18	10868	132	74	0.561	0.007	GO:0050794	BP	1	regulation of cellular process	3	RFC1,LAMC2,NFYC,DRD4,CNGB1,CRMP1,LMAN1,KCNH4,SPG21,DSP,HPS4,SLC8A3,JAG1,PSMD9,NUP107,BRD8,TFCP2L1,ITGB6,SMYD1,CD2,MED13L,OBSL1,WNT1,CNOT1,STK33,PAK4,CASZ1,ZNF20,RFXAP,CNTN6,KIDINS220,PRR5L,ITM2C,TLR4,EGF,ESR2,SGSM2,ASXL3,ANK2,SDK1,MEPCE,DOCK5,CC2D1B,OBSCN,TTN,NR2F6,HHIP,ABCA1,GKAP1,PRTG,CCDC88B,PAFAH1B2,HIST3H3,NPR1,PROKR1,SCG2,PTPRM,PAWR,CALR,ITLN1,FIGN,MACC1,AGRN,OR6N2,CACNA1H,RYR3,FAM200A,ZNF4…	Sex
1	TRUE	0.000676	3447	132	25	0.189	0.007	GO:0010646	BP	1	regulation of cell communication	4	DRD4,CNGB1,SLC8A3,JAG1,PSMD9,WNT1,CNOT1,PAK4,CNTN6,KIDINS220,PRR5L,ITM2C,TLR4,EGF,ESR2,ANK2,OBSCN,HHIP,ABCA1,NPR1,SCG2,PAWR,CALR,MACC1,ERCC6	Sex
1	TRUE	7.19e-06	4626	132	33	0.25	0.007	GO:0048523	BP	1	negative regulation of cellular process	4	RFC1,DRD4,CRMP1,LMAN1,JAG1,PSMD9,TFCP2L1,SMYD1,WNT1,CNOT1,PAK4,PRR5L,ITM2C,TLR4,EGF,ESR2,ANK2,MEPCE,CC2D1B,NR2F6,HHIP,ABCA1,PRTG,HIST3H3,NPR1,PROKR1,SCG2,PTPRM,PAWR,CALR,RYR3,TNFRSF13B,EPPK1	Sex
1	TRUE	0.00124	2364	132	20	0.152	0.008	GO:0051128	BP	1	regulation of cellular component organization	4	CRMP1,LMAN1,HPS4,OBSL1,WNT1,CNOT1,PAK4,KIDINS220,ITM2C,TLR4,EGF,ESR2,SGSM2,SDK1,DOCK5,ABCA1,HIST3H3,NPR1,CALR,AGRN	Sex
1	TRUE	1.81e-07	6029	132	41	0.311	0.007	GO:0007165	BP	1	signal transduction	4	DRD4,CNGB1,KCNH4,SPG21,JAG1,BRD8,ITGB6,CD2,WNT1,CNOT1,STK33,PAK4,CNTN6,KIDINS220,PRR5L,ITM2C,TLR4,EGF,ESR2,ANK2,DOCK5,OBSCN,TTN,NR2F6,HHIP,ABCA1,GKAP1,PRTG,NPR1,PROKR1,SCG2,PTPRM,PAWR,CALR,MACC1,AGRN,OR6N2,ERCC6,TNFRSF13B,GPR162,OR1S1	Sex
1	TRUE	0.0379	2713	132	19	0.144	0.007	GO:0035556	BP	1	intracellular signal transduction	5	DRD4,KCNH4,WNT1,CNOT1,STK33,PAK4,KIDINS220,PRR5L,TLR4,EGF,ANK2,DOCK5,OBSCN,TTN,ABCA1,NPR1,SCG2,CALR,ERCC6	Sex
1	TRUE	1.05e-05	2565	132	24	0.182	0.009	GO:0050793	BP	1	regulation of developmental process	3	STAB1,CRMP1,JAG1,SMYD1,CD2,OBSL1,WNT1,CNOT1,PAK4,CASZ1,KIDINS220,ITM2C,TLR4,EGF,SDK1,DOCK5,ABCA1,PRTG,NPR1,PTPRM,PAWR,CALR,AGRN,EPPK1	Sex
1	TRUE	0.0023	2014	132	18	0.136	0.009	GO:2000026	BP	1	regulation of multicellular organismal development	4	STAB1,CRMP1,JAG1,CD2,OBSL1,WNT1,PAK4,CASZ1,KIDINS220,ITM2C,TLR4,EGF,SDK1,PRTG,NPR1,PTPRM,CALR,AGRN	Sex
1	TRUE	0.0107	833	132	11	0.083	0.013	GO:0051960	BP	1	regulation of nervous system development	5	CRMP1,JAG1,OBSL1,CASZ1,KIDINS220,ITM2C,EGF,SDK1,PRTG,CALR,AGRN	Sex
1	TRUE	0.0356	1757	132	15	0.114	0.009	GO:0045595	BP	1	regulation of cell differentiation	4	CRMP1,JAG1,SMYD1,CD2,OBSL1,WNT1,CASZ1,KIDINS220,ITM2C,TLR4,SDK1,DOCK5,ABCA1,PRTG,CALR	Sex
1	TRUE	7.51e-06	6819	132	41	0.311	0.006	GO:0019222	BP	1	regulation of metabolic process	3	RFC1,NFYC,DRD4,JAG1,PSMD9,NUP107,C7,BRD8,TFCP2L1,SMYD1,MED13L,WNT1,CNOT1,PAK4,CASZ1,ZNF20,RFXAP,KIDINS220,PRR5L,ITM2C,TLR4,EGF,ESR2,ASXL3,ANK2,MEPCE,CC2D1B,TTN,NR2F6,ABCA1,PAFAH1B2,PAWR,CALR,ITLN1,FIGN,MACC1,AGRN,FAM200A,ZNF469,ERCC6,ZNF878	Sex
1	TRUE	0.000167	4456	132	30	0.227	0.007	GO:0009889	BP	1	regulation of biosynthetic process	4	RFC1,NFYC,JAG1,PSMD9,NUP107,BRD8,TFCP2L1,SMYD1,MED13L,WNT1,CNOT1,CASZ1,ZNF20,RFXAP,ITM2C,TLR4,EGF,ESR2,ASXL3,MEPCE,CC2D1B,NR2F6,PAWR,CALR,MACC1,AGRN,FAM200A,ZNF469,ERCC6,ZNF878	Sex
1	TRUE	5.35e-06	6175	132	39	0.295	0.006	GO:0080090	BP	1	regulation of primary metabolic process	4	RFC1,NFYC,DRD4,JAG1,PSMD9,NUP107,C7,BRD8,TFCP2L1,SMYD1,MED13L,WNT1,CNOT1,PAK4,CASZ1,ZNF20,RFXAP,KIDINS220,PRR5L,ITM2C,TLR4,EGF,ESR2,ASXL3,MEPCE,CC2D1B,TTN,NR2F6,ABCA1,PAWR,CALR,ITLN1,FIGN,MACC1,AGRN,FAM200A,ZNF469,ERCC6,ZNF878	Sex
1	TRUE	1.3e-05	6371	132	39	0.295	0.006	GO:0060255	BP	1	regulation of macromolecule metabolic process	4	RFC1,NFYC,DRD4,JAG1,PSMD9,NUP107,C7,BRD8,TFCP2L1,SMYD1,MED13L,WNT1,CNOT1,PAK4,CASZ1,ZNF20,RFXAP,KIDINS220,PRR5L,ITM2C,TLR4,EGF,ESR2,ASXL3,ANK2,MEPCE,CC2D1B,TTN,NR2F6,PAWR,CALR,ITLN1,FIGN,MACC1,AGRN,FAM200A,ZNF469,ERCC6,ZNF878	Sex
1	TRUE	6.01e-05	4256	132	30	0.227	0.007	GO:0010556	BP	1	regulation of macromolecule biosynthetic process	5	RFC1,NFYC,JAG1,PSMD9,NUP107,BRD8,TFCP2L1,SMYD1,MED13L,WNT1,CNOT1,CASZ1,ZNF20,RFXAP,ITM2C,TLR4,EGF,ESR2,ASXL3,MEPCE,CC2D1B,NR2F6,PAWR,CALR,MACC1,AGRN,FAM200A,ZNF469,ERCC6,ZNF878	Sex
1	TRUE	2.02e-05	4823	132	33	0.25	0.007	GO:0010468	BP	1	regulation of gene expression	5	RFC1,NFYC,JAG1,PSMD9,NUP107,C7,BRD8,TFCP2L1,SMYD1,MED13L,WNT1,CNOT1,CASZ1,ZNF20,RFXAP,PRR5L,TLR4,EGF,ESR2,ASXL3,ANK2,MEPCE,CC2D1B,TTN,NR2F6,PAWR,CALR,MACC1,AGRN,FAM200A,ZNF469,ERCC6,ZNF878	Sex
1	TRUE	9.56e-06	6022	132	38	0.288	0.006	GO:0051171	BP	1	regulation of nitrogen compound metabolic process	4	RFC1,NFYC,DRD4,JAG1,PSMD9,NUP107,C7,BRD8,TFCP2L1,SMYD1,MED13L,WNT1,CNOT1,PAK4,CASZ1,ZNF20,RFXAP,KIDINS220,PRR5L,ITM2C,TLR4,EGF,ESR2,ASXL3,MEPCE,CC2D1B,TTN,NR2F6,PAWR,CALR,ITLN1,FIGN,MACC1,AGRN,FAM200A,ZNF469,ERCC6,ZNF878	Sex
1	TRUE	2.36e-05	6223	132	38	0.288	0.006	GO:0031323	BP	1	regulation of cellular metabolic process	4	RFC1,NFYC,DRD4,JAG1,PSMD9,NUP107,BRD8,TFCP2L1,SMYD1,MED13L,WNT1,CNOT1,PAK4,CASZ1,ZNF20,RFXAP,KIDINS220,PRR5L,ITM2C,TLR4,EGF,ESR2,ASXL3,MEPCE,CC2D1B,TTN,NR2F6,PAFAH1B2,PAWR,CALR,ITLN1,FIGN,MACC1,AGRN,FAM200A,ZNF469,ERCC6,ZNF878	Sex
1	TRUE	0.000115	4382	132	30	0.227	0.007	GO:0031326	BP	1	regulation of cellular biosynthetic process	5	RFC1,NFYC,JAG1,PSMD9,NUP107,BRD8,TFCP2L1,SMYD1,MED13L,WNT1,CNOT1,CASZ1,ZNF20,RFXAP,ITM2C,TLR4,EGF,ESR2,ASXL3,MEPCE,CC2D1B,NR2F6,PAWR,CALR,MACC1,AGRN,FAM200A,ZNF469,ERCC6,ZNF878	Sex
1	TRUE	3.61e-05	4161	132	30	0.227	0.007	GO:2000112	BP	1	regulation of cellular macromolecule biosynthetic process	6	RFC1,NFYC,JAG1,PSMD9,NUP107,BRD8,TFCP2L1,SMYD1,MED13L,WNT1,CNOT1,CASZ1,ZNF20,RFXAP,ITM2C,TLR4,EGF,ESR2,ASXL3,MEPCE,CC2D1B,NR2F6,PAWR,CALR,MACC1,AGRN,FAM200A,ZNF469,ERCC6,ZNF878	Sex
1	TRUE	1.18e-05	4210	132	31	0.235	0.007	GO:0019219	BP	1	regulation of nucleobase-containing compound metabolic process	5	RFC1,NFYC,JAG1,PSMD9,NUP107,BRD8,TFCP2L1,SMYD1,MED13L,WNT1,CNOT1,CASZ1,ZNF20,RFXAP,PRR5L,TLR4,EGF,ESR2,ASXL3,MEPCE,CC2D1B,NR2F6,PAWR,CALR,FIGN,MACC1,AGRN,FAM200A,ZNF469,ERCC6,ZNF878	Sex
1	TRUE	1.13e-05	3955	132	30	0.227	0.008	GO:0051252	BP	1	regulation of RNA metabolic process	6	RFC1,NFYC,JAG1,PSMD9,NUP107,BRD8,TFCP2L1,SMYD1,MED13L,WNT1,CNOT1,CASZ1,ZNF20,RFXAP,PRR5L,TLR4,EGF,ESR2,ASXL3,MEPCE,CC2D1B,NR2F6,PAWR,CALR,MACC1,AGRN,FAM200A,ZNF469,ERCC6,ZNF878	Sex
1	TRUE	1.43e-05	3751	132	29	0.22	0.008	GO:2001141	BP	1	regulation of RNA biosynthetic process	7	RFC1,NFYC,JAG1,PSMD9,NUP107,BRD8,TFCP2L1,SMYD1,MED13L,WNT1,CNOT1,CASZ1,ZNF20,RFXAP,TLR4,EGF,ESR2,ASXL3,MEPCE,CC2D1B,NR2F6,PAWR,CALR,MACC1,AGRN,FAM200A,ZNF469,ERCC6,ZNF878	Sex
1	TRUE	1.37e-05	3743	132	29	0.22	0.008	GO:1903506	BP	1	regulation of nucleic acid-templated transcription	8	RFC1,NFYC,JAG1,PSMD9,NUP107,BRD8,TFCP2L1,SMYD1,MED13L,WNT1,CNOT1,CASZ1,ZNF20,RFXAP,TLR4,EGF,ESR2,ASXL3,MEPCE,CC2D1B,NR2F6,PAWR,CALR,MACC1,AGRN,FAM200A,ZNF469,ERCC6,ZNF878	Sex
1	TRUE	1.19e-05	3720	132	29	0.22	0.008	GO:0006355	BP	1	regulation of transcription, DNA-templated	9	RFC1,NFYC,JAG1,PSMD9,NUP107,BRD8,TFCP2L1,SMYD1,MED13L,WNT1,CNOT1,CASZ1,ZNF20,RFXAP,TLR4,EGF,ESR2,ASXL3,MEPCE,CC2D1B,NR2F6,PAWR,CALR,MACC1,AGRN,FAM200A,ZNF469,ERCC6,ZNF878	Sex
1	TRUE	0.000362	2628	132	22	0.167	0.008	GO:0006357	BP	1	regulation of transcription by RNA polymerase II	10	RFC1,NFYC,JAG1,BRD8,TFCP2L1,MED13L,WNT1,CNOT1,CASZ1,ZNF20,TLR4,ESR2,MEPCE,CC2D1B,NR2F6,PAWR,CALR,MACC1,AGRN,FAM200A,ZNF469,ZNF878	Sex
1	TRUE	0.000209	3482	132	26	0.197	0.007	GO:0023051	BP	1	regulation of signaling	3	DRD4,CNGB1,SLC8A3,JAG1,PSMD9,WNT1,CNOT1,PAK4,CNTN6,KIDINS220,PRR5L,ITM2C,TLR4,EGF,ESR2,ANK2,OBSCN,HHIP,ABCA1,NPR1,SCG2,PAWR,CALR,MACC1,RYR3,ERCC6	Sex
1	TRUE	0.00726	3145	132	22	0.167	0.007	GO:0009966	BP	1	regulation of signal transduction	4	DRD4,CNGB1,JAG1,WNT1,CNOT1,PAK4,CNTN6,KIDINS220,PRR5L,ITM2C,TLR4,EGF,ESR2,OBSCN,HHIP,ABCA1,NPR1,SCG2,PAWR,CALR,MACC1,ERCC6	Sex
1	TRUE	0.0302	58	132	4	0.03	0.069	GO:1903779	BP	1	regulation of cardiac conduction	4	SLC8A3,ANK2,NPR1,RYR3	Sex
1	TRUE	2.21e-11	5764	132	46	0.348	0.008	GO:0048518	BP	1	positive regulation of biological process	2	RFC1,LAMC2,NFYC,DRD4,LMAN1,SPG21,HPS4,SLC8A3,JAG1,PSMD9,C7,BRD8,TFCP2L1,SMYD1,CD2,EPX,OBSL1,WNT1,CNOT1,PAK4,CASZ1,RFXAP,CNTN6,KIDINS220,PRR5L,ITM2C,TLR4,EGF,ESR2,ANK2,MEPCE,DOCK5,OBSCN,TTN,ABCA1,CCDC88B,PAFAH1B2,NPR1,SCG2,PAWR,CALR,ITLN1,MACC1,AGRN,CACNA1H,ERCC6	Sex
1	TRUE	8.7e-10	5100	132	41	0.311	0.008	GO:0048522	BP	1	positive regulation of cellular process	3	RFC1,LAMC2,NFYC,DRD4,LMAN1,HPS4,SLC8A3,JAG1,PSMD9,BRD8,SMYD1,CD2,OBSL1,WNT1,CNOT1,PAK4,CASZ1,RFXAP,CNTN6,KIDINS220,PRR5L,ITM2C,TLR4,EGF,ESR2,ANK2,MEPCE,DOCK5,OBSCN,TTN,CCDC88B,PAFAH1B2,NPR1,SCG2,PAWR,CALR,ITLN1,MACC1,AGRN,CACNA1H,ERCC6	Sex
1	TRUE	0.000359	3333	132	25	0.189	0.008	GO:0009893	BP	1	positive regulation of metabolic process	3	RFC1,NFYC,DRD4,JAG1,PSMD9,BRD8,WNT1,CNOT1,PAK4,CASZ1,RFXAP,KIDINS220,PRR5L,TLR4,EGF,ESR2,ANK2,TTN,PAFAH1B2,PAWR,CALR,ITLN1,MACC1,AGRN,ERCC6	Sex
1	TRUE	0.00046	3134	132	24	0.182	0.008	GO:0010604	BP	1	positive regulation of macromolecule metabolic process	4	RFC1,NFYC,DRD4,JAG1,PSMD9,BRD8,WNT1,CNOT1,PAK4,CASZ1,RFXAP,KIDINS220,PRR5L,TLR4,EGF,ESR2,ANK2,TTN,PAWR,CALR,ITLN1,MACC1,AGRN,ERCC6	Sex
1	TRUE	0.000749	1863	132	18	0.136	0.01	GO:0010628	BP	1	positive regulation of gene expression	5	RFC1,NFYC,JAG1,PSMD9,BRD8,WNT1,CASZ1,RFXAP,TLR4,EGF,ESR2,ANK2,TTN,PAWR,CALR,MACC1,AGRN,ERCC6	Sex
1	TRUE	0.0401	1775	132	15	0.114	0.008	GO:0010557	BP	1	positive regulation of macromolecule biosynthetic process	5	RFC1,NFYC,JAG1,PSMD9,BRD8,WNT1,CASZ1,RFXAP,TLR4,EGF,ESR2,PAWR,MACC1,AGRN,ERCC6	Sex
1	TRUE	0.0114	2981	132	21	0.159	0.007	GO:0051173	BP	1	positive regulation of nitrogen compound metabolic process	4	RFC1,NFYC,DRD4,JAG1,PSMD9,BRD8,WNT1,CNOT1,PAK4,CASZ1,RFXAP,KIDINS220,PRR5L,TLR4,EGF,ESR2,PAWR,ITLN1,MACC1,AGRN,ERCC6	Sex
1	TRUE	0.00566	3097	132	22	0.167	0.007	GO:0031325	BP	1	positive regulation of cellular metabolic process	4	RFC1,NFYC,DRD4,JAG1,PSMD9,BRD8,WNT1,CNOT1,PAK4,CASZ1,RFXAP,KIDINS220,PRR5L,TLR4,EGF,ESR2,PAFAH1B2,PAWR,ITLN1,MACC1,AGRN,ERCC6	Sex
1	TRUE	0.00911	1777	132	16	0.121	0.009	GO:0045935	BP	1	positive regulation of nucleobase-containing compound metabolic process	5	RFC1,NFYC,JAG1,PSMD9,BRD8,WNT1,CNOT1,CASZ1,RFXAP,PRR5L,TLR4,EGF,ESR2,MACC1,AGRN,ERCC6	Sex
1	TRUE	0.00238	1601	132	16	0.121	0.01	GO:0051254	BP	1	positive regulation of RNA metabolic process	6	RFC1,NFYC,JAG1,PSMD9,BRD8,WNT1,CNOT1,CASZ1,RFXAP,PRR5L,TLR4,EGF,ESR2,MACC1,AGRN,ERCC6	Sex
1	TRUE	0.0326	1528	132	14	0.106	0.009	GO:1902680	BP	1	positive regulation of RNA biosynthetic process	6	RFC1,NFYC,JAG1,PSMD9,BRD8,WNT1,CASZ1,RFXAP,TLR4,EGF,ESR2,MACC1,AGRN,ERCC6	Sex
1	TRUE	0.0323	1527	132	14	0.106	0.009	GO:1903508	BP	1	positive regulation of nucleic acid-templated transcription	7	RFC1,NFYC,JAG1,PSMD9,BRD8,WNT1,CASZ1,RFXAP,TLR4,EGF,ESR2,MACC1,AGRN,ERCC6	Sex
1	TRUE	0.0171	1443	132	14	0.106	0.01	GO:0045893	BP	1	positive regulation of transcription, DNA-templated	8	RFC1,NFYC,JAG1,PSMD9,BRD8,WNT1,CASZ1,RFXAP,TLR4,EGF,ESR2,MACC1,AGRN,ERCC6	Sex
1	TRUE	7.87e-05	917	132	14	0.106	0.015	GO:0051050	BP	1	positive regulation of transport	3	DRD4,HPS4,PSMD9,CD2,PRR5L,TLR4,EGF,ANK2,TTN,ABCA1,NPR1,CALR,ITLN1,CACNA1H	Sex
1	TRUE	5.87e-51	18641	132	126	0.955	0.007	GO:0005575	CC	2	cellular_component	1	STAB1,ZDHHC6,RFC1,LAMC2,MON2,NFYC,CACNB1,DRD4,CNGB1,CRMP1,LMAN1,AMPH,SIGLEC1,KCNH4,SPG21,DSP,HPS4,DHRS7,SLC8A3,JAG1,RPAP1,GALNTL5,MYH1,PSMD9,NUP107,C7,BRD8,TFCP2L1,ITGB6,SMYD1,CD2,TREH,ALDH8A1,C2ORF40,EPX,MED13L,OBSL1,DNAH8,WNT1,CNOT1,TGM3,STK33,PAK4,CASZ1,TTLL9,ZNF20,ENOSF1,RFXAP,CNTN6,KIDINS220,PRR5L,ITM2C,ARMC9,TLR4,RTCA,EGF,ESR2,POLG,SGSM2,ASXL3,TTYH2,NUP210L,ABHD1,ANK2,ADAMTS19,SDK1,CSGALNAC…	Sex
1	TRUE	6.72e-41	16822	132	115	0.871	0.007	GO:0005623	CC	2	cell	2	STAB1,ZDHHC6,RFC1,LAMC2,MON2,NFYC,CACNB1,DRD4,CNGB1,CRMP1,LMAN1,AMPH,SIGLEC1,KCNH4,SPG21,DSP,HPS4,SLC8A3,JAG1,RPAP1,GALNTL5,MYH1,PSMD9,NUP107,C7,BRD8,TFCP2L1,ITGB6,SMYD1,CD2,TREH,ALDH8A1,C2ORF40,EPX,MED13L,OBSL1,DNAH8,WNT1,CNOT1,TGM3,STK33,PAK4,CASZ1,TTLL9,ZNF20,ENOSF1,RFXAP,CNTN6,KIDINS220,PRR5L,ITM2C,ARMC9,TLR4,RTCA,EGF,ESR2,POLG,SGSM2,ASXL3,TTYH2,ANK2,SDK1,CSGALNACT1,DOCK5,FREM2,DHX37,CC2D1B,O…	Sex
1	TRUE	0.000128	5205	132	33	0.25	0.006	GO:0031974	CC	2	membrane-enclosed lumen	2	RFC1,NFYC,PSMD9,NUP107,BRD8,TFCP2L1,ITGB6,EPX,MED13L,WNT1,CASZ1,RFXAP,RTCA,EGF,ESR2,POLG,DHX37,CC2D1B,OBSCN,TTN,ZC3H18,NR2F6,PAFAH1B2,HIST3H3,SCG2,PAWR,CALR,FIGN,TBL3,AGRN,FAM200A,ERCC6,EPPK1	Sex
1	TRUE	6.87e-09	4453	132	37	0.28	0.008	GO:0005576	CC	2	extracellular region	2	RFC1,LAMC2,MON2,LMAN1,SIGLEC1,DSP,JAG1,C7,CD2,TREH,ALDH8A1,C2ORF40,EPX,WNT1,CNOT1,TGM3,ITM2C,ARMC9,EGF,ESR2,ADAMTS19,FREM2,TTN,SLC26A2,HHIP,PRTG,CDH16,PAFAH1B2,HIST3H3,KRT78,SCG2,PLEC,CALR,ITLN1,AGRN,C15ORF61,GZMM	Sex
1	TRUE	4.72e-25	13288	132	90	0.682	0.007	GO:0043226	CC	2	organelle	2	STAB1,ZDHHC6,RFC1,MON2,NFYC,CNGB1,CRMP1,LMAN1,AMPH,SPG21,DSP,HPS4,SLC8A3,RPAP1,GALNTL5,MYH1,PSMD9,NUP107,C7,BRD8,TFCP2L1,ITGB6,SMYD1,TREH,ALDH8A1,C2ORF40,EPX,MED13L,OBSL1,DNAH8,WNT1,CNOT1,TGM3,PAK4,CASZ1,TTLL9,ZNF20,ENOSF1,RFXAP,KIDINS220,ITM2C,ARMC9,TLR4,RTCA,EGF,ESR2,POLG,SGSM2,ASXL3,ANK2,CSGALNACT1,FREM2,DHX37,CC2D1B,OBSCN,TTN,SLC26A2,DNAH3,ZC3H18,NR2F6,HHIP,PRRC1,ABCA1,GKAP1,NGB,DPCD,CDH16,CC…	Sex
1	TRUE	4.05e-07	4131	132	33	0.25	0.008	GO:0043228	CC	2	non-membrane-bounded organelle	3	RFC1,CRMP1,LMAN1,AMPH,DSP,SLC8A3,MYH1,NUP107,BRD8,TFCP2L1,ITGB6,OBSL1,DNAH8,CNOT1,TTLL9,ARMC9,POLG,ANK2,DHX37,OBSCN,TTN,DNAH3,CCDC88B,PAFAH1B2,HIST3H3,KRT78,PAWR,PLEC,FIGN,TBL3,DUSP27,ERCC6,EPPK1	Sex
1	TRUE	1.32e-22	12266	132	84	0.636	0.007	GO:0043227	CC	2	membrane-bounded organelle	3	STAB1,ZDHHC6,RFC1,MON2,NFYC,CNGB1,LMAN1,AMPH,SPG21,DSP,HPS4,SLC8A3,RPAP1,GALNTL5,PSMD9,NUP107,C7,BRD8,TFCP2L1,ITGB6,SMYD1,TREH,ALDH8A1,C2ORF40,EPX,MED13L,OBSL1,WNT1,CNOT1,TGM3,PAK4,CASZ1,ZNF20,ENOSF1,RFXAP,KIDINS220,ITM2C,ARMC9,TLR4,RTCA,EGF,ESR2,POLG,SGSM2,ASXL3,ANK2,CSGALNACT1,FREM2,DHX37,CC2D1B,OBSCN,TTN,SLC26A2,ZC3H18,NR2F6,HHIP,PRRC1,ABCA1,GKAP1,NGB,DPCD,CDH16,CCDC88B,PAFAH1B2,HIST3H3,KRT78,…	Sex
1	TRUE	5.2e-11	3788	132	37	0.28	0.01	GO:0031982	CC	2	vesicle	4	STAB1,RFC1,MON2,CNGB1,LMAN1,AMPH,SPG21,DSP,HPS4,GALNTL5,C7,TREH,ALDH8A1,C2ORF40,EPX,WNT1,TGM3,KIDINS220,ITM2C,ARMC9,TLR4,EGF,SGSM2,ANK2,FREM2,TTN,SLC26A2,ABCA1,CDH16,PAFAH1B2,HIST3H3,KRT78,SCG2,PLEC,CALR,ITLN1,AGRN	Sex
1	TRUE	8.94e-05	1253	132	16	0.121	0.013	GO:0030054	CC	2	cell junction	2	AMPH,DSP,SLC8A3,JAG1,MYH1,ITGB6,CD2,OBSL1,PAK4,ANK2,SDK1,PTPRM,PLEC,CALR,AGRN,EPPK1	Sex
1	TRUE	0.0223	433	132	8	0.061	0.018	GO:0005911	CC	2	cell-cell junction	3	DSP,MYH1,CD2,OBSL1,PAK4,ANK2,PTPRM,EPPK1	Sex
1	TRUE	0.0195	52	132	4	0.03	0.077	GO:0014704	CC	2	intercalated disc	5	DSP,MYH1,OBSL1,ANK2	Sex
1	TRUE	2.51e-19	9556	132	71	0.538	0.007	GO:0016020	CC	2	membrane	2	STAB1,ZDHHC6,LAMC2,CACNB1,DRD4,CNGB1,LMAN1,AMPH,SIGLEC1,KCNH4,SPG21,DSP,HPS4,DHRS7,SLC8A3,JAG1,GALNTL5,NUP107,C7,TFCP2L1,ITGB6,CD2,TREH,WNT1,CNOT1,TGM3,CNTN6,KIDINS220,ITM2C,TLR4,EGF,TTYH2,NUP210L,ABHD1,ANK2,SDK1,CSGALNACT1,DOCK5,FREM2,OBSCN,SLC26A2,ABCF3,HHIP,ABCA1,PRTG,CDH16,CCDC88B,PAFAH1B2,NPR1,PROKR1,DNAJC18,SFT2D3,PTPRM,PLEC,CALR,B3GNT3,ITLN1,OTOP3,AGRN,OR6N2,CACNA1H,GZMM,LRBA,RYR3,C10ORF12…	Sex
1	TRUE	0.000515	1617	132	17	0.129	0.011	GO:0098805	CC	2	whole membrane	3	STAB1,CNGB1,LMAN1,AMPH,SPG21,DSP,SLC8A3,GALNTL5,CD2,WNT1,ITM2C,TLR4,EGF,ANK2,ABCA1,CALR,ITLN1	Sex
1	TRUE	1.56e-07	934	132	17	0.129	0.018	GO:0099080	CC	2	supramolecular complex	2	LMAN1,DSP,SLC8A3,MYH1,OBSL1,DNAH8,TTLL9,ANK2,OBSCN,TTN,DNAH3,KRT78,PAWR,PLEC,FIGN,DUSP27,EPPK1	Sex
1	TRUE	1.53e-07	933	132	17	0.129	0.018	GO:0099081	CC	2	supramolecular polymer	3	LMAN1,DSP,SLC8A3,MYH1,OBSL1,DNAH8,TTLL9,ANK2,OBSCN,TTN,DNAH3,KRT78,PAWR,PLEC,FIGN,DUSP27,EPPK1	Sex
1	TRUE	1.37e-07	926	132	17	0.129	0.018	GO:0099512	CC	2	supramolecular fiber	4	LMAN1,DSP,SLC8A3,MYH1,OBSL1,DNAH8,TTLL9,ANK2,OBSCN,TTN,DNAH3,KRT78,PAWR,PLEC,FIGN,DUSP27,EPPK1	Sex
1	TRUE	5.51e-06	5095	132	35	0.265	0.007	GO:0032991	CC	2	protein-containing complex	2	RFC1,LAMC2,NFYC,CACNB1,CNGB1,KCNH4,HPS4,MYH1,PSMD9,NUP107,C7,BRD8,ITGB6,CD2,MED13L,OBSL1,DNAH8,CNOT1,KIDINS220,PRR5L,TLR4,EGF,POLG,TTYH2,TTN,DNAH3,ZC3H18,HIST3H3,NPR1,CALR,ITLN1,TBL3,KBTBD12,CACNA1H,ERCC6	Sex
1	TRUE	7.35e-13	9254	132	61	0.462	0.007	GO:0044422	CC	2	organelle part	2	STAB1,ZDHHC6,RFC1,NFYC,CNGB1,CRMP1,LMAN1,AMPH,SPG21,DSP,SLC8A3,GALNTL5,MYH1,PSMD9,NUP107,BRD8,TFCP2L1,ITGB6,EPX,MED13L,OBSL1,DNAH8,WNT1,CASZ1,TTLL9,RFXAP,ITM2C,ARMC9,TLR4,RTCA,EGF,ESR2,POLG,ANK2,CSGALNACT1,DHX37,CC2D1B,OBSCN,TTN,DNAH3,ZC3H18,NR2F6,HHIP,ABCA1,CCDC88B,PAFAH1B2,HIST3H3,KRT78,SCG2,PAWR,PLEC,CALR,B3GNT3,FIGN,TBL3,AGRN,RYR3,DUSP27,FAM200A,ERCC6,EPPK1	Sex
1	TRUE	0.000128	5205	132	33	0.25	0.006	GO:0043233	CC	2	organelle lumen	3	RFC1,NFYC,PSMD9,NUP107,BRD8,TFCP2L1,ITGB6,EPX,MED13L,WNT1,CASZ1,RFXAP,RTCA,EGF,ESR2,POLG,DHX37,CC2D1B,OBSCN,TTN,ZC3H18,NR2F6,PAFAH1B2,HIST3H3,SCG2,PAWR,CALR,FIGN,TBL3,AGRN,FAM200A,ERCC6,EPPK1	Sex
1	TRUE	0.0107	2019	132	17	0.129	0.008	GO:0098588	CC	2	bounding membrane of organelle	4	STAB1,CNGB1,LMAN1,AMPH,SPG21,DSP,SLC8A3,GALNTL5,WNT1,ITM2C,TLR4,EGF,CSGALNACT1,HHIP,CALR,B3GNT3,RYR3	Sex
1	TRUE	5.5e-41	16791	132	115	0.871	0.007	GO:0044464	CC	2	cell part	2	STAB1,ZDHHC6,RFC1,LAMC2,MON2,NFYC,CACNB1,DRD4,CNGB1,CRMP1,LMAN1,AMPH,SIGLEC1,KCNH4,SPG21,DSP,HPS4,SLC8A3,JAG1,RPAP1,GALNTL5,MYH1,PSMD9,NUP107,C7,BRD8,TFCP2L1,ITGB6,SMYD1,CD2,TREH,ALDH8A1,C2ORF40,EPX,MED13L,OBSL1,DNAH8,WNT1,CNOT1,TGM3,STK33,PAK4,CASZ1,TTLL9,ZNF20,ENOSF1,RFXAP,CNTN6,KIDINS220,PRR5L,ITM2C,ARMC9,TLR4,RTCA,EGF,ESR2,POLG,SGSM2,ASXL3,TTYH2,ANK2,SDK1,CSGALNACT1,DOCK5,FREM2,DHX37,CC2D1B,O…	Sex
1	TRUE	1.96e-06	4393	132	33	0.25	0.008	GO:0012505	CC	2	endomembrane system	3	ZDHHC6,CNGB1,LMAN1,AMPH,SPG21,DSP,HPS4,SLC8A3,GALNTL5,NUP107,C2ORF40,EPX,OBSL1,WNT1,PAK4,KIDINS220,ITM2C,TLR4,EGF,SGSM2,ANK2,CSGALNACT1,PRRC1,ABCA1,GKAP1,CCDC88B,PAFAH1B2,SCG2,CALR,B3GNT3,AGRN,LRBA,RYR3	Sex
1	TRUE	1.58e-23	14606	132	92	0.697	0.006	GO:0005622	CC	2	intracellular	3	STAB1,ZDHHC6,RFC1,LAMC2,MON2,NFYC,CNGB1,CRMP1,LMAN1,AMPH,KCNH4,SPG21,DSP,HPS4,SLC8A3,RPAP1,GALNTL5,MYH1,PSMD9,NUP107,BRD8,TFCP2L1,ITGB6,SMYD1,ALDH8A1,C2ORF40,EPX,MED13L,OBSL1,DNAH8,WNT1,CNOT1,TGM3,STK33,PAK4,CASZ1,TTLL9,ZNF20,ENOSF1,RFXAP,KIDINS220,PRR5L,ITM2C,ARMC9,TLR4,RTCA,EGF,ESR2,POLG,SGSM2,ASXL3,ANK2,CSGALNACT1,DOCK5,DHX37,CC2D1B,OBSCN,TTN,DNAH3,ZC3H18,NR2F6,HHIP,PRRC1,ABCA1,GKAP1,NGB,DPCD,…	Sex
1	TRUE	1.71e-23	14266	132	91	0.689	0.006	GO:0044424	CC	2	intracellular part	4	STAB1,ZDHHC6,RFC1,LAMC2,MON2,NFYC,CNGB1,CRMP1,LMAN1,AMPH,SPG21,DSP,HPS4,SLC8A3,RPAP1,GALNTL5,MYH1,PSMD9,NUP107,BRD8,TFCP2L1,ITGB6,SMYD1,ALDH8A1,C2ORF40,EPX,MED13L,OBSL1,DNAH8,WNT1,CNOT1,TGM3,STK33,PAK4,CASZ1,TTLL9,ZNF20,ENOSF1,RFXAP,KIDINS220,PRR5L,ITM2C,ARMC9,TLR4,RTCA,EGF,ESR2,POLG,SGSM2,ASXL3,ANK2,CSGALNACT1,DOCK5,DHX37,CC2D1B,OBSCN,TTN,DNAH3,ZC3H18,NR2F6,HHIP,PRRC1,ABCA1,GKAP1,NGB,DPCD,CCDC88…	Sex
1	TRUE	6.86e-15	11390	132	71	0.538	0.006	GO:0005737	CC	2	cytoplasm	5	STAB1,ZDHHC6,RFC1,LAMC2,MON2,CNGB1,CRMP1,LMAN1,AMPH,SPG21,DSP,HPS4,SLC8A3,GALNTL5,MYH1,PSMD9,NUP107,BRD8,TFCP2L1,SMYD1,ALDH8A1,C2ORF40,EPX,OBSL1,DNAH8,WNT1,CNOT1,TGM3,STK33,PAK4,CASZ1,TTLL9,ENOSF1,KIDINS220,ITM2C,TLR4,EGF,ESR2,POLG,SGSM2,ANK2,CSGALNACT1,DOCK5,DHX37,OBSCN,TTN,DNAH3,HHIP,PRRC1,ABCA1,GKAP1,NGB,CCDC88B,PAFAH1B2,NPR1,KRT78,SCG2,PTPRM,PAWR,PLEC,CALR,B3GNT3,FIGN,MACC1,AGRN,LRBA,RYR3,DUS…	Sex
1	TRUE	1.26e-11	9521	132	60	0.455	0.006	GO:0044444	CC	2	cytoplasmic part	6	STAB1,ZDHHC6,LAMC2,MON2,CNGB1,CRMP1,LMAN1,AMPH,SPG21,DSP,HPS4,SLC8A3,GALNTL5,MYH1,PSMD9,NUP107,BRD8,TFCP2L1,ALDH8A1,C2ORF40,EPX,OBSL1,DNAH8,WNT1,CNOT1,STK33,PAK4,CASZ1,ENOSF1,KIDINS220,ITM2C,TLR4,EGF,ESR2,POLG,SGSM2,ANK2,CSGALNACT1,DOCK5,OBSCN,TTN,DNAH3,PRRC1,ABCA1,GKAP1,NGB,CCDC88B,PAFAH1B2,NPR1,KRT78,SCG2,PTPRM,PLEC,CALR,B3GNT3,MACC1,AGRN,LRBA,RYR3,DUSP27	Sex
1	TRUE	0.0118	680	132	10	0.076	0.015	GO:0048471	CC	2	perinuclear region of cytoplasm	7	LAMC2,SLC8A3,OBSL1,STK33,ITM2C,TLR4,ABCA1,PTPRM,CALR,RYR3	Sex
1	TRUE	1.17e-19	12497	132	81	0.614	0.006	GO:0043229	CC	2	intracellular organelle	5	STAB1,ZDHHC6,RFC1,NFYC,CNGB1,CRMP1,LMAN1,AMPH,SPG21,DSP,HPS4,SLC8A3,RPAP1,GALNTL5,MYH1,PSMD9,NUP107,BRD8,TFCP2L1,ITGB6,SMYD1,C2ORF40,EPX,MED13L,OBSL1,DNAH8,WNT1,CNOT1,PAK4,CASZ1,TTLL9,ZNF20,ENOSF1,RFXAP,KIDINS220,ITM2C,ARMC9,TLR4,RTCA,EGF,ESR2,POLG,SGSM2,ASXL3,ANK2,CSGALNACT1,DHX37,CC2D1B,OBSCN,TTN,DNAH3,ZC3H18,NR2F6,HHIP,PRRC1,ABCA1,GKAP1,NGB,DPCD,CCDC88B,PAFAH1B2,HIST3H3,KRT78,SCG2,PAWR,PLEC,CA…	Sex
1	TRUE	4.05e-07	4131	132	33	0.25	0.008	GO:0043232	CC	2	intracellular non-membrane-bounded organelle	6	RFC1,CRMP1,LMAN1,AMPH,DSP,SLC8A3,MYH1,NUP107,BRD8,TFCP2L1,ITGB6,OBSL1,DNAH8,CNOT1,TTLL9,ARMC9,POLG,ANK2,DHX37,OBSCN,TTN,DNAH3,CCDC88B,PAFAH1B2,HIST3H3,KRT78,PAWR,PLEC,FIGN,TBL3,DUSP27,ERCC6,EPPK1	Sex
1	TRUE	0.00102	2115	132	19	0.144	0.009	GO:0005856	CC	2	cytoskeleton	7	CRMP1,AMPH,DSP,SLC8A3,MYH1,ITGB6,OBSL1,DNAH8,TTLL9,ARMC9,ANK2,TTN,DNAH3,CCDC88B,KRT78,PAWR,PLEC,FIGN,EPPK1	Sex
1	TRUE	0.000223	234	132	8	0.061	0.034	GO:0043292	CC	2	contractile fiber	7	LMAN1,MYH1,OBSL1,ANK2,OBSCN,TTN,PLEC,DUSP27	Sex
1	TRUE	0.00012	216	132	8	0.061	0.037	GO:0044449	CC	2	contractile fiber part	8	LMAN1,MYH1,OBSL1,ANK2,OBSCN,TTN,PLEC,DUSP27	Sex
1	TRUE	0.000144	221	132	8	0.061	0.036	GO:0030016	CC	2	myofibril	8	LMAN1,MYH1,OBSL1,ANK2,OBSCN,TTN,PLEC,DUSP27	Sex
1	TRUE	0.0012	198	132	7	0.053	0.035	GO:0030017	CC	2	sarcomere	9	LMAN1,MYH1,OBSL1,ANK2,OBSCN,TTN,DUSP27	Sex
1	TRUE	0.000195	45	132	5	0.038	0.111	GO:0031672	CC	2	A band	10	MYH1,OBSL1,ANK2,OBSCN,TTN	Sex
1	TRUE	0.00268	32	132	4	0.03	0.125	GO:0031430	CC	2	M band	11	OBSL1,ANK2,OBSCN,TTN	Sex
1	TRUE	0.000128	5205	132	33	0.25	0.006	GO:0070013	CC	2	intracellular organelle lumen	6	RFC1,NFYC,PSMD9,NUP107,BRD8,TFCP2L1,ITGB6,EPX,MED13L,WNT1,CASZ1,RFXAP,RTCA,EGF,ESR2,POLG,DHX37,CC2D1B,OBSCN,TTN,ZC3H18,NR2F6,PAFAH1B2,HIST3H3,SCG2,PAWR,CALR,FIGN,TBL3,AGRN,FAM200A,ERCC6,EPPK1	Sex
1	TRUE	9.43e-11	9038	132	57	0.432	0.006	GO:0044446	CC	2	intracellular organelle part	6	STAB1,ZDHHC6,RFC1,NFYC,CNGB1,CRMP1,LMAN1,AMPH,SPG21,DSP,SLC8A3,GALNTL5,MYH1,PSMD9,NUP107,BRD8,TFCP2L1,ITGB6,EPX,MED13L,OBSL1,DNAH8,WNT1,CASZ1,TTLL9,RFXAP,ITM2C,ARMC9,TLR4,RTCA,EGF,ESR2,POLG,CSGALNACT1,DHX37,CC2D1B,OBSCN,TTN,DNAH3,ZC3H18,NR2F6,ABCA1,CCDC88B,PAFAH1B2,HIST3H3,KRT78,SCG2,PAWR,CALR,B3GNT3,FIGN,TBL3,AGRN,RYR3,FAM200A,ERCC6,EPPK1	Sex
1	TRUE	0.00242	1603	132	16	0.121	0.01	GO:0044430	CC	2	cytoskeletal part	7	CRMP1,DSP,SLC8A3,MYH1,ITGB6,OBSL1,DNAH8,TTLL9,ARMC9,TTN,DNAH3,CCDC88B,KRT78,PAWR,FIGN,EPPK1	Sex
1	TRUE	1.18e-11	10736	132	64	0.485	0.006	GO:0043231	CC	2	intracellular membrane-bounded organelle	6	ZDHHC6,RFC1,NFYC,CNGB1,LMAN1,SPG21,DSP,HPS4,SLC8A3,RPAP1,PSMD9,NUP107,BRD8,TFCP2L1,ITGB6,SMYD1,MED13L,OBSL1,WNT1,CNOT1,PAK4,CASZ1,ZNF20,ENOSF1,RFXAP,ITM2C,RTCA,EGF,ESR2,POLG,ASXL3,ANK2,CSGALNACT1,DHX37,CC2D1B,OBSCN,TTN,ZC3H18,NR2F6,HHIP,PRRC1,ABCA1,GKAP1,NGB,DPCD,CCDC88B,PAFAH1B2,HIST3H3,SCG2,PAWR,CALR,B3GNT3,FIGN,MACC1,TBL3,AGRN,LRBA,RYR3,FAM200A,ZNF469,ERCC6,ANKHD1-EIF4EBP3,ZNF878,EPPK1	Sex
1	TRUE	0.000417	7234	132	39	0.295	0.005	GO:0005634	CC	2	nucleus	7	RFC1,NFYC,DSP,RPAP1,PSMD9,NUP107,BRD8,TFCP2L1,ITGB6,SMYD1,MED13L,CNOT1,CASZ1,ZNF20,RFXAP,RTCA,ESR2,ASXL3,DHX37,CC2D1B,OBSCN,TTN,ZC3H18,NR2F6,HHIP,DPCD,PAFAH1B2,HIST3H3,PAWR,CALR,FIGN,MACC1,TBL3,FAM200A,ZNF469,ERCC6,ANKHD1-EIF4EBP3,ZNF878,EPPK1	Sex
1	TRUE	0.0062	4434	132	27	0.205	0.006	GO:0044428	CC	2	nuclear part	8	RFC1,NFYC,PSMD9,NUP107,BRD8,TFCP2L1,ITGB6,MED13L,CASZ1,RFXAP,RTCA,ESR2,DHX37,CC2D1B,OBSCN,TTN,ZC3H18,NR2F6,PAFAH1B2,HIST3H3,PAWR,CALR,FIGN,TBL3,FAM200A,ERCC6,EPPK1	Sex
1	TRUE	0.00429	4078	132	26	0.197	0.006	GO:0031981	CC	2	nuclear lumen	9	RFC1,NFYC,PSMD9,NUP107,BRD8,TFCP2L1,ITGB6,MED13L,CASZ1,RFXAP,RTCA,ESR2,DHX37,CC2D1B,OBSCN,TTN,ZC3H18,NR2F6,PAFAH1B2,HIST3H3,PAWR,FIGN,TBL3,FAM200A,ERCC6,EPPK1	Sex
1	TRUE	0.000985	1497	132	16	0.121	0.011	GO:0005794	CC	2	Golgi apparatus	7	CNGB1,LMAN1,SPG21,OBSL1,WNT1,PAK4,ITM2C,CSGALNACT1,PRRC1,ABCA1,GKAP1,CCDC88B,CALR,B3GNT3,AGRN,LRBA	Sex
1	TRUE	0.000545	2244	132	20	0.152	0.009	GO:0097708	CC	2	intracellular vesicle	6	STAB1,CNGB1,LMAN1,AMPH,SPG21,DSP,HPS4,GALNTL5,C2ORF40,EPX,WNT1,KIDINS220,TLR4,EGF,SGSM2,ANK2,ABCA1,PAFAH1B2,SCG2,CALR	Sex
1	TRUE	0.000534	2241	132	20	0.152	0.009	GO:0031410	CC	2	cytoplasmic vesicle	7	STAB1,CNGB1,LMAN1,AMPH,SPG21,DSP,HPS4,GALNTL5,C2ORF40,EPX,WNT1,KIDINS220,TLR4,EGF,SGSM2,ANK2,ABCA1,PAFAH1B2,SCG2,CALR	Sex
1	TRUE	7.74e-16	5522	132	51	0.386	0.009	GO:0071944	CC	2	cell periphery	3	STAB1,LAMC2,CACNB1,DRD4,CNGB1,AMPH,SIGLEC1,KCNH4,DSP,SLC8A3,JAG1,C7,ITGB6,CD2,TREH,WNT1,TGM3,CNTN6,ITM2C,TLR4,EGF,TTYH2,ANK2,SDK1,DOCK5,FREM2,OBSCN,SLC26A2,HHIP,ABCA1,PRTG,CDH16,PAFAH1B2,NPR1,PROKR1,PTPRM,PLEC,CALR,B3GNT3,ITLN1,OTOP3,AGRN,OR6N2,CACNA1H,LRBA,RYR3,TNFRSF13B,GPR162,PCDHGB6,EPPK1,OR1S1	Sex
1	TRUE	2.2e-15	5424	132	50	0.379	0.009	GO:0005886	CC	2	plasma membrane	3	STAB1,CACNB1,DRD4,CNGB1,AMPH,SIGLEC1,KCNH4,DSP,SLC8A3,JAG1,C7,ITGB6,CD2,TREH,WNT1,TGM3,CNTN6,ITM2C,TLR4,EGF,TTYH2,ANK2,SDK1,DOCK5,FREM2,OBSCN,SLC26A2,HHIP,ABCA1,PRTG,CDH16,PAFAH1B2,NPR1,PROKR1,PTPRM,PLEC,CALR,B3GNT3,ITLN1,OTOP3,AGRN,OR6N2,CACNA1H,LRBA,RYR3,TNFRSF13B,GPR162,PCDHGB6,EPPK1,OR1S1	Sex
1	TRUE	0.035	127	132	5	0.038	0.039	GO:0042383	CC	2	sarcolemma	4	CACNB1,SLC8A3,ANK2,OBSCN,PLEC	Sex
1	TRUE	4.52e-15	6998	132	56	0.424	0.008	GO:0044425	CC	2	membrane part	2	STAB1,ZDHHC6,CACNB1,DRD4,CNGB1,LMAN1,AMPH,SIGLEC1,KCNH4,DSP,SLC8A3,JAG1,GALNTL5,C7,ITGB6,CD2,TREH,TGM3,CNTN6,KIDINS220,ITM2C,TLR4,EGF,TTYH2,NUP210L,ABHD1,ANK2,SDK1,CSGALNACT1,FREM2,SLC26A2,HHIP,ABCA1,PRTG,CDH16,NPR1,PROKR1,DNAJC18,SFT2D3,PTPRM,CALR,B3GNT3,ITLN1,OTOP3,AGRN,OR6N2,CACNA1H,LRBA,RYR3,C10ORF128,FAM200A,TNFRSF13B,GPR162,PCDHGB6,EPPK1,OR1S1	Sex
1	TRUE	5.37e-15	5778	132	51	0.386	0.009	GO:0031224	CC	2	intrinsic component of membrane	3	STAB1,ZDHHC6,CACNB1,DRD4,CNGB1,LMAN1,SIGLEC1,KCNH4,SLC8A3,JAG1,GALNTL5,C7,ITGB6,CD2,TREH,CNTN6,KIDINS220,ITM2C,TLR4,EGF,TTYH2,NUP210L,ABHD1,SDK1,CSGALNACT1,FREM2,SLC26A2,HHIP,ABCA1,PRTG,CDH16,NPR1,PROKR1,DNAJC18,SFT2D3,PTPRM,CALR,B3GNT3,ITLN1,OTOP3,AGRN,OR6N2,CACNA1H,LRBA,RYR3,C10ORF128,FAM200A,TNFRSF13B,GPR162,PCDHGB6,OR1S1	Sex
1	TRUE	5.91e-14	5628	132	49	0.371	0.009	GO:0016021	CC	2	integral component of membrane	4	STAB1,ZDHHC6,CACNB1,DRD4,CNGB1,LMAN1,SIGLEC1,KCNH4,SLC8A3,JAG1,GALNTL5,C7,ITGB6,CD2,CNTN6,KIDINS220,ITM2C,TLR4,EGF,TTYH2,NUP210L,ABHD1,SDK1,CSGALNACT1,FREM2,SLC26A2,HHIP,ABCA1,PRTG,CDH16,NPR1,PROKR1,DNAJC18,SFT2D3,PTPRM,CALR,B3GNT3,OTOP3,AGRN,OR6N2,CACNA1H,LRBA,RYR3,C10ORF128,FAM200A,TNFRSF13B,GPR162,PCDHGB6,OR1S1	Sex
1	TRUE	5.37e-08	2740	132	28	0.212	0.01	GO:0044459	CC	2	plasma membrane part	3	STAB1,CACNB1,DRD4,CNGB1,AMPH,KCNH4,DSP,SLC8A3,JAG1,C7,ITGB6,CD2,TREH,TGM3,TLR4,ANK2,SLC26A2,HHIP,ABCA1,CDH16,PTPRM,CALR,B3GNT3,ITLN1,CACNA1H,TNFRSF13B,PCDHGB6,EPPK1	Sex
1	TRUE	3.84e-06	1661	132	20	0.152	0.012	GO:0031226	CC	2	intrinsic component of plasma membrane	4	STAB1,DRD4,CNGB1,KCNH4,SLC8A3,JAG1,C7,ITGB6,CD2,TREH,TLR4,SLC26A2,HHIP,ABCA1,CDH16,PTPRM,B3GNT3,CACNA1H,TNFRSF13B,PCDHGB6	Sex
1	TRUE	1.07e-05	1581	132	19	0.144	0.012	GO:0005887	CC	2	integral component of plasma membrane	5	STAB1,DRD4,CNGB1,KCNH4,SLC8A3,JAG1,C7,ITGB6,CD2,TLR4,SLC26A2,HHIP,ABCA1,CDH16,PTPRM,B3GNT3,CACNA1H,TNFRSF13B,PCDHGB6	Sex
1	TRUE	5.62e-06	3598	132	29	0.22	0.008	GO:0044421	CC	2	extracellular region part	2	RFC1,LAMC2,MON2,LMAN1,DSP,C7,TREH,ALDH8A1,C2ORF40,EPX,WNT1,CNOT1,TGM3,ITM2C,ARMC9,EGF,FREM2,TTN,SLC26A2,PRTG,CDH16,PAFAH1B2,HIST3H3,KRT78,SCG2,PLEC,CALR,ITLN1,AGRN	Sex
1	TRUE	3.41e-07	2157	132	24	0.182	0.011	GO:0043230	CC	2	extracellular organelle	3	RFC1,MON2,LMAN1,DSP,C7,TREH,ALDH8A1,EPX,WNT1,TGM3,ITM2C,ARMC9,EGF,FREM2,TTN,SLC26A2,CDH16,PAFAH1B2,HIST3H3,KRT78,PLEC,CALR,ITLN1,AGRN	Sex
1	TRUE	3.34e-07	2155	132	24	0.182	0.011	GO:1903561	CC	2	extracellular vesicle	4	RFC1,MON2,LMAN1,DSP,C7,TREH,ALDH8A1,EPX,WNT1,TGM3,ITM2C,ARMC9,EGF,FREM2,TTN,SLC26A2,CDH16,PAFAH1B2,HIST3H3,KRT78,PLEC,CALR,ITLN1,AGRN	Sex
1	TRUE	1.39e-06	3385	132	29	0.22	0.009	GO:0005615	CC	2	extracellular space	3	RFC1,LAMC2,MON2,LMAN1,DSP,C7,TREH,ALDH8A1,C2ORF40,EPX,WNT1,CNOT1,TGM3,ITM2C,ARMC9,EGF,FREM2,TTN,SLC26A2,PRTG,CDH16,PAFAH1B2,HIST3H3,KRT78,SCG2,PLEC,CALR,ITLN1,AGRN	Sex
1	TRUE	2.72e-07	2133	132	24	0.182	0.011	GO:0070062	CC	2	extracellular exosome	4	RFC1,MON2,LMAN1,DSP,C7,TREH,ALDH8A1,EPX,WNT1,TGM3,ITM2C,ARMC9,EGF,FREM2,TTN,SLC26A2,CDH16,PAFAH1B2,HIST3H3,KRT78,PLEC,CALR,ITLN1,AGRN	Sex
1	TRUE	5.03e-44	17510	132	119	0.902	0.007	GO:0003674	MF	4	molecular_function	1	STAB1,ZDHHC6,RFC1,LAMC2,MON2,NFYC,CACNB1,DRD4,CNGB1,CRMP1,LMAN1,AMPH,SIGLEC1,KCNH4,SPG21,DSP,HPS4,DHRS7,SLC8A3,JAG1,RPAP1,GALNTL5,MYH1,PSMD9,NUP107,BRD8,TFCP2L1,ITGB6,SMYD1,CD2,RSRP1,TREH,ALDH8A1,EPX,OBSL1,DNAH8,WNT1,CNOT1,TGM3,STK33,PAK4,CASZ1,TTLL9,ZNF20,ENOSF1,RFXAP,CNTN6,KIDINS220,PRR5L,ITM2C,TLR4,RTCA,EGF,ESR2,POLG,SGSM2,ASXL3,TTYH2,ABHD1,ANK2,ADAMTS19,SDK1,MEPCE,CSGALNACT1,DOCK5,FREM2,DHX37…	Sex
1	TRUE	1.26e-10	6043	132	46	0.348	0.008	GO:0003824	MF	4	catalytic activity	2	STAB1,ZDHHC6,RFC1,CRMP1,KCNH4,DHRS7,RPAP1,GALNTL5,MYH1,SMYD1,TREH,ALDH8A1,EPX,DNAH8,CNOT1,TGM3,STK33,PAK4,TTLL9,ENOSF1,RTCA,EGF,POLG,ABHD1,ADAMTS19,MEPCE,CSGALNACT1,DHX37,OBSCN,TTN,DNAH3,ABCF3,HHIP,ABCA1,GKAP1,HRASLS5,PAFAH1B2,NPR1,PTPRM,NSUN7,B3GNT3,FIGN,KBTBD12,GZMM,DUSP27,ERCC6	Sex
1	TRUE	0.0006	2479	132	21	0.159	0.008	GO:0016740	MF	4	transferase activity	3	ZDHHC6,KCNH4,RPAP1,GALNTL5,SMYD1,TGM3,STK33,PAK4,EGF,POLG,MEPCE,CSGALNACT1,OBSCN,TTN,GKAP1,HRASLS5,PAFAH1B2,NPR1,NSUN7,B3GNT3,KBTBD12	Sex
1	TRUE	0.0269	2647	132	19	0.144	0.007	GO:0016787	MF	4	hydrolase activity	3	RFC1,CRMP1,MYH1,TREH,DNAH8,CNOT1,POLG,ABHD1,ADAMTS19,DHX37,DNAH3,ABCF3,ABCA1,PAFAH1B2,PTPRM,FIGN,GZMM,DUSP27,ERCC6	Sex
1	TRUE	0.0259	442	132	8	0.061	0.018	GO:0016887	MF	4	ATPase activity	8	RFC1,DNAH8,DHX37,DNAH3,ABCF3,ABCA1,FIGN,ERCC6	Sex
1	TRUE	0.00461	763	132	11	0.083	0.014	GO:0005198	MF	4	structural molecule activity	2	DSP,JAG1,NUP107,OBSL1,CNOT1,ANK2,OBSCN,TTN,KRT78,PLEC,AGRN	Sex
1	TRUE	0.0109	45	132	4	0.03	0.089	GO:0008307	MF	4	structural constituent of muscle	3	OBSL1,OBSCN,TTN,PLEC	Sex
1	TRUE	0.0403	470	132	8	0.061	0.017	GO:0022803	MF	4	passive transmembrane transporter activity	4	CACNB1,CNGB1,KCNH4,TTYH2,SLC26A2,OTOP3,CACNA1H,RYR3	Sex
1	TRUE	0.0396	469	132	8	0.061	0.017	GO:0015267	MF	4	channel activity	5	CACNB1,CNGB1,KCNH4,TTYH2,SLC26A2,OTOP3,CACNA1H,RYR3	Sex
1	TRUE	0.025	440	132	8	0.061	0.018	GO:0022838	MF	4	substrate-specific channel activity	6	CACNB1,CNGB1,KCNH4,TTYH2,SLC26A2,OTOP3,CACNA1H,RYR3	Sex
1	TRUE	0.0205	428	132	8	0.061	0.019	GO:0005216	MF	4	ion channel activity	5	CACNB1,CNGB1,KCNH4,TTYH2,SLC26A2,OTOP3,CACNA1H,RYR3	Sex
1	TRUE	0.000164	1491	132	17	0.129	0.011	GO:0060089	MF	4	molecular transducer activity	2	DRD4,BRD8,ITGB6,CD2,TLR4,EGF,ESR2,NR2F6,ABCA1,PRTG,NPR1,PROKR1,PTPRM,OR6N2,TNFRSF13B,GPR162,OR1S1	Sex
1	TRUE	9.54e-05	1436	132	17	0.129	0.012	GO:0038023	MF	4	signaling receptor activity	3	DRD4,BRD8,ITGB6,CD2,TLR4,EGF,ESR2,NR2F6,ABCA1,PRTG,NPR1,PROKR1,PTPRM,OR6N2,TNFRSF13B,GPR162,OR1S1	Sex
1	TRUE	1.21e-30	15017	132	101	0.765	0.007	GO:0005488	MF	4	binding	2	STAB1,ZDHHC6,RFC1,LAMC2,MON2,NFYC,DRD4,CNGB1,CRMP1,LMAN1,AMPH,SIGLEC1,SPG21,DSP,HPS4,SLC8A3,JAG1,RPAP1,GALNTL5,MYH1,PSMD9,NUP107,TFCP2L1,ITGB6,SMYD1,CD2,RSRP1,EPX,OBSL1,DNAH8,WNT1,CNOT1,TGM3,STK33,PAK4,CASZ1,TTLL9,ZNF20,ENOSF1,RFXAP,CNTN6,KIDINS220,PRR5L,ITM2C,TLR4,RTCA,EGF,ESR2,POLG,SGSM2,ASXL3,TTYH2,ABHD1,ANK2,ADAMTS19,SDK1,MEPCE,CSGALNACT1,DOCK5,FREM2,DHX37,CC2D1B,OBSCN,TTN,DNAH3,ZC3H18,NR2F6,…	Sex
1	TRUE	1.25e-11	6179	132	48	0.364	0.008	GO:1901363	MF	4	heterocyclic compound binding	3	RFC1,NFYC,CNGB1,DSP,RPAP1,MYH1,TFCP2L1,SMYD1,EPX,DNAH8,WNT1,CNOT1,STK33,PAK4,CASZ1,TTLL9,ZNF20,RFXAP,ITM2C,RTCA,ESR2,POLG,ASXL3,MEPCE,DHX37,CC2D1B,OBSCN,TTN,DNAH3,ZC3H18,NR2F6,ABCF3,ABCA1,NGB,HIST3H3,NPR1,PLEC,CALR,NSUN7,FIGN,OTOP3,MACC1,TBL3,FAM200A,ZNF469,ERCC6,ZNF878,EPPK1	Sex
1	TRUE	1.65e-05	2205	132	22	0.167	0.01	GO:0097367	MF	4	carbohydrate derivative binding	3	STAB1,RFC1,LAMC2,CNGB1,MYH1,DNAH8,STK33,PAK4,TTLL9,ITM2C,TLR4,RTCA,DHX37,OBSCN,TTN,DNAH3,ABCF3,ABCA1,NPR1,FIGN,AGRN,ERCC6	Sex
1	TRUE	8.29e-14	6165	132	51	0.386	0.008	GO:0043167	MF	4	ion binding	3	STAB1,RFC1,LAMC2,DRD4,CNGB1,LMAN1,AMPH,SLC8A3,JAG1,GALNTL5,MYH1,SMYD1,EPX,DNAH8,TGM3,STK33,PAK4,CASZ1,TTLL9,ZNF20,ENOSF1,ITM2C,RTCA,EGF,ESR2,ASXL3,ADAMTS19,CSGALNACT1,FREM2,DHX37,OBSCN,TTN,DNAH3,ZC3H18,NR2F6,ABCF3,HHIP,ABCA1,NGB,CDH16,NPR1,CALR,ITLN1,FIGN,AGRN,CACNA1H,RYR3,ZNF469,ERCC6,PCDHGB6,ZNF878	Sex
1	TRUE	0.000167	2737	132	23	0.174	0.008	GO:0043168	MF	4	anion binding	4	STAB1,RFC1,LAMC2,CNGB1,AMPH,JAG1,MYH1,DNAH8,STK33,PAK4,TTLL9,ITM2C,RTCA,DHX37,OBSCN,TTN,DNAH3,ABCF3,ABCA1,NPR1,FIGN,AGRN,ERCC6	Sex
1	TRUE	7.41e-07	4229	132	33	0.25	0.008	GO:0043169	MF	4	cation binding	4	STAB1,DRD4,LMAN1,SLC8A3,JAG1,GALNTL5,SMYD1,EPX,TGM3,CASZ1,ZNF20,ENOSF1,EGF,ESR2,ASXL3,ADAMTS19,CSGALNACT1,FREM2,OBSCN,TTN,ZC3H18,NR2F6,HHIP,NGB,CDH16,CALR,ITLN1,AGRN,CACNA1H,RYR3,ZNF469,PCDHGB6,ZNF878	Sex
1	TRUE	4.26e-07	4139	132	33	0.25	0.008	GO:0046872	MF	4	metal ion binding	5	STAB1,DRD4,LMAN1,SLC8A3,JAG1,GALNTL5,SMYD1,EPX,TGM3,CASZ1,ZNF20,ENOSF1,EGF,ESR2,ASXL3,ADAMTS19,CSGALNACT1,FREM2,OBSCN,TTN,ZC3H18,NR2F6,HHIP,NGB,CDH16,CALR,ITLN1,AGRN,CACNA1H,RYR3,ZNF469,PCDHGB6,ZNF878	Sex
1	TRUE	0.0022	707	132	11	0.083	0.016	GO:0005509	MF	4	calcium ion binding	6	STAB1,JAG1,TGM3,EGF,TTN,CDH16,CALR,ITLN1,AGRN,RYR3,PCDHGB6	Sex
1	TRUE	5.14e-05	1744	132	19	0.144	0.011	GO:0008144	MF	4	drug binding	3	RFC1,DRD4,MYH1,DNAH8,STK33,PAK4,TTLL9,ITM2C,RTCA,DHX37,OBSCN,TTN,DNAH3,ABCF3,ABCA1,NGB,NPR1,FIGN,ERCC6	Sex
1	TRUE	0.000167	2513	132	22	0.167	0.009	GO:0036094	MF	4	small molecule binding	3	STAB1,RFC1,CNGB1,LMAN1,MYH1,DNAH8,STK33,PAK4,TTLL9,ITM2C,RTCA,DHX37,OBSCN,TTN,DNAH3,ABCF3,ABCA1,NGB,NPR1,FIGN,AGRN,ERCC6	Sex
1	TRUE	6.37e-19	11522	132	77	0.583	0.007	GO:0005515	MF	4	protein binding	3	STAB1,ZDHHC6,RFC1,MON2,NFYC,DRD4,CNGB1,CRMP1,LMAN1,AMPH,SPG21,DSP,HPS4,SLC8A3,JAG1,RPAP1,MYH1,PSMD9,NUP107,ITGB6,SMYD1,CD2,RSRP1,OBSL1,DNAH8,WNT1,CNOT1,PAK4,ZNF20,CNTN6,KIDINS220,PRR5L,ITM2C,TLR4,EGF,ESR2,POLG,SGSM2,TTYH2,ABHD1,ANK2,SDK1,DOCK5,CC2D1B,OBSCN,TTN,DNAH3,ZC3H18,NR2F6,ABCF3,HHIP,PRRC1,ABCA1,GKAP1,NGB,DPCD,CCDC88B,PAFAH1B2,HIST3H3,NPR1,SCG2,PTPRM,PAWR,PLEC,CALR,ITLN1,FIGN,MACC1,TBL3,AGR…	Sex
1	TRUE	0.0462	1577	132	14	0.106	0.009	GO:0005102	MF	4	signaling receptor binding	4	SPG21,JAG1,ITGB6,CD2,WNT1,CNOT1,CNTN6,TLR4,EGF,ESR2,ABCA1,SCG2,CALR,MACC1	Sex
1	TRUE	0.0363	2218	132	17	0.129	0.008	GO:0019899	MF	4	enzyme binding	4	DSP,HPS4,CD2,PAK4,PRR5L,EGF,ESR2,POLG,SGSM2,ANK2,DOCK5,OBSCN,TTN,ABCA1,NPR1,PAWR,CALR	Sex
1	TRUE	4.06e-12	6255	132	49	0.371	0.008	GO:0097159	MF	4	organic cyclic compound binding	3	RFC1,NFYC,DRD4,CNGB1,DSP,RPAP1,MYH1,TFCP2L1,SMYD1,EPX,DNAH8,WNT1,CNOT1,STK33,PAK4,CASZ1,TTLL9,ZNF20,RFXAP,ITM2C,RTCA,ESR2,POLG,ASXL3,MEPCE,DHX37,CC2D1B,OBSCN,TTN,DNAH3,ZC3H18,NR2F6,ABCF3,ABCA1,NGB,HIST3H3,NPR1,PLEC,CALR,NSUN7,FIGN,OTOP3,MACC1,TBL3,FAM200A,ZNF469,ERCC6,ZNF878,EPPK1	Sex
1	TRUE	0.00551	2142	132	18	0.136	0.008	GO:1901265	MF	4	nucleoside phosphate binding	4	RFC1,CNGB1,MYH1,DNAH8,STK33,PAK4,TTLL9,ITM2C,RTCA,DHX37,OBSCN,TTN,DNAH3,ABCF3,ABCA1,NPR1,FIGN,ERCC6	Sex
1	TRUE	0.00547	2141	132	18	0.136	0.008	GO:0000166	MF	4	nucleotide binding	5	RFC1,CNGB1,MYH1,DNAH8,STK33,PAK4,TTLL9,ITM2C,RTCA,DHX37,OBSCN,TTN,DNAH3,ABCF3,ABCA1,NPR1,FIGN,ERCC6	Sex
1	TRUE	0.00107	1909	132	18	0.136	0.009	GO:0032553	MF	4	ribonucleotide binding	6	RFC1,CNGB1,MYH1,DNAH8,STK33,PAK4,TTLL9,ITM2C,RTCA,DHX37,OBSCN,TTN,DNAH3,ABCF3,ABCA1,NPR1,FIGN,ERCC6	Sex
1	TRUE	0.00104	1906	132	18	0.136	0.009	GO:0017076	MF	4	purine nucleotide binding	6	RFC1,CNGB1,MYH1,DNAH8,STK33,PAK4,TTLL9,ITM2C,RTCA,DHX37,OBSCN,TTN,DNAH3,ABCF3,ABCA1,NPR1,FIGN,ERCC6	Sex
1	TRUE	4.94e-05	1552	132	18	0.136	0.012	GO:0030554	MF	4	adenyl nucleotide binding	7	RFC1,CNGB1,MYH1,DNAH8,STK33,PAK4,TTLL9,ITM2C,RTCA,DHX37,OBSCN,TTN,DNAH3,ABCF3,ABCA1,NPR1,FIGN,ERCC6	Sex
1	TRUE	0.000952	1894	132	18	0.136	0.01	GO:0032555	MF	4	purine ribonucleotide binding	7	RFC1,CNGB1,MYH1,DNAH8,STK33,PAK4,TTLL9,ITM2C,RTCA,DHX37,OBSCN,TTN,DNAH3,ABCF3,ABCA1,NPR1,FIGN,ERCC6	Sex
1	TRUE	4.48e-05	1542	132	18	0.136	0.012	GO:0032559	MF	4	adenyl ribonucleotide binding	8	RFC1,CNGB1,MYH1,DNAH8,STK33,PAK4,TTLL9,ITM2C,RTCA,DHX37,OBSCN,TTN,DNAH3,ABCF3,ABCA1,NPR1,FIGN,ERCC6	Sex
1	TRUE	0.00296	1835	132	17	0.129	0.009	GO:0035639	MF	4	purine ribonucleoside triphosphate binding	5	RFC1,MYH1,DNAH8,STK33,PAK4,TTLL9,ITM2C,RTCA,DHX37,OBSCN,TTN,DNAH3,ABCF3,ABCA1,NPR1,FIGN,ERCC6	Sex
1	TRUE	0.000162	1490	132	17	0.129	0.011	GO:0005524	MF	4	ATP binding	6	RFC1,MYH1,DNAH8,STK33,PAK4,TTLL9,ITM2C,RTCA,DHX37,OBSCN,TTN,DNAH3,ABCF3,ABCA1,NPR1,FIGN,ERCC6	Sex
1	TRUE	3.97e-06	4267	132	32	0.242	0.007	GO:0003676	MF	4	nucleic acid binding	4	RFC1,NFYC,DSP,RPAP1,TFCP2L1,SMYD1,WNT1,CNOT1,CASZ1,ZNF20,RFXAP,RTCA,ESR2,POLG,ASXL3,MEPCE,DHX37,CC2D1B,ZC3H18,NR2F6,HIST3H3,PLEC,CALR,NSUN7,OTOP3,MACC1,TBL3,FAM200A,ZNF469,ERCC6,ZNF878,EPPK1	Sex
1	TRUE	0.00274	2488	132	20	0.152	0.008	GO:0003677	MF	4	DNA binding	5	RFC1,NFYC,RPAP1,TFCP2L1,SMYD1,WNT1,CASZ1,ZNF20,RFXAP,ESR2,POLG,ASXL3,CC2D1B,NR2F6,HIST3H3,CALR,MACC1,FAM200A,ZNF469,ERCC6	Sex
1	TRUE	4.99e-14	7229	132	53	0.402	0.007	KEGG:00000	keg	3	KEGG pathways	1	RFC1,LAMC2,NFYC,CACNB1,DRD4,CNGB1,LMAN1,AMPH,SIGLEC1,SPG21,DSP,SLC8A3,JAG1,GALNTL5,MYH1,NUP107,C7,ITGB6,CD2,TREH,EPX,MED13L,DNAH8,WNT1,CNOT1,PAK4,ENOSF1,RFXAP,KIDINS220,TLR4,EGF,ESR2,NUP210L,ANK2,CSGALNACT1,TTN,DNAH3,HHIP,ABCA1,PAFAH1B2,HIST3H3,NPR1,PTPRM,CALR,B3GNT3,TBL3,AGRN,OR6N2,CACNA1H,RYR3,ERCC6,TNFRSF13B,OR1S1	Sex
1	TRUE	0.022	147	132	4	0.03	0.027	KEGG:05224	keg	3	Breast cancer	2	JAG1,WNT1,EGF,ESR2	Sex
1	TRUE	0.0321	69	132	3	0.023	0.043	KEGG:04612	keg	3	Antigen processing and presentation	2	NFYC,RFXAP,CALR	Sex
1	TRUE	0.0363	72	132	3	0.023	0.042	KEGG:05412	keg	3	Arrhythmogenic right ventricular cardiomyopathy (ARVC)	2	CACNB1,DSP,ITGB6	Sex
1	TRUE	1.24e-07	17568	31	27	0.871	0.002	GO:0008150	BP	4	biological_process	1	CRLF1,CDON,FGFR1,TNS1,DCT,KHNYN,ACIN1,C7,ACSBG2,ATP8A2,FRAS1,CELSR2,HMCN1,ATP8B2,MYH15,NFIB,KCTD14,ABCA6,PPP4R1,TMED3,SLC25A10,CCDC125,DYNC2H1,TMEM198,ZNF665,UNC13B,PCDHAC1	Total Tilted Vertebrae
1	TRUE	0.000264	6212	31	15	0.484	0.002	GO:0032502	BP	4	developmental process	2	CRLF1,CDON,FGFR1,DCT,ACIN1,ACSBG2,ATP8A2,FRAS1,CELSR2,MYH15,NFIB,DYNC2H1,TMEM198,UNC13B,PCDHAC1	Total Tilted Vertebrae
1	TRUE	0.000104	5793	31	15	0.484	0.003	GO:0048856	BP	4	anatomical structure development	3	CRLF1,CDON,FGFR1,DCT,ACIN1,ACSBG2,ATP8A2,FRAS1,CELSR2,MYH15,NFIB,DYNC2H1,TMEM198,UNC13B,PCDHAC1	Total Tilted Vertebrae
1	TRUE	0.0103	1926	31	8	0.258	0.004	GO:0009888	BP	4	tissue development	4	CRLF1,CDON,FGFR1,DCT,FRAS1,CELSR2,MYH15,NFIB	Total Tilted Vertebrae
1	TRUE	0.00038	7414	31	16	0.516	0.002	GO:0032501	BP	4	multicellular organismal process	2	CRLF1,CDON,FGFR1,DCT,ACIN1,ACSBG2,ATP8A2,FRAS1,CELSR2,HMCN1,MYH15,NFIB,DYNC2H1,TMEM198,UNC13B,PCDHAC1	Total Tilted Vertebrae
1	TRUE	3.32e-05	5321	31	15	0.484	0.003	GO:0007275	BP	4	multicellular organism development	3	CRLF1,CDON,FGFR1,DCT,ACIN1,ACSBG2,ATP8A2,FRAS1,CELSR2,MYH15,NFIB,DYNC2H1,TMEM198,UNC13B,PCDHAC1	Total Tilted Vertebrae
1	TRUE	0.00513	4760	31	12	0.387	0.003	GO:0048731	BP	4	system development	4	CRLF1,CDON,FGFR1,DCT,ACIN1,ATP8A2,FRAS1,CELSR2,MYH15,NFIB,UNC13B,PCDHAC1	Total Tilted Vertebrae
1	TRUE	0.0127	3428	31	10	0.323	0.003	GO:0048513	BP	4	animal organ development	5	CRLF1,CDON,FGFR1,DCT,ACIN1,ATP8A2,FRAS1,CELSR2,MYH15,NFIB	Total Tilted Vertebrae
1	TRUE	0.0198	969	31	6	0.194	0.006	GO:0009887	BP	4	animal organ morphogenesis	6	CDON,FGFR1,ATP8A2,FRAS1,CELSR2,NFIB	Total Tilted Vertebrae
1	TRUE	0.0373	2299	31	8	0.258	0.003	GO:0007399	BP	4	nervous system development	5	CDON,FGFR1,DCT,ATP8A2,CELSR2,NFIB,UNC13B,PCDHAC1	Total Tilted Vertebrae
1	TRUE	1.75e-05	15950	31	24	0.774	0.002	GO:0009987	BP	4	cellular process	2	CRLF1,CDON,FGFR1,TNS1,DCT,ACIN1,C7,ACSBG2,ATP8A2,FRAS1,CELSR2,HMCN1,ATP8B2,MYH15,NFIB,KCTD14,PPP4R1,SLC25A10,CCDC125,DYNC2H1,TMEM198,ZNF665,UNC13B,PCDHAC1	Total Tilted Vertebrae
1	TRUE	0.0459	14	31	2	0.065	0.143	GO:0036445	BP	4	neuronal stem cell division	6	FGFR1,DCT	Total Tilted Vertebrae
1	TRUE	0.00758	6	31	2	0.065	0.333	GO:0021869	BP	4	forebrain ventricular zone progenitor cell division	4	FGFR1,DCT	Total Tilted Vertebrae
1	TRUE	0.0459	14	31	2	0.065	0.143	GO:0055057	BP	4	neuroblast division	8	FGFR1,DCT	Total Tilted Vertebrae
1	TRUE	0.0141	8	31	2	0.065	0.25	GO:0021873	BP	4	forebrain neuroblast division	8	FGFR1,DCT	Total Tilted Vertebrae
1	TRUE	0.00152	3	31	2	0.065	0.667	GO:0021847	BP	4	ventricular zone neuroblast division	9	FGFR1,DCT	Total Tilted Vertebrae
1	TRUE	3.64e-08	18641	31	28	0.903	0.002	GO:0005575	CC	2	cellular_component	1	CRLF1,CDON,FGFR1,TNS1,DCT,KHNYN,ACIN1,C7,ACSBG2,ATP8A2,FRAS1,CELSR2,HMCN1,ATP8B2,MYH15,NFIB,NUDT22,ABCA6,PPP4R1,CCDC116,TMED3,SLC25A10,CCDC125,DYNC2H1,TMEM198,ZNF665,UNC13B,PCDHAC1	Total Tilted Vertebrae
1	TRUE	0.000307	9556	31	18	0.581	0.002	GO:0016020	CC	2	membrane	2	CDON,FGFR1,DCT,ACIN1,C7,ACSBG2,ATP8A2,FRAS1,CELSR2,HMCN1,ATP8B2,ABCA6,TMED3,SLC25A10,DYNC2H1,TMEM198,UNC13B,PCDHAC1	Total Tilted Vertebrae
1	TRUE	0.00151	13288	31	20	0.645	0.002	GO:0043226	CC	2	organelle	2	FGFR1,TNS1,DCT,ACIN1,C7,ACSBG2,ATP8A2,HMCN1,ATP8B2,MYH15,NFIB,NUDT22,ABCA6,CCDC116,TMED3,SLC25A10,DYNC2H1,TMEM198,ZNF665,UNC13B	Total Tilted Vertebrae
1	TRUE	4.1e-08	16822	31	27	0.871	0.002	GO:0005623	CC	2	cell	2	CRLF1,CDON,FGFR1,TNS1,DCT,ACIN1,C7,ACSBG2,ATP8A2,FRAS1,CELSR2,HMCN1,ATP8B2,MYH15,NFIB,NUDT22,ABCA6,PPP4R1,CCDC116,TMED3,SLC25A10,CCDC125,DYNC2H1,TMEM198,ZNF665,UNC13B,PCDHAC1	Total Tilted Vertebrae
1	TRUE	3.91e-08	16791	31	27	0.871	0.002	GO:0044464	CC	2	cell part	2	CRLF1,CDON,FGFR1,TNS1,DCT,ACIN1,C7,ACSBG2,ATP8A2,FRAS1,CELSR2,HMCN1,ATP8B2,MYH15,NFIB,NUDT22,ABCA6,PPP4R1,CCDC116,TMED3,SLC25A10,CCDC125,DYNC2H1,TMEM198,ZNF665,UNC13B,PCDHAC1	Total Tilted Vertebrae
1	TRUE	0.00357	5522	31	13	0.419	0.002	GO:0071944	CC	2	cell periphery	3	CDON,FGFR1,ACIN1,C7,ATP8A2,FRAS1,CELSR2,HMCN1,ATP8B2,DYNC2H1,TMEM198,UNC13B,PCDHAC1	Total Tilted Vertebrae
1	TRUE	2.38e-05	14606	31	23	0.742	0.002	GO:0005622	CC	2	intracellular	3	CRLF1,FGFR1,TNS1,DCT,ACIN1,ACSBG2,ATP8A2,CELSR2,HMCN1,ATP8B2,MYH15,NFIB,NUDT22,ABCA6,PPP4R1,CCDC116,TMED3,SLC25A10,CCDC125,DYNC2H1,TMEM198,ZNF665,UNC13B	Total Tilted Vertebrae
1	TRUE	1.47e-05	14266	31	23	0.742	0.002	GO:0044424	CC	2	intracellular part	4	CRLF1,FGFR1,TNS1,DCT,ACIN1,ACSBG2,ATP8A2,CELSR2,HMCN1,ATP8B2,MYH15,NFIB,NUDT22,ABCA6,PPP4R1,CCDC116,TMED3,SLC25A10,CCDC125,DYNC2H1,TMEM198,ZNF665,UNC13B	Total Tilted Vertebrae
1	TRUE	0.00457	11390	31	18	0.581	0.002	GO:0005737	CC	2	cytoplasm	5	CRLF1,FGFR1,TNS1,DCT,ACIN1,ACSBG2,ATP8A2,CELSR2,HMCN1,ATP8B2,MYH15,CCDC116,TMED3,SLC25A10,CCDC125,DYNC2H1,TMEM198,UNC13B	Total Tilted Vertebrae
1	TRUE	0.0182	12497	31	18	0.581	0.001	GO:0043229	CC	2	intracellular organelle	5	FGFR1,TNS1,DCT,ACIN1,ACSBG2,ATP8A2,ATP8B2,MYH15,NFIB,NUDT22,ABCA6,CCDC116,TMED3,SLC25A10,DYNC2H1,TMEM198,ZNF665,UNC13B	Total Tilted Vertebrae
1	TRUE	0.00291	5424	31	13	0.419	0.002	GO:0005886	CC	2	plasma membrane	3	CDON,FGFR1,ACIN1,C7,ATP8A2,FRAS1,CELSR2,HMCN1,ATP8B2,DYNC2H1,TMEM198,UNC13B,PCDHAC1	Total Tilted Vertebrae
1	TRUE	0.00126	6998	31	15	0.484	0.002	GO:0044425	CC	2	membrane part	2	CDON,FGFR1,DCT,C7,ACSBG2,ATP8A2,FRAS1,CELSR2,HMCN1,ATP8B2,ABCA6,TMED3,SLC25A10,TMEM198,PCDHAC1	Total Tilted Vertebrae
1	TRUE	0.000822	5778	31	14	0.452	0.002	GO:0031224	CC	2	intrinsic component of membrane	3	CDON,FGFR1,DCT,C7,ACSBG2,ATP8A2,FRAS1,CELSR2,ATP8B2,ABCA6,TMED3,SLC25A10,TMEM198,PCDHAC1	Total Tilted Vertebrae
1	TRUE	0.000595	5628	31	14	0.452	0.002	GO:0016021	CC	2	integral component of membrane	4	CDON,FGFR1,DCT,C7,ACSBG2,ATP8A2,FRAS1,CELSR2,ATP8B2,ABCA6,TMED3,SLC25A10,TMEM198,PCDHAC1	Total Tilted Vertebrae
1	TRUE	1.14e-07	17510	31	27	0.871	0.002	GO:0003674	MF	1	molecular_function	1	CRLF1,CDON,FGFR1,TNS1,DCT,KHNYN,ACIN1,ACSBG2,ATP8A2,FRAS1,CELSR2,HMCN1,ATP8B2,CCDC150,MYH15,NFIB,NUDT22,KCTD14,ABCA6,PPP4R1,CCDC116,SLC25A10,CCDC125,DYNC2H1,ZNF665,UNC13B,PCDHAC1	Total Tilted Vertebrae
1	TRUE	3.55e-08	15017	31	26	0.839	0.002	GO:0005488	MF	1	binding	2	CRLF1,CDON,FGFR1,TNS1,DCT,KHNYN,ACIN1,ACSBG2,ATP8A2,FRAS1,CELSR2,HMCN1,ATP8B2,CCDC150,MYH15,NFIB,NUDT22,KCTD14,ABCA6,PPP4R1,CCDC116,SLC25A10,DYNC2H1,ZNF665,UNC13B,PCDHAC1	Total Tilted Vertebrae
1	TRUE	0.000239	6165	31	15	0.484	0.002	GO:0043167	MF	1	ion binding	3	FGFR1,DCT,ACSBG2,ATP8A2,FRAS1,CELSR2,HMCN1,ATP8B2,MYH15,NUDT22,ABCA6,DYNC2H1,ZNF665,UNC13B,PCDHAC1	Total Tilted Vertebrae
1	TRUE	0.0259	1552	31	7	0.226	0.005	GO:0030554	MF	1	adenyl nucleotide binding	7	FGFR1,ACSBG2,ATP8A2,ATP8B2,MYH15,ABCA6,DYNC2H1	Total Tilted Vertebrae
1	TRUE	0.0248	1542	31	7	0.226	0.005	GO:0032559	MF	1	adenyl ribonucleotide binding	8	FGFR1,ACSBG2,ATP8A2,ATP8B2,MYH15,ABCA6,DYNC2H1	Total Tilted Vertebrae
1	TRUE	0.0199	1490	31	7	0.226	0.005	GO:0005524	MF	1	ATP binding	6	FGFR1,ACSBG2,ATP8A2,ATP8B2,MYH15,ABCA6,DYNC2H1	Total Tilted Vertebrae
1	TRUE	0.0121	2647	31	9	0.29	0.003	GO:0016787	MF	1	hydrolase activity	3	ACIN1,ACSBG2,ATP8A2,ATP8B2,MYH15,NUDT22,ABCA6,PPP4R1,DYNC2H1	Total Tilted Vertebrae
1	TRUE	0.000612	879	31	7	0.226	0.008	GO:0016817	MF	1	hydrolase activity, acting on acid anhydrides	4	ACIN1,ATP8A2,ATP8B2,MYH15,NUDT22,ABCA6,DYNC2H1	Total Tilted Vertebrae
1	TRUE	0.000612	879	31	7	0.226	0.008	GO:0016818	MF	1	hydrolase activity, acting on acid anhydrides, in phosphorus-containing anhydrides	5	ACIN1,ATP8A2,ATP8B2,MYH15,NUDT22,ABCA6,DYNC2H1	Total Tilted Vertebrae
1	TRUE	0.000598	876	31	7	0.226	0.008	GO:0016462	MF	1	pyrophosphatase activity	6	ACIN1,ATP8A2,ATP8B2,MYH15,NUDT22,ABCA6,DYNC2H1	Total Tilted Vertebrae
1	TRUE	0.00843	834	31	6	0.194	0.007	GO:0017111	MF	1	nucleoside-triphosphatase activity	7	ACIN1,ATP8A2,ATP8B2,MYH15,ABCA6,DYNC2H1	Total Tilted Vertebrae
1	TRUE	0.00653	442	31	5	0.161	0.011	GO:0016887	MF	1	ATPase activity	8	ACIN1,ATP8A2,ATP8B2,ABCA6,DYNC2H1	Total Tilted Vertebrae
1	TRUE	0.0394	7229	31	11	0.355	0.002	KEGG:00000	keg	3	KEGG pathways	1	CDON,FGFR1,DCT,ACIN1,C7,ACSBG2,MYH15,ABCA6,SLC25A10,DYNC2H1,UNC13B	Total Tilted Vertebrae

## Sheet: S7.OligoSequencesForInjection
GeneID	TranscriptID	Name	Primer	Spacer	Strand	Modification
ENSDARG00000078842	ENSDART00000115118	tns1a.1_Target_1	TAATACGACTCACTATAGGAAGGCTGCCCCACAGGCAGTTTTAGAGCTAGAAATAGC	GGAAGGCTGCCCCACAGGCA	-	GG18NGG
ENSDARG00000078842	ENSDART00000115118	tns1a.1_Target_2	TAATACGACTCACTATAGGTGCCTCACACCAACCCCTGTTTTAGAGCTAGAAATAGC	GGTGCCTCACACCAACCCCT	-	GG18NGG
ENSDARG00000078842	ENSDART00000115118	tns1a.1_Target_3	TAATACGACTCACTATAGGTGGGCCACAAGTCCCTCAGTTTTAGAGCTAGAAATAGC	GGTGGGCCACAAGTCCCTCA	-	GG18NGG
ENSDARG00000078842	ENSDART00000115118	tns1a.1_Target_4	TAATACGACTCACTATAGGTGAGGTACTGGCTCTCACGTTTTAGAGCTAGAAATAGC	GCTGAGGTACTGGCTCTCAC	-	Gg18NGG
ENSDARG00000020845	ENSDART00000015159	tns1b.1_Target_1	TAATACGACTCACTATAGGGCCGACCAGGCTCTGGACGTTTTAGAGCTAGAAATAGC	GTGCCGACCAGGCTCTGGAC	+	Gg18NGG
ENSDARG00000020845	ENSDART00000015159	tns1b.1_Target_2	TAATACGACTCACTATAGGGAACAGTGTGGACAGTCTGTTTTAGAGCTAGAAATAGC	GGGAACAGTGTGGACAGTCT	+	GG18NGG
ENSDARG00000020845	ENSDART00000015159	tns1b.1_Target_3	TAATACGACTCACTATAGGTGTTTTAGCCAATCCTGGGTTTTAGAGCTAGAAATAGC	GGTGTTTTAGCCAATCCTGG	-	GG18NGG
ENSDARG00000020845	ENSDART00000015159	tns1b.1_Target_4	TAATACGACTCACTATAGGTATGGGATTTCGGAGGGCGTTTTAGAGCTAGAAATAGC	GGTATGGGATTTCGGAGGGC	-	GG18NGG
ENSDARG00000069815	ENSDART00000101898	dnali1.1_Target_1	TAATACGACTCACTATAGGGAGATTCATACCTCAACAGTTTTAGAGCTAGAAATAGC	CGGAGATTCATACCTCAACA	-	gG18NGG
ENSDARG00000069815	ENSDART00000101898	dnali1.1_Target_2	TAATACGACTCACTATAGGAACATCCACTCGTGTGCAGTTTTAGAGCTAGAAATAGC	ATAACATCCACTCGTGTGCA	-	gg18NGG
ENSDARG00000069815	ENSDART00000101898	dnali1.1_Target_3	TAATACGACTCACTATAGGGACAGATGCCCGTCTCTCGTTTTAGAGCTAGAAATAGC	GGGACAGATGCCCGTCTCTC	-	GG18NGG
ENSDARG00000069815	ENSDART00000101898	dnali1.1_Target_4	TAATACGACTCACTATAGGAGTCGGACTTCGAGAACAGTTTTAGAGCTAGAAATAGC	GAAGTCGGACTTCGAGAACA	+	Gg18NGG
ENSDARG00000012030	ENSDART00000099272	dnaaf1.1_Target_1	TAATACGACTCACTATAGGCCTATGGCTCGAGTGTAAGTTTTAGAGCTAGAAATAGC	TGCCTATGGCTCGAGTGTAA	+	gG18NGG
ENSDARG00000012030	ENSDART00000099272	dnaaf1.1_Target_2	TAATACGACTCACTATAGGCGTGCAAAGCTTGCTGAGGTTTTAGAGCTAGAAATAGC	AGCGTGCAAAGCTTGCTGAG	-	gG18NGG
ENSDARG00000012030	ENSDART00000099272	dnaaf1.1_Target_3	TAATACGACTCACTATAGGCTGACCTATCTAGATGATGTTTTAGAGCTAGAAATAGC	AGCTGACCTATCTAGATGAT	+	gG18NGG
ENSDARG00000012030	ENSDART00000099272	dnaaf1.1_Target_4	TAATACGACTCACTATAGGCTCCATCGCCATCAGAGAGTTTTAGAGCTAGAAATAGC	ATCTCCATCGCCATCAGAGA	+	gg18NGG
ENSDARG00000002406	ENSDART00000017413	zmynd10_Target_1	TAATACGACTCACTATAGGACGCCAGCGCCAATCAGGGTTTTAGAGCTAGAAATAGC	GAACGCCAGCGCCAATCAGG	+	Gg18NGG
ENSDARG00000002406	ENSDART00000017413	zmynd10_Target_2	TAATACGACTCACTATAGGAGTGGGACGCTCTGTATCGTTTTAGAGCTAGAAATAGC	CTAGTGGGACGCTCTGTATC	+	gg18NGG
ENSDARG00000002406	ENSDART00000017413	zmynd10_Target_3	TAATACGACTCACTATAGGAAACATGATGGCCAGGTGGTTTTAGAGCTAGAAATAGC	GTAAACATGATGGCCAGGTG	+	Gg18NGG
ENSDARG00000002406	ENSDART00000017413	zmynd10_Target_4	TAATACGACTCACTATAGGCTCAAACCAGACTGCCAGGTTTTAGAGCTAGAAATAGC	TGCTCAAACCAGACTGCCAG	+	gG18NGG
ENSDARG00000100115	ENSDART00000161471	dnah1.1_Target_1	TAATACGACTCACTATAGGAAGCCATCCGGCAAAGTCGTTTTAGAGCTAGAAATAGC	CGAAGCCATCCGGCAAAGTC	+	gG18NGG
ENSDARG00000100115	ENSDART00000161471	dnah1.1_Target_2	TAATACGACTCACTATAGGTGGAGGAAATCACACGCGGTTTTAGAGCTAGAAATAGC	TGTGGAGGAAATCACACGCG	+	gG18NGG
ENSDARG00000100115	ENSDART00000161471	dnah1.1_Target_3	TAATACGACTCACTATAGGACCCTTGATGAGTCCATAGTTTTAGAGCTAGAAATAGC	GCACCCTTGATGAGTCCATA	+	Gg18NGG
ENSDARG00000100115	ENSDART00000161471	dnah1.1_Target_4	TAATACGACTCACTATAGGCTGTGCGATGGGCCCCCCGTTTTAGAGCTAGAAATAGC	GCCTGTGCGATGGGCCCCCC	+	Gg18NGG

## Sheet: S8. Zebrafish count
Gene	count total	1dpf (curve/total)	3dpf (curve/total)	3dpf percentage	5dpf (curve/total)	5dpf percentage	30dpf (scoliosis/total)
zmynd10	580	371	230/306	0.7516	250/291	0.8591	11/076
tns1a	1046	727	133/641	0.2075	105/519	0.2023	3/383
tns1b	614	455	2/397	0.005	4/357	0.011	0/159
dnah1	343	278	10/200	0.05	6/170	0.0353	0/128
dnaaf1	511	359	314/327	0.9602	252/285	0.8842	32/172
dnali1	395	263	8/250	0.032	6/240	0.025	0/180
